# Supplementary material for: Alterations of gut microbiota contribute to the progression of unruptured intracranial aneurysms
Source: Nat Commun. 2020 Jun 25;11:3218. doi: 10.1038/s41467-020-16990-3 (PMC7316982; doi:10.1038/s41467-020-16990-3)
Supplement: Supplementary file 4 — Supplementary Data 1 [file 41467_2020_16990_MOESM4_ESM.xlsx]

## Sheet: Supplementary Data 1
#Sample_accession	secondary_sample_accession	sample_alias	experiment_accession	run_accession	scientific_name	experiment	fastq_ftp	tissue
SAMEA3951761	ERS1138895	H1F512951	ERX1469327	ERR1398068	metagenome	Illumina HiSeq 2500 paired end sequencing	ftp.sra.ebi.ac.uk/vol1/fastq/ERR139/008/ERR1398068/ERR1398068_1.fastq.gz;ftp.sra.ebi.ac.uk/vol1/fastq/ERR139/008/ERR1398068/ERR1398068_2.fastq.gz	human gut
SAMEA3951689	ERS1138823	H1M412743	ERX1469399	ERR1398140	metagenome	Illumina HiSeq 2500 paired end sequencing	ftp.sra.ebi.ac.uk/vol1/fastq/ERR139/000/ERR1398140/ERR1398140_1.fastq.gz;ftp.sra.ebi.ac.uk/vol1/fastq/ERR139/000/ERR1398140/ERR1398140_2.fastq.gz	human gut
SAMEA3951655	ERS1138789	H1M412809	ERX1469447	ERR1398188	metagenome	Illumina HiSeq 2500 paired end sequencing	ftp.sra.ebi.ac.uk/vol1/fastq/ERR139/008/ERR1398188/ERR1398188_1.fastq.gz;ftp.sra.ebi.ac.uk/vol1/fastq/ERR139/008/ERR1398188/ERR1398188_2.fastq.gz	human gut
SAMEA3951681	ERS1138815	H1M412835	ERX1469346	ERR1398087	metagenome	Illumina HiSeq 2500 paired end sequencing	ftp.sra.ebi.ac.uk/vol1/fastq/ERR139/007/ERR1398087/ERR1398087_1.fastq.gz;ftp.sra.ebi.ac.uk/vol1/fastq/ERR139/007/ERR1398087/ERR1398087_2.fastq.gz	human gut
SAMEA3951690	ERS1138824	H1M412844	ERX1469329	ERR1398070	metagenome	Illumina HiSeq 2500 paired end sequencing	ftp.sra.ebi.ac.uk/vol1/fastq/ERR139/000/ERR1398070/ERR1398070_1.fastq.gz;ftp.sra.ebi.ac.uk/vol1/fastq/ERR139/000/ERR1398070/ERR1398070_2.fastq.gz	human gut
SAMEA3951668	ERS1138802	H1M413822	ERX1469365	ERR1398106	metagenome	Illumina HiSeq 2500 paired end sequencing	ftp.sra.ebi.ac.uk/vol1/fastq/ERR139/006/ERR1398106/ERR1398106_1.fastq.gz;ftp.sra.ebi.ac.uk/vol1/fastq/ERR139/006/ERR1398106/ERR1398106_2.fastq.gz	human gut
SAMEA3951679	ERS1138813	H1M511833	ERX1469474	ERR1398215	metagenome	Illumina HiSeq 2500 paired end sequencing	ftp.sra.ebi.ac.uk/vol1/fastq/ERR139/005/ERR1398215/ERR1398215_1.fastq.gz;ftp.sra.ebi.ac.uk/vol1/fastq/ERR139/005/ERR1398215/ERR1398215_2.fastq.gz	human gut
SAMEA3951687	ERS1138821	H1M511841	ERX1469339	ERR1398080	metagenome	Illumina HiSeq 2500 paired end sequencing	ftp.sra.ebi.ac.uk/vol1/fastq/ERR139/000/ERR1398080/ERR1398080_1.fastq.gz;ftp.sra.ebi.ac.uk/vol1/fastq/ERR139/000/ERR1398080/ERR1398080_2.fastq.gz	human gut
SAMEA3951688	ERS1138822	H1M511842	ERX1469469	ERR1398210	metagenome	Illumina HiSeq 2500 paired end sequencing	ftp.sra.ebi.ac.uk/vol1/fastq/ERR139/000/ERR1398210/ERR1398210_1.fastq.gz;ftp.sra.ebi.ac.uk/vol1/fastq/ERR139/000/ERR1398210/ERR1398210_2.fastq.gz	human gut
SAMEA3951654	ERS1138788	H1M512808	ERX1469452	ERR1398193	metagenome	Illumina HiSeq 2500 paired end sequencing	ftp.sra.ebi.ac.uk/vol1/fastq/ERR139/003/ERR1398193/ERR1398193_1.fastq.gz;ftp.sra.ebi.ac.uk/vol1/fastq/ERR139/003/ERR1398193/ERR1398193_2.fastq.gz	human gut
SAMEA3951667	ERS1138801	H1M512821	ERX1469345	ERR1398086	metagenome	Illumina HiSeq 2500 paired end sequencing	ftp.sra.ebi.ac.uk/vol1/fastq/ERR139/006/ERR1398086/ERR1398086_1.fastq.gz;ftp.sra.ebi.ac.uk/vol1/fastq/ERR139/006/ERR1398086/ERR1398086_2.fastq.gz	human gut
SAMEA3951686	ERS1138820	H1M512840	ERX1469434	ERR1398175	metagenome	Illumina HiSeq 2500 paired end sequencing	ftp.sra.ebi.ac.uk/vol1/fastq/ERR139/005/ERR1398175/ERR1398175_1.fastq.gz;ftp.sra.ebi.ac.uk/vol1/fastq/ERR139/005/ERR1398175/ERR1398175_2.fastq.gz	human gut
SAMEA3951649	ERS1138783	H1M513803	ERX1469330	ERR1398071	metagenome	Illumina HiSeq 2500 paired end sequencing	ftp.sra.ebi.ac.uk/vol1/fastq/ERR139/001/ERR1398071/ERR1398071_1.fastq.gz;ftp.sra.ebi.ac.uk/vol1/fastq/ERR139/001/ERR1398071/ERR1398071_2.fastq.gz	human gut
SAMEA3951653	ERS1138787	H1M513807	ERX1469505	ERR1398246	metagenome	Illumina HiSeq 2500 paired end sequencing	ftp.sra.ebi.ac.uk/vol1/fastq/ERR139/006/ERR1398246/ERR1398246_1.fastq.gz;ftp.sra.ebi.ac.uk/vol1/fastq/ERR139/006/ERR1398246/ERR1398246_2.fastq.gz	human gut
SAMEA3951736	ERS1138870	H2F413935	ERX1469383	ERR1398124	metagenome	Illumina HiSeq 2500 paired end sequencing	ftp.sra.ebi.ac.uk/vol1/fastq/ERR139/004/ERR1398124/ERR1398124_1.fastq.gz;ftp.sra.ebi.ac.uk/vol1/fastq/ERR139/004/ERR1398124/ERR1398124_2.fastq.gz	human gut
SAMEA3951711	ERS1138845	H2F514910	ERX1469470	ERR1398211	metagenome	Illumina HiSeq 2500 paired end sequencing	ftp.sra.ebi.ac.uk/vol1/fastq/ERR139/001/ERR1398211/ERR1398211_1.fastq.gz;ftp.sra.ebi.ac.uk/vol1/fastq/ERR139/001/ERR1398211/ERR1398211_2.fastq.gz	human gut
SAMEA3951724	ERS1138858	H2F514923	ERX1469467	ERR1398208	metagenome	Illumina HiSeq 2500 paired end sequencing	ftp.sra.ebi.ac.uk/vol1/fastq/ERR139/008/ERR1398208/ERR1398208_1.fastq.gz;ftp.sra.ebi.ac.uk/vol1/fastq/ERR139/008/ERR1398208/ERR1398208_2.fastq.gz	human gut
SAMEA3951719	ERS1138853	H2M514818	ERX1469489	ERR1398230	metagenome	Illumina HiSeq 2500 paired end sequencing	ftp.sra.ebi.ac.uk/vol1/fastq/ERR139/000/ERR1398230/ERR1398230_1.fastq.gz;ftp.sra.ebi.ac.uk/vol1/fastq/ERR139/000/ERR1398230/ERR1398230_2.fastq.gz	human gut
SAMEA3951707	ERS1138841	H2M514905	ERX1469491	ERR1398232	metagenome	Illumina HiSeq 2500 paired end sequencing	ftp.sra.ebi.ac.uk/vol1/fastq/ERR139/002/ERR1398232/ERR1398232_1.fastq.gz;ftp.sra.ebi.ac.uk/vol1/fastq/ERR139/002/ERR1398232/ERR1398232_2.fastq.gz	human gut
SAMEA3951708	ERS1138842	H2M514906	ERX1469510	ERR1398251	metagenome	Illumina HiSeq 2500 paired end sequencing	ftp.sra.ebi.ac.uk/vol1/fastq/ERR139/001/ERR1398251/ERR1398251_1.fastq.gz;ftp.sra.ebi.ac.uk/vol1/fastq/ERR139/001/ERR1398251/ERR1398251_2.fastq.gz	human gut
SAMEA3951710	ERS1138844	H2M514909	ERX1469448	ERR1398189	metagenome	Illumina HiSeq 2500 paired end sequencing	ftp.sra.ebi.ac.uk/vol1/fastq/ERR139/009/ERR1398189/ERR1398189_1.fastq.gz;ftp.sra.ebi.ac.uk/vol1/fastq/ERR139/009/ERR1398189/ERR1398189_2.fastq.gz	human gut
SAMEA3951718	ERS1138852	H2M514917	ERX1469384	ERR1398125	metagenome	Illumina HiSeq 2500 paired end sequencing	ftp.sra.ebi.ac.uk/vol1/fastq/ERR139/005/ERR1398125/ERR1398125_1.fastq.gz;ftp.sra.ebi.ac.uk/vol1/fastq/ERR139/005/ERR1398125/ERR1398125_2.fastq.gz	human gut
SAMEA3951723	ERS1138857	H2M515822	ERX1469436	ERR1398177	metagenome	Illumina HiSeq 2500 paired end sequencing	ftp.sra.ebi.ac.uk/vol1/fastq/ERR139/007/ERR1398177/ERR1398177_1.fastq.gz;ftp.sra.ebi.ac.uk/vol1/fastq/ERR139/007/ERR1398177/ERR1398177_2.fastq.gz	human gut
SAMEA3951742	ERS1138876	H2M614742	ERX1469402	ERR1398143	metagenome	Illumina HiSeq 2500 paired end sequencing	ftp.sra.ebi.ac.uk/vol1/fastq/ERR139/003/ERR1398143/ERR1398143_1.fastq.gz;ftp.sra.ebi.ac.uk/vol1/fastq/ERR139/003/ERR1398143/ERR1398143_2.fastq.gz	human gut
SAMEA3951706	ERS1138840	H2M614904	ERX1469471	ERR1398212	metagenome	Illumina HiSeq 2500 paired end sequencing	ftp.sra.ebi.ac.uk/vol1/fastq/ERR139/002/ERR1398212/ERR1398212_1.fastq.gz;ftp.sra.ebi.ac.uk/vol1/fastq/ERR139/002/ERR1398212/ERR1398212_2.fastq.gz	human gut
SAMEA3951717	ERS1138851	H2MX14816	ERX1469466	ERR1398207	metagenome	Illumina HiSeq 2500 paired end sequencing	ftp.sra.ebi.ac.uk/vol1/fastq/ERR139/007/ERR1398207/ERR1398207_1.fastq.gz;ftp.sra.ebi.ac.uk/vol1/fastq/ERR139/007/ERR1398207/ERR1398207_2.fastq.gz	human gut
SAMEA3951763	ERS1138897	H3F416103	ERX1469371	ERR1398112	metagenome	Illumina HiSeq 2500 paired end sequencing	ftp.sra.ebi.ac.uk/vol1/fastq/ERR139/002/ERR1398112/ERR1398112_1.fastq.gz;ftp.sra.ebi.ac.uk/vol1/fastq/ERR139/002/ERR1398112/ERR1398112_2.fastq.gz	human gut
SAMEA3951769	ERS1138903	H3F516111	ERX1469495	ERR1398236	metagenome	Illumina HiSeq 2500 paired end sequencing	ftp.sra.ebi.ac.uk/vol1/fastq/ERR139/006/ERR1398236/ERR1398236_1.fastq.gz;ftp.sra.ebi.ac.uk/vol1/fastq/ERR139/006/ERR1398236/ERR1398236_2.fastq.gz	human gut
SAMEA3951774	ERS1138908	H3M415117	ERX1469517	ERR1398258	metagenome	Illumina HiSeq 2500 paired end sequencing	ftp.sra.ebi.ac.uk/vol1/fastq/ERR139/008/ERR1398258/ERR1398258_1.fastq.gz;ftp.sra.ebi.ac.uk/vol1/fastq/ERR139/008/ERR1398258/ERR1398258_2.fastq.gz	human gut
SAMEA3951791	ERS1138925	H3M415140	ERX1469387	ERR1398128	metagenome	Illumina HiSeq 2500 paired end sequencing	ftp.sra.ebi.ac.uk/vol1/fastq/ERR139/008/ERR1398128/ERR1398128_1.fastq.gz;ftp.sra.ebi.ac.uk/vol1/fastq/ERR139/008/ERR1398128/ERR1398128_2.fastq.gz	human gut
SAMEA3951757	ERS1138891	H3M415906	ERX1469450	ERR1398191	metagenome	Illumina HiSeq 2500 paired end sequencing	ftp.sra.ebi.ac.uk/vol1/fastq/ERR139/001/ERR1398191/ERR1398191_1.fastq.gz;ftp.sra.ebi.ac.uk/vol1/fastq/ERR139/001/ERR1398191/ERR1398191_2.fastq.gz	human gut
SAMEA3951793	ERS1138927	H3M514142	ERX1469404	ERR1398145	metagenome	Illumina HiSeq 2500 paired end sequencing	ftp.sra.ebi.ac.uk/vol1/fastq/ERR139/005/ERR1398145/ERR1398145_1.fastq.gz;ftp.sra.ebi.ac.uk/vol1/fastq/ERR139/005/ERR1398145/ERR1398145_2.fastq.gz	human gut
SAMEA3951751	ERS1138885	H3M515138	ERX1469347	ERR1398088	metagenome	Illumina HiSeq 2500 paired end sequencing	ftp.sra.ebi.ac.uk/vol1/fastq/ERR139/008/ERR1398088/ERR1398088_1.fastq.gz;ftp.sra.ebi.ac.uk/vol1/fastq/ERR139/008/ERR1398088/ERR1398088_2.fastq.gz	human gut
SAMEA3951755	ERS1138889	H3M515915	ERX1469445	ERR1398186	metagenome	Illumina HiSeq 2500 paired end sequencing	ftp.sra.ebi.ac.uk/vol1/fastq/ERR139/006/ERR1398186/ERR1398186_1.fastq.gz;ftp.sra.ebi.ac.uk/vol1/fastq/ERR139/006/ERR1398186/ERR1398186_2.fastq.gz	human gut
SAMEA3951765	ERS1138899	H3M516105	ERX1469422	ERR1398163	metagenome	Illumina HiSeq 2500 paired end sequencing	ftp.sra.ebi.ac.uk/vol1/fastq/ERR139/003/ERR1398163/ERR1398163_1.fastq.gz;ftp.sra.ebi.ac.uk/vol1/fastq/ERR139/003/ERR1398163/ERR1398163_2.fastq.gz	human gut
SAMEA3951768	ERS1138902	H3M516909	ERX1469362	ERR1398103	metagenome	Illumina HiSeq 2500 paired end sequencing	ftp.sra.ebi.ac.uk/vol1/fastq/ERR139/003/ERR1398103/ERR1398103_1.fastq.gz;ftp.sra.ebi.ac.uk/vol1/fastq/ERR139/003/ERR1398103/ERR1398103_2.fastq.gz	human gut
SAMEA3951778	ERS1138912	H3M517922	ERX1469462	ERR1398203	metagenome	Illumina HiSeq 2500 paired end sequencing	ftp.sra.ebi.ac.uk/vol1/fastq/ERR139/003/ERR1398203/ERR1398203_1.fastq.gz;ftp.sra.ebi.ac.uk/vol1/fastq/ERR139/003/ERR1398203/ERR1398203_2.fastq.gz	human gut
SAMEA3951781	ERS1138915	H3M517925	ERX1469389	ERR1398130	metagenome	Illumina HiSeq 2500 paired end sequencing	ftp.sra.ebi.ac.uk/vol1/fastq/ERR139/000/ERR1398130/ERR1398130_1.fastq.gz;ftp.sra.ebi.ac.uk/vol1/fastq/ERR139/000/ERR1398130/ERR1398130_2.fastq.gz	human gut
SAMEA3951787	ERS1138921	H3M615132	ERX1469520	ERR1398261	metagenome	Illumina HiSeq 2500 paired end sequencing	ftp.sra.ebi.ac.uk/vol1/fastq/ERR139/001/ERR1398261/ERR1398261_1.fastq.gz;ftp.sra.ebi.ac.uk/vol1/fastq/ERR139/001/ERR1398261/ERR1398261_2.fastq.gz	human gut
SAMEA3951606	ERS1138740	nHF511704	ERX1469388	ERR1398129	metagenome	Illumina HiSeq 2500 paired end sequencing	ftp.sra.ebi.ac.uk/vol1/fastq/ERR139/009/ERR1398129/ERR1398129_1.fastq.gz;ftp.sra.ebi.ac.uk/vol1/fastq/ERR139/009/ERR1398129/ERR1398129_2.fastq.gz	human gut
SAMEA3951638	ERS1138772	nHF512818	ERX1469507	ERR1398248	metagenome	Illumina HiSeq 2500 paired end sequencing	ftp.sra.ebi.ac.uk/vol1/fastq/ERR139/008/ERR1398248/ERR1398248_1.fastq.gz;ftp.sra.ebi.ac.uk/vol1/fastq/ERR139/008/ERR1398248/ERR1398248_2.fastq.gz	human gut
SAMEA3951642	ERS1138776	nHF512829	ERX1469411	ERR1398152	metagenome	Illumina HiSeq 2500 paired end sequencing	ftp.sra.ebi.ac.uk/vol1/fastq/ERR139/002/ERR1398152/ERR1398152_1.fastq.gz;ftp.sra.ebi.ac.uk/vol1/fastq/ERR139/002/ERR1398152/ERR1398152_2.fastq.gz	human gut
SAMEA3951618	ERS1138752	nHF611623	ERX1469482	ERR1398223	metagenome	Illumina HiSeq 2500 paired end sequencing	ftp.sra.ebi.ac.uk/vol1/fastq/ERR139/003/ERR1398223/ERR1398223_1.fastq.gz;ftp.sra.ebi.ac.uk/vol1/fastq/ERR139/003/ERR1398223/ERR1398223_2.fastq.gz	human gut
SAMEA3951609	ERS1138743	nHF611710	ERX1469501	ERR1398242	metagenome	Illumina HiSeq 2500 paired end sequencing	ftp.sra.ebi.ac.uk/vol1/fastq/ERR139/002/ERR1398242/ERR1398242_1.fastq.gz;ftp.sra.ebi.ac.uk/vol1/fastq/ERR139/002/ERR1398242/ERR1398242_2.fastq.gz	human gut
SAMEA3951617	ERS1138751	nHF612722	ERX1469420	ERR1398161	metagenome	Illumina HiSeq 2500 paired end sequencing	ftp.sra.ebi.ac.uk/vol1/fastq/ERR139/001/ERR1398161/ERR1398161_1.fastq.gz;ftp.sra.ebi.ac.uk/vol1/fastq/ERR139/001/ERR1398161/ERR1398161_2.fastq.gz	human gut
SAMEA3951630	ERS1138764	nHM411801	ERX1469423	ERR1398164	metagenome	Illumina HiSeq 2500 paired end sequencing	ftp.sra.ebi.ac.uk/vol1/fastq/ERR139/004/ERR1398164/ERR1398164_1.fastq.gz;ftp.sra.ebi.ac.uk/vol1/fastq/ERR139/004/ERR1398164/ERR1398164_2.fastq.gz	human gut
SAMEA3951632	ERS1138766	nHM412703	ERX1469457	ERR1398198	metagenome	Illumina HiSeq 2500 paired end sequencing	ftp.sra.ebi.ac.uk/vol1/fastq/ERR139/008/ERR1398198/ERR1398198_1.fastq.gz;ftp.sra.ebi.ac.uk/vol1/fastq/ERR139/008/ERR1398198/ERR1398198_2.fastq.gz	human gut
SAMEA3951613	ERS1138747	nHM412716	ERX1469473	ERR1398214	metagenome	Illumina HiSeq 2500 paired end sequencing	ftp.sra.ebi.ac.uk/vol1/fastq/ERR139/004/ERR1398214/ERR1398214_1.fastq.gz;ftp.sra.ebi.ac.uk/vol1/fastq/ERR139/004/ERR1398214/ERR1398214_2.fastq.gz	human gut
SAMEA3951614	ERS1138748	nHM511717	ERX1469451	ERR1398192	metagenome	Illumina HiSeq 2500 paired end sequencing	ftp.sra.ebi.ac.uk/vol1/fastq/ERR139/002/ERR1398192/ERR1398192_1.fastq.gz;ftp.sra.ebi.ac.uk/vol1/fastq/ERR139/002/ERR1398192/ERR1398192_2.fastq.gz	human gut
SAMEA3951616	ERS1138750	nHM511720	ERX1469342	ERR1398083	metagenome	Illumina HiSeq 2500 paired end sequencing	ftp.sra.ebi.ac.uk/vol1/fastq/ERR139/003/ERR1398083/ERR1398083_1.fastq.gz;ftp.sra.ebi.ac.uk/vol1/fastq/ERR139/003/ERR1398083/ERR1398083_2.fastq.gz	human gut
SAMEA3951624	ERS1138758	nHM511735	ERX1469407	ERR1398148	metagenome	Illumina HiSeq 2500 paired end sequencing	ftp.sra.ebi.ac.uk/vol1/fastq/ERR139/008/ERR1398148/ERR1398148_1.fastq.gz;ftp.sra.ebi.ac.uk/vol1/fastq/ERR139/008/ERR1398148/ERR1398148_2.fastq.gz	human gut
SAMEA3951637	ERS1138771	nHM511813	ERX1469385	ERR1398126	metagenome	Illumina HiSeq 2500 paired end sequencing	ftp.sra.ebi.ac.uk/vol1/fastq/ERR139/006/ERR1398126/ERR1398126_1.fastq.gz;ftp.sra.ebi.ac.uk/vol1/fastq/ERR139/006/ERR1398126/ERR1398126_2.fastq.gz	human gut
SAMEA3951639	ERS1138773	nHM511821	ERX1469496	ERR1398237	metagenome	Illumina HiSeq 2500 paired end sequencing	ftp.sra.ebi.ac.uk/vol1/fastq/ERR139/007/ERR1398237/ERR1398237_1.fastq.gz;ftp.sra.ebi.ac.uk/vol1/fastq/ERR139/007/ERR1398237/ERR1398237_2.fastq.gz	human gut
SAMEA3951607	ERS1138741	nHM512705	ERX1469432	ERR1398173	metagenome	Illumina HiSeq 2500 paired end sequencing	ftp.sra.ebi.ac.uk/vol1/fastq/ERR139/003/ERR1398173/ERR1398173_1.fastq.gz;ftp.sra.ebi.ac.uk/vol1/fastq/ERR139/003/ERR1398173/ERR1398173_2.fastq.gz	human gut
SAMEA3951641	ERS1138775	nHM512828	ERX1469373	ERR1398114	metagenome	Illumina HiSeq 2500 paired end sequencing	ftp.sra.ebi.ac.uk/vol1/fastq/ERR139/004/ERR1398114/ERR1398114_1.fastq.gz;ftp.sra.ebi.ac.uk/vol1/fastq/ERR139/004/ERR1398114/ERR1398114_2.fastq.gz	human gut
SAMEA3951644	ERS1138778	nHM512834	ERX1469368	ERR1398109	metagenome	Illumina HiSeq 2500 paired end sequencing	ftp.sra.ebi.ac.uk/vol1/fastq/ERR139/009/ERR1398109/ERR1398109_1.fastq.gz;ftp.sra.ebi.ac.uk/vol1/fastq/ERR139/009/ERR1398109/ERR1398109_2.fastq.gz	human gut
SAMEA3951634	ERS1138768	nHM612607	ERX1469348	ERR1398089	metagenome	Illumina HiSeq 2500 paired end sequencing	ftp.sra.ebi.ac.uk/vol1/fastq/ERR139/009/ERR1398089/ERR1398089_1.fastq.gz;ftp.sra.ebi.ac.uk/vol1/fastq/ERR139/009/ERR1398089/ERR1398089_2.fastq.gz	human gut
SAMEA3951635	ERS1138769	nHM612709	ERX1469359	ERR1398100	metagenome	Illumina HiSeq 2500 paired end sequencing	ftp.sra.ebi.ac.uk/vol1/fastq/ERR139/000/ERR1398100/ERR1398100_1.fastq.gz;ftp.sra.ebi.ac.uk/vol1/fastq/ERR139/000/ERR1398100/ERR1398100_2.fastq.gz	human gut
SAMEA3951619	ERS1138753	nHMX11726	ERX1469512	ERR1398253	metagenome	Illumina HiSeq 2500 paired end sequencing	ftp.sra.ebi.ac.uk/vol1/fastq/ERR139/003/ERR1398253/ERR1398253_1.fastq.gz;ftp.sra.ebi.ac.uk/vol1/fastq/ERR139/003/ERR1398253/ERR1398253_2.fastq.gz	human gut
SAMEA3951627	ERS1138761	nHF411741	ERX1469428	ERR1398169	metagenome	Illumina HiSeq 2501 paired end sequencing	ftp.sra.ebi.ac.uk/vol1/fastq/ERR139/009/ERR1398169/ERR1398169_1.fastq.gz;ftp.sra.ebi.ac.uk/vol1/fastq/ERR139/009/ERR1398169/ERR1398169_2.fastq.gz	human gut
SAMEA3951646	ERS1138780	nHM412844	ERX1469464	ERR1398205	metagenome	Illumina HiSeq 2502 paired end sequencing	ftp.sra.ebi.ac.uk/vol1/fastq/ERR139/005/ERR1398205/ERR1398205_1.fastq.gz;ftp.sra.ebi.ac.uk/vol1/fastq/ERR139/005/ERR1398205/ERR1398205_2.fastq.gz	human gut
SAMEA3951626	ERS1138760	nHM511738	ERX1469476	ERR1398217	metagenome	Illumina HiSeq 2503 paired end sequencing	ftp.sra.ebi.ac.uk/vol1/fastq/ERR139/007/ERR1398217/ERR1398217_1.fastq.gz;ftp.sra.ebi.ac.uk/vol1/fastq/ERR139/007/ERR1398217/ERR1398217_2.fastq.gz	human gut
SAMEA3951629	ERS1138763	nHM612743	ERX1469377	ERR1398118	metagenome	Illumina HiSeq 2504 paired end sequencing	ftp.sra.ebi.ac.uk/vol1/fastq/ERR139/008/ERR1398118/ERR1398118_1.fastq.gz;ftp.sra.ebi.ac.uk/vol1/fastq/ERR139/008/ERR1398118/ERR1398118_2.fastq.gz	human gut
