# Supplementary material for: Alterations of gut microbiota contribute to the progression of unruptured intracranial aneurysms
Source: Nat Commun. 2020 Jun 25;11:3218. doi: 10.1038/s41467-020-16990-3 (PMC7316982; doi:10.1038/s41467-020-16990-3)
Supplement: Supplementary file 5 — Supplementary Data 2 [file 41467_2020_16990_MOESM5_ESM.xlsx]

## Sheet: Supplementary Data 2
Sample id	InsertSize(bp)	Read length (bp)	No. of reads	RawData (M)	CleanData (M)	No. of Scafftigs	N50 length (bp)	Total length (Mb)	ORF number	Average length (bp)
A4	350	150	44515200	6677.28	6668.98	43273	6248	113976838	126764	750.86
N31	350	150	48247600	7237.14	7207.27	63426	4795	139409317	157544	730.9
A48	350	150	41886600	6282.99	6135.79	96019	2463	160402574	187956	685.87
A50	350	150	4.58397e+07	6875.96	6843.39	77713	3524	153583484	180711	686.19
N27	350	150	4.17277e+07	6259.16	6237.3	51735	5029	98959932	114933	687.25
A60	350	150	4.29973e+07	6449.6	6411.48	24862	9806	72655791	76359	802.64
A78	350	150	4.68287e+07	7024.3	7013.4	57518	6026	131704026	145795	750.08
A25	350	150	4.36581e+07	6548.72	6489.11	61318	3578	125542671	143665	732.45
N37	350	150	4.01565e+07	6023.48	5989.85	77147	2914	138007113	158396	710.2
A33	350	150	4.04677e+07	6070.15	6022.98	29251	8466	79391007	91873	720.7
N25	350	150	4.55099e+07	6826.49	6753.99	28704	14261	72907047	80252	738.19
A65	350	150	4.54279e+07	6814.18	6762.95	64934	2639	111408005	128275	703.56
N12	350	150	4.21803e+07	6327.05	6304.11	101253	2909	180364686	215096	672.57
A97	350	150	43415400	6512.31	6419.56	68268	3550	126794678	145683	701.15
A77	350	150	4.71987e+07	7079.81	7074.09	58045	4585	123917039	141323	715.43
A30	350	150	4.34849e+07	6522.73	6479.04	69258	4053	133108063	165158	659.58
A87	350	150	4.52421e+07	6786.32	6769.69	60333	3133	113382163	132763	694.5
A27	350	150	4.51021e+07	6765.32	6751.48	36372	2554	63243649	75869	674.92
A6	350	150	4.45973e+07	6689.6	6677.48	56770	6588	142350673	159029	743.4
A40	350	150	4.29539e+07	6443.09	6422.2	59085	8276	159604668	180018	744.29
N7	350	150	4.29717e+07	6445.75	6426.04	89055	3323	163679246	193764	680.55
N2	350	150	4.04625e+07	6069.37	6040.07	61224	4650	128037260	149139	695.26
A28	350	150	48473400	7271.01	7261.65	50176	12527	120687099	134896	735.29
N4	350	150	4.89603e+07	7344.04	7322.14	110813	3624	217064795	250457	709.51
A63	350	150	44037400	6605.61	6590.48	51755	8676	122801610	131587	781.51
A57	350	150	4.49105e+07	6736.57	6551.35	58530	4435	122621269	137373	703.09
A26	350	150	46582200	6987.33	6978.67	36667	14773	97904852	105900	780.61
A69	350	150	41255800	6188.37	6156.87	48740	7296	105983099	122562	701.32
A68	350	150	4.51501e+07	6772.52	6762.43	37567	18785	115797030	122019	797.45
N36	350	150	4.12849e+07	6192.73	6172.6	21391	32248	86004821	88101	831.79
A7	350	150	44160400	6624.06	6613.27	61015	7555	150282748	166833	749
A90	350	150	4.69833e+07	7047.5	7035.41	46231	5903	106090797	118854	741.28
A22	350	150	40459000	6068.85	6033.5	52620	17794	145909720	158812	777.19
A18	350	150	4.71201e+07	7068.02	6931.35	116582	3722	228356881	277524	666.5
A17	350	150	4.60025e+07	6900.38	6858.87	81998	4462	176605515	202033	717.92
A70	350	150	40963200	6144.48	6010.94	63860	4652	133925061	153332	716.37
A3	350	150	4.63639e+07	6954.59	6928.01	29884	9897	72082743	79452	755
A37	350	150	43920400	6588.06	6533.21	72011	3258	127980364	153067	674.83
A36	350	150	4.31425e+07	6471.37	6422.69	73035	6158	164956303	185698	729.55
N29	350	150	4.60793e+07	6911.89	6878.99	60892	5073	136192002	154443	708.64
A74	350	150	4.74129e+07	7111.93	7075.93	65300	5365	137609721	154818	715.5
A21	350	150	40255400	6038.31	6021.19	59601	7440	147897027	165931	740.69
A71	350	150	4.37075e+07	6556.12	6381.91	51258	6703	105766909	123105	704.97
A38	350	150	42667800	6400.17	6386.87	48480	11576	133888819	142749	790.09
A23	350	150	4.46409e+07	6696.14	6587.68	78169	4593	157391643	185942	688.54
N14	350	150	46440400	6966.06	6726.73	111660	2454	183717775	219686	657.46
A31	350	150	4.15665e+07	6234.98	6209.43	39070	4752	73274450	85620	687.88
A24	350	150	41293000	6193.95	6182.23	53750	3484	98196344	111836	704.73
A73	350	150	49119600	7367.94	7349.51	62628	7254	151805100	169443	743.25
N23	350	150	4.62195e+07	6932.92	6919.12	96465	4527	207380122	235868	726.92
A11	350	150	4.03565e+07	6053.48	6046.92	22647	64015	81300567	84765	808.32
A86	350	150	41393600	6209.04	6197.16	44471	4507	99585380	116289	702.41
A2	350	150	45223400	6783.51	6774.68	47890	8723	125243380	137978	750.9
N13	350	150	4.39099e+07	6586.49	6574.76	32894	8153	73086570	82451	723.66
N5	350	150	48279000	7241.85	7218.98	69319	2585	117272663	134649	704.5
A91	350	150	4.55571e+07	6833.57	6817.74	53594	3368	97990592	114975	682.65
N28	350	150	4.58701e+07	6880.52	6850.63	65349	6901	157619507	176917	733.51
A55	350	150	4.08771e+07	6131.57	6057.04	33906	14687	97759264	110316	741.91
N1	350	150	41841800	6276.27	6266.26	40938	7011	104018563	113003	773.24
A43	350	150	4.32233e+07	6483.49	6462.83	46304	11142	130766788	140215	781.83
A59	350	150	4.11223e+07	6168.35	6038.35	67971	2549	113821704	139139	656.84
A12	350	150	42333800	6350.07	6294.25	94361	3313	175371464	213499	663.5
A67	350	150	40610800	6091.62	6048.78	37133	34646	113795878	118325	808.03
A95	350	150	44646000	6696.9	6681.96	58924	3874	113564926	132848	696.69
A66	350	150	4.67955e+07	7019.33	6809.68	75787	3723	152221320	180775	683.9
A54	350	150	44745400	6711.81	6680.64	42983	7395	119913280	126488	804.86
A49	350	150	4.21869e+07	6328.03	6261.02	93090	4043	185661793	218435	684.15
A41	350	150	4.09031e+07	6135.47	6110.65	30418	14419	96837337	100605	829.56
A85	350	150	4.36461e+07	6546.92	6529.87	69094	4320	140788046	159292	706.86
A83	350	150	4.05263e+07	6078.94	6060.2	17163	7307	45645171	50922	749.57
A19	350	150	4.46351e+07	6695.27	6687.17	57984	4536	120980655	138972	712.52
N17	350	150	44649800	6697.47	6245.76	88467	2553	147257876	174326	663.19
A99	350	150	4.40727e+07	6610.9	6598.19	57213	8494	149738103	160263	778.14
A44	350	150	41874000	6281.1	6269.42	52526	6067	124147502	139182	731.22
A45	350	150	4.09725e+07	6145.87	5989.11	49611	3181	93338478	107531	676.79
A10	350	150	42074200	6311.13	6294.63	39771	9546	98151335	111186	734.13
N24	350	150	4.71927e+07	7078.9	6571.21	62606	1875	91527994	107909	628.34
A76	350	150	4.58865e+07	6882.97	6849.79	46347	5814	91710114	106645	694.24
A34	350	150	4.50327e+07	6754.9	6736.69	98863	3472	185971825	218477	683.55
A82	350	150	4.37343e+07	6560.15	6539.89	46680	6872	116180779	128389	754.36
A14	350	150	44737800	6710.67	6685.95	58513	5827	130404994	144450	746
A51	350	150	42676200	6401.43	6327.25	103616	3554	205570389	238551	697.62
A5	350	150	4.62123e+07	6931.85	6925.2	61976	3008	117309969	140864	674.96
N34	350	150	4.17477e+07	6262.15	6235.2	35017	14181	89713357	98669	755.79
A98	350	150	4.36425e+07	6546.37	6522.38	49468	3305	92679325	107462	710.7
A39	350	150	4.18113e+07	6271.7	6251.61	34265	9967	80810954	92508	718.65
A79	350	150	4.58349e+07	6875.24	6859.36	51631	10754	146392696	164716	739.53
N32	350	150	4.58383e+07	6875.74	6712.33	80837	4184	165196855	186169	734.61
A46	350	150	4.37445e+07	6561.67	6533.15	47618	5413	97659454	112714	696.05
A58	350	150	40435200	6065.28	6051.43	31340	14034	101985588	104603	831.49
N6	350	150	4.25695e+07	6385.43	6358.67	99612	2660	170592893	208978	648.59
A56	350	150	4.01561e+07	6023.41	6014.98	27924	6706	68973705	74328	776.36
N15	350	150	4.46255e+07	6693.82	6683.92	41185	2985	72783526	86111	683.66
A72	350	150	4.13713e+07	6205.69	5944.7	68766	3299	124579037	148773	680.9
A94	350	150	45157800	6773.67	6760.67	55276	4694	108960045	125594	704.33
A89	350	150	41826600	6273.99	6254.33	66026	5607	138823380	158801	721.06
N20	350	150	41791800	6268.77	6093.16	61569	8353	155556804	170360	757.07
N3	350	150	4.14017e+07	6210.26	6183.75	46583	3607	88987099	105019	672.51
A92	350	150	4.14551e+07	6218.27	6211.25	20650	35920	75295886	76141	837.49
A52	350	150	40516000	6077.4	6060.95	50215	6821	122242712	135673	740.27
N8	350	150	4.11059e+07	6165.88	6153.63	44850	8984	108302642	122735	739.64
N26	350	150	41414200	6212.13	6181.49	79305	4617	174710640	197788	730.76
A93	350	150	41720600	6258.09	6246.79	26586	5643	61251517	67892	747.76
N19	350	150	46955800	7043.37	7036.56	60874	5591	130473258	148008	720.65
A42	350	150	42624600	6393.69	6380.87	52938	3897	108961542	128142	678.03
A96	350	150	4.08017e+07	6120.25	6020.27	68775	4776	148411056	168977	715.78
N35	350	150	45556600	6833.49	6673.49	68465	4872	141844232	175376	640.97
A53	350	150	4.60307e+07	6904.6	6856.24	44058	7420	116086852	129391	746.19
N33	350	150	43949000	6592.35	6553.83	41260	15083	115950170	127554	762.21
A35	350	150	4.41853e+07	6627.8	6462.18	40353	2725	71893162	79245	677.35
A13	350	150	44995600	6749.34	6740.18	50737	9304	129828144	141883	753.48
A29	350	150	40376000	6056.4	5742.25	61626	3592	120676183	133522	684.09
A9	350	150	41085600	6162.84	6141.48	62327	6159	153112478	173269	737.41
A80	350	150	4.46345e+07	6695.17	6677.44	47449	3329	85948352	99631	692.55
A75	350	150	4.78629e+07	7179.43	7090.4	85972	3819	162322355	186985	693.28
A64	350	150	4.25553e+07	6383.3	6365.87	38077	9973	92068208	101236	756.6
A15	350	150	40651800	6097.77	6074.98	39193	7826	104975944	115784	759.23
A61	350	150	66063600	9909.54	9791.93	82155	4334	166353995	193068	688.44
N11	350	150	4.53955e+07	6809.32	6774.88	19480	15715	68593983	69654	852.64
N18	350	150	4.46915e+07	6703.72	6645.94	62064	5790	136607675	151771	734.34
N30	350	150	4.80699e+07	7210.48	7194.88	66694	5015	141584372	157099	751.03
N16	350	150	4.08859e+07	6132.89	6113.85	22880	10013	59928945	64528	775.98
A81	350	150	42664400	6399.66	6322.06	101199	3680	193189825	229170	676.34
N22	350	150	43908600	6586.29	6565.45	40741	5104	89136651	101495	710.27
A100	350	150	40912200	6136.83	6126.98	51652	8749	128794611	141348	753.16
A47	350	150	4.15617e+07	6234.26	6179.13	50359	8785	127599246	143839	736.34
A20	350	150	46027400	6904.11	6891.26	54269	2975	95334742	114071	668.4
A88	350	150	42754400	6413.16	6405.33	58933	7370	136576349	154215	730.68
N10	350	150	4.26497e+07	6397.45	6377.65	73480	3766	144325234	167659	699.81
A16	350	150	4.57795e+07	6866.93	6860.8	68800	2981	127983452	152304	676.09
A8	350	150	4.68333e+07	7025	7019.51	37114	22330	134396726	136907	832.99
N21	350	150	4.50803e+07	6762.05	6680.84	25351	3529	48909372	54217	746.29
A62	350	150	4.61529e+07	6922.93	6784.53	69258	5045	144484402	171714	662.87
N9	350	150	4.36745e+07	6551.18	6534.4	56448	2731	97603805	112755	707.65
A1	350	150	42007800	6301.17	6295.73	56546	3114	104007153	122736	691.22
A84	350	150	4.44977e+07	6674.65	6659.14	44220	7558	114711298	125423	766.23
A32	350	150	4.20805e+07	6312.07	6302.34	32792	15805	95785409	103636	783.06
