# Supplementary material for: Alterations of gut microbiota contribute to the progression of unruptured intracranial aneurysms
Source: Nat Commun. 2020 Jun 25;11:3218. doi: 10.1038/s41467-020-16990-3 (PMC7316982; doi:10.1038/s41467-020-16990-3)
Supplement: Supplementary file 6 — Supplementary Data 3 [file 41467_2020_16990_MOESM6_ESM.xlsx]

## Sheet: Supplementary Data 3
Sample id	InsertSize(bp)	Read length (bp)	No. of reads	RawData (M)	CleanData (M)	No. of Scafftigs	N50 length (bp)	Total length (Mb)	ORF number	Average length (bp)
TH237	350	150	4.06897e+07	6103.45	6060.43	48177	6400	114105603	134169	757.07
TH033	350	150	4.13435e+07	6201.53	6184	45276	13401	136133371	148090	819.7
TH001	350	150	4.13751e+07	6206.26	6185.42	117322	1627	162483773	224972	640.67
TH149	350	150	4.16125e+07	6241.87	6219.78	48997	3779	90115087	111943	717.36
TH150	350	150	4.17691e+07	6265.36	6242.36	76079	2204	121165117	159647	674.17
QH.5	350	150	42327800	6349.17	6288.94	47213	4375	107117550	129871	734.05
CD55	350	150	4.20179e+07	6302.69	6288.94	70413	4885	150244514	179973	744.88
QH.32	350	150	42379400	6356.91	6315.73	58188	5419	127092047	149922	755.1
A301.7	350	150	4.30219e+07	6453.29	6438.8	50943	7850	125291910	143824	776.39
TH137	350	150	4.28625e+07	6429.38	6423.94	50204	5587	113933511	134229	753.35
TH216	350	150	4.32111e+07	6481.66	6439.28	109478	2260	176258524	232370	674.48
QH.8	350	150	43891400	6583.71	6540.93	43283	11325	114939091	132442	771.2
QH.14	350	150	43899400	6584.91	6566.37	107987	3366	195077233	252331	684.77
CD52	350	150	4.42575e+07	6638.62	6595.22	118734	2691	205336751	265091	689.13
QH.26	350	150	44183600	6627.54	6615	76580	4264	158243171	191847	736.08
TH008	350	150	4.47641e+07	6714.62	6707.2	36220	8065	89361144	102007	780.26
QH.2	350	150	45112000	6766.8	6709.99	64800	4195	133145051	166018	709.97
TH133	350	150	44926600	6738.99	6719.72	71012	3379	131230068	164682	711.25
TH192	350	150	44957600	6743.64	6728.58	59425	6374	122715973	144778	755.95
TH027	350	150	4.54703e+07	6820.54	6779.09	48399	6900	114017423	133462	760.02
TH047	350	150	4.53511e+07	6802.67	6790.96	97422	3475	181995256	227159	714.74
QH.35	350	150	46082200	6912.33	6895.36	15990	5564	37869447	44650	749.45
QH.37	350	150	4.20813e+07	6312.19	6299.77	63816	3031	118025576	146021	719.25
QH.7	350	150	4.24063e+07	6360.94	6343.66	62435	3199	119292668	150820	702.14
QH.20	350	150	44344400	6651.66	6611.59	67137	4276	141666450	173820	723.2
CD48	350	150	4.75405e+07	7131.07	7104.37	101313	3939	191739514	238506	715.01
TH045	350	150	4.52581e+07	6788.72	6776.58	70319	6573	162631132	191288	754.96
TH136	350	150	4.44549e+07	6668.24	6652.67	62597	4085	126034836	152197	737.76
QH.27	350	150	4.44701e+07	6670.51	6637.09	81143	4680	164862002	198078	739.96
A301.6	350	150	4.32971e+07	6494.57	6463.69	85074	2539	141683115	186109	680.5
TH232	350	150	4.46005e+07	6690.07	6661.18	43673	10368	101668690	120155	751.25
TH003	350	150	43694000	6554.1	6533.21	72397	2950	126905914	163068	695.11
A301.1	350	150	4.58213e+07	6873.19	6852.66	109827	3348	208800092	261289	710.61
CD29	350	150	4.59271e+07	6889.06	6853.92	55821	8761	134267995	155270	770.38
A301.3	350	150	4.41161e+07	6617.41	6593.2	83409	3821	158761059	199661	705.65
QH.28	350	150	4.36911e+07	6553.67	6546.24	64487	4659	136969562	166669	730.63
QH.11	350	150	43024400	6453.66	6431.36	57086	6057	132477508	158885	739.68
TH055	350	150	4.17849e+07	6267.74	6259.42	72257	4028	145772800	177324	731.72
TH227	350	150	41010400	6151.56	6134.82	71342	2972	128114467	161903	706.05
TH064	350	150	4.24965e+07	6374.47	6348.83	94562	3195	173411438	219633	702.86
QH.40	350	150	4.42015e+07	6630.22	6617.31	90203	5276	200741450	241837	740.83
QH.6	350	150	41354200	6203.13	6157.16	48246	4806	105820929	129720	725.83
CD7	350	150	4.14675e+07	6220.12	6203.82	68039	4787	131837324	164049	714.74
TH109	350	150	4.60945e+07	6914.18	6851.35	87265	3295	163828714	207191	699.85
QH.24	350	150	45239600	6785.94	6766.44	100955	3726	206540335	252370	729.85
TH085	350	150	4.65785e+07	6986.77	6965.74	111012	2317	182681891	234747	696.07
TH245	350	150	44981200	6747.18	6709.18	51337	4073	94879755	123670	674.77
QH.31	350	150	43561600	6534.24	6455.29	107365	1850	157118755	215857	646.38
QH.33	350	150	4.33987e+07	6509.81	6487.59	89868	2755	155775383	198955	694.99
A301.2	350	150	4.01377e+07	6020.66	6010.07	84062	3070	152813122	192797	707.1
QH.39	350	150	4.18609e+07	6279.14	6185.27	58089	2668	100472121	129897	681.39
QH.1	350	150	45762200	6864.33	6827.37	79438	3981	155902431	194079	713.23
TH090	350	150	4.39581e+07	6593.72	6580.64	108047	2552	186521477	239971	694.92
QH.3	350	150	4.31699e+07	6475.48	6438.16	35901	7942	91838624	107494	761.76
CD18	350	150	4.07593e+07	6113.9	6069.77	97155	2867	176518138	223983	699.65
TH221	350	150	4.50899e+07	6763.48	6754.69	86226	3783	171930560	209513	732.98
QH.17	350	150	4.41641e+07	6624.61	6616.13	16220	33790	70911412	74749	844.51
TH061	350	150	4.25887e+07	6388.31	6372.35	39805	5389	86103961	101486	758.23
TH183	350	150	4.36047e+07	6540.7	6530.61	80678	5691	182032423	217626	743.76
TH226	350	150	49300200	7395.03	7305.87	66994	4740	133021760	165874	710.1
CD9	350	150	4.11197e+07	6167.96	6150.85	59405	4256	125076553	151039	735.71
QH.30	350	150	4.21843e+07	6327.64	6278.88	48496	7690	116057205	135056	767.55
QH.29	350	150	40525600	6078.84	6029.32	29622	10389	67976609	79314	761.56
TH016	350	150	4.06361e+07	6095.41	6056.16	63829	3729	119290799	148505	707.35
CD54	350	150	40981200	6147.18	6063.87	17338	16483	63482535	68923	815.86
TH096	350	150	4.04521e+07	6067.81	6051.41	98779	4045	200491108	243572	736.25
TH141	350	150	4.13671e+07	6205.06	6192.28	102870	2909	182621455	228012	716.3
TH080	350	150	4.26241e+07	6393.61	6349.77	85489	2273	136176757	180534	671.09
QH.34	350	150	4.14149e+07	6212.23	6174.36	93903	1906	137826564	188500	648.8
TH213	350	150	4.48895e+07	6733.42	6677.14	118321	2408	193256056	252714	681.72
TH035	350	150	4.13555e+07	6203.32	6190.17	78056	3536	144768885	181656	709.76
QH.4	350	150	44646000	6696.9	6676.28	81155	3658	155549505	192727	716.7
QH.41	350	150	4.49463e+07	6741.95	6717.82	88208	5110	186146004	228091	725.05
QH.18	350	150	4.59085e+07	6886.27	6857.29	104718	3603	190937841	244236	695.44
CD4	350	150	4.37339e+07	6560.08	6524.09	114097	2960	195615025	251615	692.63
QH.10	350	150	4.56615e+07	6849.23	6831.6	88733	3320	163551054	206383	704.91
QH.36	350	150	4.08491e+07	6127.37	6095.47	41240	4028	81927734	100719	722.23
A301.4	350	150	4.32599e+07	6488.98	6468.24	108292	2180	170443992	223500	680.01
CD34	350	150	44577000	6686.55	6632.55	64979	4293	128931111	159440	718.51
TH146	350	150	4.08555e+07	6128.33	6122.58	68676	2509	114024404	148449	683.64
