# Supplementary material for: Alterations of gut microbiota contribute to the progression of unruptured intracranial aneurysms
Source: Nat Commun. 2020 Jun 25;11:3218. doi: 10.1038/s41467-020-16990-3 (PMC7316982; doi:10.1038/s41467-020-16990-3)
Supplement: Supplementary file 7 — Supplementary Data 4 [file 41467_2020_16990_MOESM7_ESM.xlsx]

## Sheet: Supplementary Data 4
genus	avg(A)	sd(A)	avg(N)	sd(N)	P value: UIAs_VS_Controls
f__Erysipelotrichaceae;g__Coprobacillus	0.000609	0.000772	0.000243	0.000304	5.23e-11
f__Streptococcaceae;g__Streptococcus	0.000817	0.001404	0.000469	0.001485	5.82e-10
f__Peptostreptococcaceae;g__Intestinibacter	7.5e-05	0.000101	4.2e-05	8.5e-05	2.23e-09
f__Thiotrichaceae;g__Thiomargarita	1.7e-05	7.1e-05	8e-06	4e-05	5.95e-08
f__Campylobacteraceae;g__Campylobacter	0.000217	0.000212	0.000125	0.000155	7.69e-08
f__Lachnospiraceae;g__Blautia	0.009108	0.01253	0.00502	0.003423	9.94e-08
f__Flavobacteriaceae;g__Elizabethkingia	0.000164	0.000632	4e-06	6e-06	1.71e-07
f__Enterobacteriaceae;g__Morganella	5.3e-05	0.000457	1e-06	2e-06	2.99e-07
f__Erysipelotrichaceae;g__Erysipelatoclostridium	0.000157	0.000277	9.1e-05	0.000153	3.8e-07
f__Fusobacteriaceae;g__Fusobacterium	0.002469	0.013482	0.000995	0.005038	3.95e-07
f__Erysipelotrichaceae;g__Faecalitalea	3.2e-05	2.5e-05	2.1e-05	2.5e-05	4.98e-07
f__Erysipelotrichaceae;g__Turicibacter	0.000175	0.000749	5e-05	0.000114	5.58e-07
f__Lachnospiraceae;g__Anaerostipes	0.000563	0.000538	0.0003	0.000374	5.72e-07
f__Porphyromonadaceae;g__Paludibacter	2.2e-05	4.3e-05	1.2e-05	2.8e-05	1.03e-06
f__Unclassified;g__Gemella	1.7e-05	6.7e-05	4e-06	1.4e-05	1.64e-06
f__Veillonellaceae;g__Veillonella	0.002205	0.007442	0.000675	0.002374	1.67e-06
f__Veillonellaceae;g__Selenomonas	0.000293	0.000261	0.000251	0.000803	1.77e-06
f__Flavobacteriaceae;g__Flavobacterium	0.00021	0.000151	0.000126	0.000129	1.9e-06
f__Peptostreptococcaceae;g__Terrisporobacter	8e-05	0.000108	6.1e-05	0.000171	2.05e-06
f__Bacillaceae;g__Geobacillus	2.5e-05	3.6e-05	1.2e-05	2.4e-05	2.05e-06
f__Bacteroidaceae;g__Bacteroides	0.324857	0.162423	0.216546	0.142997	2.15e-06
f__Enterococcaceae;g__Enterococcus	0.000285	0.000167	0.000189	0.000149	2.8e-06
f__Lactobacillaceae;g__Sharpea	1.6e-05	2e-05	1.2e-05	2.5e-05	3.9e-06
f__Leptotrichiaceae;g__Leptotrichia	2.9e-05	4.4e-05	2.4e-05	5e-05	6.28e-06
f__Lachnospiraceae;g__Tyzzerella	0.001021	0.001485	0.000509	0.001069	8.09e-06
f__Porphyromonadaceae;g__Dysgonomonas	0.000706	0.004323	0.000142	0.000321	1.28e-05
f__Lachnospiraceae;g__Lachnospira	0.002947	0.004973	0.00164	0.005789	1.36e-05
f__Peptostreptococcaceae;g__Peptostreptococcus	3.1e-05	4.4e-05	1.2e-05	2e-05	1.37e-05
f__Peptococcaceae;g__Desulfosporosinus	9.4e-05	6.2e-05	6.5e-05	6.2e-05	1.89e-05
f__Cystobacteraceae;g__Stigmatella	1.7e-05	1.7e-05	1e-05	1.5e-05	2.61e-05
f__Coriobacteriaceae;g__Collinsella	0.000315	0.000586	0.000913	0.001881	2.8e-05
f__Vibrionaceae;g__Vibrio	7.2e-05	0.000102	5e-05	0.000106	5.23e-05
f__Myoviridae;g__T4likevirus	8.1e-05	0.000752	2e-06	1e-05	5.92e-05
f__Veillonellaceae;g__Mitsuokella	0.00043	0.003574	0.001286	0.012342	5.93e-05
f__Sphingobacteriaceae;g__Sphingobacterium	3.8e-05	4.4e-05	2e-05	2.7e-05	6.57e-05
f__Erysipelotrichaceae;g__Kandleria	1.5e-05	1.8e-05	1.1e-05	1.6e-05	7.28e-05
f__Ruminococcaceae;g__Pseudobacteroides	2.4e-05	3e-05	1.4e-05	3e-05	8.75e-05
f__Lachnospiraceae;g__Cellulosilyticum	7.5e-05	0.000106	5.4e-05	0.000104	0.000104939
f__Bacillaceae;g__Bacillus	0.0005	0.000419	0.000415	0.000685	0.000112566
f__Bacillaceae;g__Lysinibacillus	5.2e-05	8.4e-05	3.2e-05	7.9e-05	0.00013734
f__Cytophagaceae;g__Spirosoma	3.5e-05	6.8e-05	9e-06	2.2e-05	0.000170885
f__Streptococcaceae;g__Lactococcus	2.4e-05	2.1e-05	6.6e-05	0.000495	0.000243741
f__Listeriaceae;g__Listeria	2.7e-05	2.9e-05	1.6e-05	1.9e-05	0.00024608
f__Porphyromonadaceae;g__Parabacteroides	0.013072	0.010363	0.009242	0.005906	0.000268105
f__Lactobacillaceae;g__Lactobacillus	0.000442	0.001014	0.000528	0.002807	0.000372559
f__Mycoplasmataceae;g__Mycoplasma	0.000187	0.000492	0.000102	0.000523	0.000399394
f__Veillonellaceae;g__Sporomusa	2.6e-05	3.2e-05	1.5e-05	2e-05	0.000404996
f__Geobacteraceae;g__Geobacter	5.2e-05	0.000162	3.1e-05	0.0002	0.000408175
f__Burkholderiaceae;g__Burkholderia	5e-05	3.7e-05	9.1e-05	0.000112	0.000432032
f__Erysipelotrichaceae;g__Holdemanella	0.000175	0.000426	0.000109	0.000394	0.000504861
f__Veillonellaceae;g__Anaerovibrio	4.5e-05	4.6e-05	3.6e-05	8.9e-05	0.000533189
f__Lachnospiraceae;g__Agathobacter	0.006831	0.00786	0.004507	0.006396	0.000547902
f__Peptococcaceae;g__Desulfotomaculum	4.1e-05	4e-05	3e-05	3.2e-05	0.000743274
f__Actinomycetaceae;g__Actinomyces	1.7e-05	3.4e-05	0.000139	0.000992	0.000776942
f__Flavobacteriaceae;g__Chryseobacterium	0.000119	0.00014	7.2e-05	9.7e-05	0.000776942
f__Flavobacteriaceae;g__Ornithobacterium	3.9e-05	3.5e-05	7.8e-05	9.9e-05	0.000871217
f__Flavobacteriaceae;g__Cellulophaga	3.1e-05	5.7e-05	1.4e-05	4e-05	0.000954294
f__Porphyromonadaceae;g__Proteiniphilum	1.4e-05	2.9e-05	9e-06	2.3e-05	0.0010302
f__Atopobiaceae;g__Atopobium	3.3e-05	3.4e-05	9.3e-05	0.000371	0.00104617
f__Lachnospiraceae;g__Dorea	0.001872	0.001084	0.001509	0.001407	0.00114044
f__Veillonellaceae;g__Pelosinus	6.1e-05	0.000124	4e-05	0.00011	0.00115029
f__Ruminococcaceae;g__Acetivibrio	2.3e-05	2.7e-05	1.6e-05	2.2e-05	0.00118537
f__Lachnospiraceae;g__Lachnobacterium	3.4e-05	3.2e-05	2.5e-05	2.9e-05	0.00119046
f__Lachnospiraceae;g__Robinsoniella	0.000195	0.000106	0.000164	0.000156	0.00127473
f__Enterobacteriaceae;g__Proteus	5.5e-05	0.000317	5e-06	2e-05	0.00147836
f__Fibrobacteraceae;g__Fibrobacter	2.7e-05	3.7e-05	1.7e-05	3.7e-05	0.0014969
f__Marinilabiliaceae;g__Marinilabilia	1.5e-05	3.5e-05	1.1e-05	3.6e-05	0.00152855
f__Clostridiaceae;g__Butyricicoccus	0.000188	0.000235	0.000558	0.002275	0.00165597
f__Lachnospiraceae;g__Butyrivibrio	0.00246	0.01034	0.001133	0.002355	0.00192294
f__Thermoanaerobacteraceae;g__Thermoanaerobacter	1.3e-05	1.4e-05	1.2e-05	1.7e-05	0.00200379
f__Porphyromonadaceae;g__Coprobacter	0.000151	0.000314	7.4e-05	0.000106	0.00200382
f__Sanguibacteraceae;g__Sanguibacter	1e-06	1e-06	4.2e-05	0.000357	0.00207861
f__Eubacteriaceae;g__Eubacterium	0.023249	0.016495	0.023262	0.037629	0.00210499
f__Lachnospiraceae;g__Coprococcus	0.004238	0.00526	0.003834	0.007271	0.00210499
f__Veillonellaceae;g__Propionispira	5.7e-05	0.000107	2.8e-05	4.8e-05	0.00210499
f__Peptoniphilaceae;g__Anaerococcus	1.6e-05	1.5e-05	1.7e-05	3.7e-05	0.00233938
f__Lachnospiraceae;g__Lachnoanaerobaculum	0.000132	7.8e-05	0.000105	8.2e-05	0.00237874
f__Micrococcaceae;g__Rothia	1.1e-05	2.3e-05	1.9e-05	3.4e-05	0.00304428
f__Enterobacteriaceae;g__Kluyvera	2e-06	8e-06	0.000138	0.001275	0.00335465
f__Caldicoprobacteraceae;g__Caldicoprobacter	3.2e-05	3.7e-05	2.5e-05	4e-05	0.0034071
f__Ruminococcaceae;g__Ruminococcus	0.016525	0.018937	0.010416	0.012011	0.00343397
f__Flavobacteriaceae;g__Aquimarina	3e-05	8.2e-05	3.3e-05	0.000173	0.00353328
f__Acholeplasmataceae;g__Acholeplasma	6.5e-05	0.000219	7e-05	0.000417	0.0036682
f__Myoviridae;g__Spounalikevirus	1.8e-05	0.000116	2e-06	1.5e-05	0.00367977
f__Eubacteriaceae;g__Acetobacterium	3.8e-05	3.2e-05	3.1e-05	3.3e-05	0.00371352
f__Alcaligenaceae;g__Bordetella	1.7e-05	1.3e-05	2.6e-05	2.4e-05	0.00413967
f__Paenibacillaceae;g__Paenibacillus	0.000454	0.000288	0.000369	0.000318	0.00475268
f__Veillonellaceae;g__Acetonema	1.7e-05	2e-05	8e-06	1e-05	0.00478642
f__Ruminococcaceae;g__Faecalibacterium	0.037858	0.027829	0.066536	0.063514	0.00478902
f__Pseudoalteromonadaceae;g__Pseudoalteromonas	1.5e-05	3e-05	1.4e-05	3.6e-05	0.00497441
f__Erysipelotrichaceae;g__Candidatus Stoquefichus	5.3e-05	4.7e-05	3.9e-05	3.8e-05	0.00512767
f__Helicobacteraceae;g__Helicobacter	1.3e-05	2.2e-05	9e-06	1.6e-05	0.00544034
f__Porphyromonadaceae;g__Odoribacter	0.003401	0.003642	0.001883	0.001904	0.00670928
f__Rhodobacteraceae;g__Roseivivax	1.5e-05	1.5e-05	1e-05	1.3e-05	0.00680424
f__Sphingobacteriaceae;g__Mucilaginibacter	1.4e-05	2.7e-05	1.3e-05	4.5e-05	0.00684057
f__Peptostreptococcaceae;g__Peptoclostridium	0.000999	0.000655	0.000859	0.000856	0.00685908
f__Veillonellaceae;g__Propionispora	2.3e-05	3.4e-05	1e-05	1.6e-05	0.00703743
f__Clostridiaceae;g__Oxobacter	3.2e-05	3.2e-05	2.3e-05	2.4e-05	0.00727335
f__Thermoactinomycetaceae;g__Thermoactinomyces	2e-05	7.8e-05	2.5e-05	0.000119	0.00753664
f__Lachnospiraceae;g__Herbinix	4e-05	4e-05	3.3e-05	4.9e-05	0.00782268
f__Paenibacillaceae;g__Brevibacillus	4.2e-05	3.9e-05	4e-05	9e-05	0.00808177
f__Flavobacteriaceae;g__Capnocytophaga	0.000201	0.000263	0.000149	0.000207	0.00822904
f__Podoviridae;g__T7likevirus	2.3e-05	0.000198	3e-06	1.4e-05	0.00835571
f__Marinilabiliaceae;g__Anaerophaga	1.8e-05	3.3e-05	1.1e-05	2.5e-05	0.00857833
f__Syntrophomonadaceae;g__Syntrophomonas	1.2e-05	1.3e-05	1e-05	1.9e-05	0.00936198
f__Flavobacteriaceae;g__Myroides	2.2e-05	5.9e-05	3.1e-05	0.000133	0.0103047
f__Prolixibacteraceae;g__Draconibacterium	1.8e-05	3.3e-05	1.1e-05	2.3e-05	0.0103775
f__Neisseriaceae;g__Neisseria	2e-05	2.8e-05	1.7e-05	4.9e-05	0.0109344
f__Bartonellaceae;g__Bartonella	4.3e-05	0.000132	9e-06	2.7e-05	0.0116229
f__Candidatus Brocadiaceae;g__Candidatus Brocadia	1.8e-05	7.6e-05	6e-06	2.5e-05	0.01202
f__Enterobacteriaceae;g__Escherichia	0.00628	0.013138	0.004926	0.015456	0.0123058
f__Eubacteriaceae;g__Pseudoramibacter	1.4e-05	1.5e-05	1.2e-05	1.9e-05	0.012737
f__Clostridiaceae;g__Caloramator	1.8e-05	2.3e-05	1.4e-05	2.2e-05	0.0138273
f__Veillonellaceae;g__Megamonas	0.010869	0.02651	0.003579	0.010196	0.0138275
f__Erysipelotrichaceae;g__Catenibacterium	0.000483	0.000861	0.000343	0.000488	0.0138275
f__Erysipelotrichaceae;g__Allobaculum	2e-05	2.3e-05	1.4e-05	1.2e-05	0.0141126
f__Flavobacteriaceae;g__Lacinutrix	1.3e-05	4.4e-05	8e-06	2.9e-05	0.0147556
f__Comamonadaceae;g__Comamonas	7e-06	2.8e-05	3.4e-05	0.000157	0.0161222
f__Clostridiaceae;g__Fervidicella	1.2e-05	1.6e-05	1e-05	1.6e-05	0.0161409
f__Prevotellaceae;g__Prevotella	0.073753	0.138337	0.160696	0.196884	0.0162579
f__Peptoniphilaceae;g__Peptoniphilus	4.8e-05	4.4e-05	4e-05	5.1e-05	0.0162579
f__Enterobacteriaceae;g__Shigella	0.000301	0.00069	0.000266	0.001029	0.0165315
f__Prevotellaceae;g__Paraprevotella	0.002167	0.003635	0.002909	0.004665	0.0171477
f__Porphyromonadaceae;g__Sanguibacteroides	7.9e-05	8.4e-05	6.5e-05	8.7e-05	0.0173766
f__Flavobacteriaceae;g__Epilithonimonas	1.7e-05	3.7e-05	1.2e-05	3.9e-05	0.0178356
f__Staphylococcaceae;g__Staphylococcus	8.3e-05	0.000293	5.3e-05	0.000151	0.0180799
f__Clostridiaceae;g__Hungatella	0.001772	0.004425	0.001555	0.001096	0.0188078
f__Spirochaetaceae;g__Treponema	0.000175	0.000123	0.000143	0.000107	0.0202092
f__Flavobacteriaceae;g__Polaribacter	1.1e-05	3.2e-05	1.2e-05	3.5e-05	0.0202686
f__Ruminococcaceae;g__Candidatus Soleaferrea	3.7e-05	4e-05	3.8e-05	7.1e-05	0.0210113
f__Sphingobacteriaceae;g__Pedobacter	4.7e-05	5.3e-05	4.5e-05	7.2e-05	0.0221239
f__Lachnospiraceae;g__Fusicatenibacter	0.002643	0.003078	0.002193	0.002891	0.0224099
f__Sutterellaceae;g__Sutterella	0.002393	0.003692	0.013317	0.036247	0.022845
f__Succinivibrionaceae;g__Succinatimonas	2e-05	2.3e-05	0.000753	0.007319	0.0241927
f__Enterobacteriaceae;g__Raoultella	5e-06	2.8e-05	2.3e-05	0.00015	0.0254412
f__Unclassified;g__Candidatus Symbiothrix	8.9e-05	0.000125	6.7e-05	0.000106	0.027443
f__Lachnospiraceae;g__Roseburia	0.031069	0.030612	0.027659	0.033803	0.0297506
f__Clostridiaceae;g__Clostridium	0.035197	0.030454	0.029045	0.023047	0.0304935
f__Paenibacillaceae;g__Cohnella	2.1e-05	6.6e-05	1.2e-05	1.5e-05	0.0308706
f__Clostridiaceae;g__Alkaliphilus	2.7e-05	1.9e-05	2.3e-05	2.1e-05	0.034451
f__Enterobacteriaceae;g__Yersinia	2e-05	2.6e-05	1.9e-05	4.1e-05	0.0346599
f__Cytophagaceae;g__Dyadobacter	1.5e-05	3.9e-05	7e-06	1.8e-05	0.0360957
f__Brachyspiraceae;g__Brachyspira	4.4e-05	7.2e-05	4.6e-05	0.000148	0.0363588
f__Lachnospiraceae;g__Lachnoclostridium	0.004579	0.004524	0.003595	0.00258	0.0383801
f__Porphyromonadaceae;g__Butyricimonas	0.001195	0.001441	0.000904	0.001288	0.0484914
f__Rikenellaceae;g__Mucinivorans	4e-05	8.4e-05	3.1e-05	5.5e-05	0.0543331
f__Ruminococcaceae;g__Mageeibacillus	1.6e-05	2.2e-05	1e-05	1.1e-05	0.0584318
f__Acidaminococcaceae;g__Phascolarctobacterium	0.005666	0.006674	0.003729	0.004107	0.0617661
f__Desulfarculaceae;g__Desulfarculus	3e-06	8e-06	2.2e-05	0.000213	0.0658649
f__Veillonellaceae;g__Megasphaera	0.001402	0.004064	0.001499	0.00504	0.0700213
f__Peptococcaceae;g__Dehalobacter	7.4e-05	0.000117	6.3e-05	0.00011	0.0723178
f__Eggerthellaceae;g__Slackia	1.4e-05	1.2e-05	2.2e-05	2.6e-05	0.0750745
f__Saprospiraceae;g__Haliscomenobacter	1.6e-05	3e-05	9e-06	2.3e-05	0.0807114
f__Mycobacteriaceae;g__Mycobacterium	2.5e-05	3.8e-05	5.6e-05	0.00018	0.0816985
f__Lachnospiraceae;g__Catonella	6.5e-05	4.9e-05	7e-05	0.0001	0.0816985
f__Rhodobacteraceae;g__Ruegeria	2.3e-05	4.9e-05	3.7e-05	6.1e-05	0.0822908
f__Lachnospiraceae;g__Pseudobutyrivibrio	9.4e-05	7.9e-05	9.5e-05	0.000114	0.0856282
f__Thermoanaerobacterales Family III. Incertae Sedis;g__Caldicellulosiruptor	2.8e-05	3.5e-05	2.7e-05	5.2e-05	0.0922792
f__Cytophagaceae;g__Runella	2.9e-05	8.6e-05	1.4e-05	4.6e-05	0.0972645
f__Acidaminococcaceae;g__Acidaminococcus	0.000494	0.001718	0.000124	0.000137	0.101871
f__Ruminococcaceae;g__Ethanoligenens	4.3e-05	5.3e-05	3.5e-05	4.3e-05	0.102127
f__Moraxellaceae;g__Acinetobacter	0.000187	0.000947	6.9e-05	0.000177	0.11032
f__Puniceicoccaceae;g__Coraliomargarita	0.000136	0.001121	6.4e-05	0.000473	0.116456
f__Lentisphaeraceae;g__Lentisphaera	2.2e-05	8.9e-05	7e-06	2.4e-05	0.12638
f__Paenibacillaceae;g__Aneurinibacillus	1.4e-05	2.2e-05	2.7e-05	0.000109	0.130107
f__Sutterellaceae;g__Parasutterella	0.001221	0.001583	0.001796	0.002416	0.140324
f__Bifidobacteriaceae;g__Gardnerella	1.8e-05	5.8e-05	1.2e-05	1.7e-05	0.142306
f__Succinivibrionaceae;g__Succinivibrio	7e-06	9e-06	3.2e-05	0.000246	0.152457
f__Unclassified;g__Sedimentibacter	1.9e-05	1.5e-05	1.8e-05	1.9e-05	0.154657
f__Thermoanaerobacterales Family IV. Incertae Sedis;g__Mahella	1.7e-05	2.2e-05	1.6e-05	2.7e-05	0.156075
f__Lachnospiraceae;g__Marvinbryantia	0.000206	0.000145	0.000192	0.000159	0.1604
f__Synergistaceae;g__Fretibacterium	1.3e-05	1.7e-05	1.6e-05	2e-05	0.161858
f__Rhodobacteraceae;g__Paracoccus	4e-06	1.2e-05	2.5e-05	0.00021	0.163124
f__Acidaminococcaceae;g__Succinispira	1.3e-05	4e-05	7e-06	1e-05	0.165658
f__Succinivibrionaceae;g__Ruminobacter	5.6e-05	8.9e-05	4.9e-05	8.5e-05	0.168935
f__Rikenellaceae;g__Rikenella	4.3e-05	4.6e-05	3.8e-05	5e-05	0.170074
f__Synergistaceae;g__Synergistes	2.4e-05	2.3e-05	2.2e-05	2.9e-05	0.177025
Others	0.289434	0.050015	0.299341	0.063773	0.179388
f__Fusobacteriaceae;g__Cetobacterium	4.8e-05	0.000271	0.000331	0.00308	0.182127
f__Desulfovibrionaceae;g__Bilophila	0.001938	0.002048	0.003797	0.006179	0.187434
f__Porphyromonadaceae;g__Tannerella	0.000871	0.000964	0.000585	0.000445	0.187434
f__Peptococcaceae;g__Desulfitobacterium	0.000101	7e-05	8.9e-05	6.8e-05	0.193223
f__Aeromonadaceae;g__Aeromonas	2e-05	6.8e-05	1.4e-05	3.3e-05	0.194466
f__Porphyromonadaceae;g__Barnesiella	0.001126	0.001746	0.000673	0.000825	0.202583
f__Peptococcaceae;g__Syntrophobotulus	1.4e-05	1.7e-05	1.4e-05	2.5e-05	0.206058
f__Catabacteriaceae;g__Catabacter	4.7e-05	5.3e-05	5.8e-05	6.9e-05	0.214066
f__Oscillospiraceae;g__Oscillibacter	0.008102	0.009197	0.010653	0.012097	0.22044
f__Akkermansiaceae;g__Akkermansia	0.001101	0.00359	0.001643	0.006282	0.221341
f__Acetobacteraceae;g__Acetobacter	6.6e-05	0.000257	5.6e-05	0.000241	0.228754
f__Methanosarcinaceae;g__Methanosarcina	3.3e-05	4e-05	3.3e-05	4.4e-05	0.233594
f__Enterobacteriaceae;g__Citrobacter	5.3e-05	0.000149	5.7e-05	0.000172	0.234554
f__Erysipelotrichaceae;g__Solobacterium	1.9e-05	2.2e-05	1.8e-05	2.4e-05	0.247794
f__Ruminococcaceae;g__Ruminiclostridium	0.001398	0.001999	0.001011	0.00098	0.262589
f__Enterobacteriaceae;g__Pantoea	9e-06	1.5e-05	1.1e-05	2.8e-05	0.276361
f__Enterobacteriaceae;g__Enterobacter	0.000123	0.000213	0.000927	0.004365	0.278523
f__Pseudomonadaceae;g__Pseudomonas	6.7e-05	6.9e-05	5.8e-05	5.5e-05	0.28618
f__Unclassified;g__Intestinimonas	0.000358	0.00038	0.000398	0.000392	0.290619
f__Unclassified;g__Levyella	1.4e-05	2.3e-05	1e-05	1.3e-05	0.296225
f__Carnobacteriaceae;g__Carnobacterium	1.5e-05	1.5e-05	1.6e-05	2.2e-05	0.308252
f__Chlorobiaceae;g__Chlorobaculum	2e-06	1.2e-05	2e-05	0.000195	0.316874
f__Chlamydiaceae;g__Chlamydia	0.002494	0.004429	0.00386	0.005861	0.325379
f__Enterobacteriaceae;g__Klebsiella	0.00071	0.00251	0.001687	0.007398	0.335088
f__Prevotellaceae;g__Hallella	3.7e-05	0.000188	8.7e-05	0.000355	0.350482
f__Clostridiaceae;g__Youngiibacter	4.9e-05	7.2e-05	4e-05	6.5e-05	0.360166
f__Clostridiales Family XIII. Incertae Sedis;g__Mogibacterium	1.8e-05	2.4e-05	1.6e-05	2.3e-05	0.363366
f__Spirochaetaceae;g__Spirochaeta	2.1e-05	2.3e-05	2.2e-05	3e-05	0.365319
f__Alcaligenaceae;g__Achromobacter	1.3e-05	1.6e-05	1.5e-05	2.6e-05	0.368563
f__Thermotogaceae;g__Thermotoga	1.1e-05	1.4e-05	1.4e-05	1.8e-05	0.37469
f__Veillonellaceae;g__Dialister	0.005439	0.008027	0.00557	0.009633	0.379728
f__Prevotellaceae;g__Alloprevotella	7.9e-05	0.000156	8.6e-05	0.000169	0.387732
f__Lachnospiraceae;g__Johnsonella	3.6e-05	2.5e-05	4.4e-05	3.6e-05	0.404046
f__Ruminococcaceae;g__Subdoligranulum	0.006052	0.009237	0.005699	0.006102	0.464294
f__Lachnospiraceae;g__Shuttleworthia	2.7e-05	2.7e-05	2.9e-05	3.4e-05	0.464294
f__Pasteurellaceae;g__Actinobacillus	2.1e-05	6.3e-05	2e-05	4.2e-05	0.468779
f__Acetobacteraceae;g__Acidiphilium	6.4e-05	0.000183	0.000137	0.000477	0.483145
f__Unclassified;g__Flavonifractor	0.001505	0.001347	0.001761	0.003015	0.514941
f__Rikenellaceae;g__Alistipes	0.022429	0.024454	0.032125	0.048975	0.51652
f__Schleiferiaceae;g__Schleiferia	7e-06	4e-05	1.3e-05	4.6e-05	0.520421
f__Erysipelotrichaceae;g__Dielma	1.2e-05	1.1e-05	1.3e-05	1.3e-05	0.540492
f__Ruminococcaceae;g__Anaerotruncus	0.001176	0.002062	0.001714	0.00443	0.574963
f__Synergistaceae;g__Pyramidobacter	4.4e-05	7.3e-05	0.000132	0.000862	0.578299
f__Porphyromonadaceae;g__Porphyromonas	0.000471	0.00049	0.000481	0.000529	0.625935
f__Cellulomonadaceae;g__Cellulomonas	2.8e-05	6e-05	5.3e-05	0.000112	0.626742
f__Unclassified;g__Kallipyga	1.6e-05	2.2e-05	1.6e-05	2.2e-05	0.648612
f__Thermoanaerobacteraceae;g__Tepidanaerobacter	1.7e-05	1.5e-05	1.7e-05	1.6e-05	0.65037
f__Clostridiales Family XIII. Incertae Sedis;g__Anaerovorax	1.9e-05	1.6e-05	2.1e-05	2.1e-05	0.671618
f__Pasteurellaceae;g__Haemophilus	0.000392	0.001873	0.000298	0.000975	0.680551
f__Spirochaetaceae;g__Sphaerochaeta	2.8e-05	3.3e-05	3.2e-05	4.4e-05	0.696743
f__Rhodospirillaceae;g__Azospirillum	0.000718	0.002567	0.001318	0.007522	0.703984
f__Lachnospiraceae;g__Oribacterium	0.000224	0.000129	0.000255	0.000183	0.716722
f__Oxalobacteraceae;g__Oxalobacter	2.1e-05	2.7e-05	2.6e-05	5e-05	0.727702
f__Pasteurellaceae;g__Aggregatibacter	3.3e-05	8.5e-05	2.1e-05	0.000129	0.746023
f__Enterobacteriaceae;g__Salmonella	9.5e-05	0.000217	8.9e-05	0.000157	0.828801
f__Atopobiaceae;g__Olsenella	2.1e-05	3.4e-05	1.8e-05	2.3e-05	0.829753
f__Unclassified;g__Pseudoflavonifractor	0.000277	0.000219	0.00029	0.000246	0.842156
f__Eggerthellaceae;g__Eggerthella	0.00011	8.8e-05	0.000108	8.3e-05	0.917293
f__Erysipelotrichaceae;g__Holdemania	0.000242	0.000187	0.000242	0.000183	0.919232
f__Unclassified;g__Phocaeicola	1.4e-05	4.2e-05	1.7e-05	4.5e-05	0.929532
f__Desulfovibrionaceae;g__Desulfovibrio	0.000467	0.001244	0.000529	0.001579	0.958104
f__Bifidobacteriaceae;g__Bifidobacterium	0.002731	0.005768	0.003436	0.00727	0.969789
f__Streptomycetaceae;g__Streptomyces	2.6e-05	4.1e-05	2.5e-05	3.8e-05	0.971738
f__Lachnospiraceae;g__Stomatobaculum	3.3e-05	2.4e-05	3.4e-05	2.6e-05	0.981481
f__Thermoanaerobacterales Family III. Incertae Sedis;g__Thermoanaerobacterium	1.9e-05	1.9e-05	1.1e-05	1.5e-05	1
