# Supplementary material for: Alterations of gut microbiota contribute to the progression of unruptured intracranial aneurysms
Source: Nat Commun. 2020 Jun 25;11:3218. doi: 10.1038/s41467-020-16990-3 (PMC7316982; doi:10.1038/s41467-020-16990-3)
Supplement: Supplementary file 8 — Supplementary Data 5 [file 41467_2020_16990_MOESM8_ESM.xlsx]

## Sheet: Supplementary Data 5
ID	TAX	Diff	p-value
s__Ruminococcus_torques	g__Blautia|s__Ruminococcus_torques	0.500361	3.53827e-09
s__Bacteroides_thetaiotaomicron	g__Bacteroides|s__Bacteroides_thetaiotaomicron	1.17913	3.77821e-07
s__Escherichia_unclassified	g__Escherichia|s__Escherichia_unclassified	-0.485035	3.78427e-06
s__Lachnospiraceae_bacterium_5_1_63FAA	g__Lachnospiraceae_noname|s__Lachnospiraceae_bacterium_5_1_63FAA	0.0440039	6.92973e-06
s__Bacteroides_massiliensis	g__Bacteroides|s__Bacteroides_massiliensis	2.96392	2.4327e-05
s__Ruminococcus_obeum	g__Blautia|s__Ruminococcus_obeum	0.0354342	2.45921e-05
s__Collinsella_aerofaciens	g__Collinsella|s__Collinsella_aerofaciens	-0.138995	3.10021e-05
s__Bacteroides_xylanisolvens	g__Bacteroides|s__Bacteroides_xylanisolvens	0.274297	4.2195e-05
s__Faecalibacterium_prausnitzii	g__Faecalibacterium|s__Faecalibacterium_prausnitzii	-8.92349	0.000163951
s__Eubacterium_hallii	g__Eubacterium|s__Eubacterium_hallii	0.0240984	0.000172162
s__Bacteroides_nordii	g__Bacteroides|s__Bacteroides_nordii	0.00954543	0.000187014
s__Lachnospiraceae_bacterium_1_1_57FAA	g__Lachnospiraceae_noname|s__Lachnospiraceae_bacterium_1_1_57FAA	0.729509	0.000203065
s__Bacteroides_dorei	g__Bacteroides|s__Bacteroides_dorei	1.62245	0.000313359
s__Bacteroides_ovatus	g__Bacteroides|s__Bacteroides_ovatus	0.362749	0.000426101
s__Streptococcus_salivarius	g__Streptococcus|s__Streptococcus_salivarius	0.0230345	0.000644426
s__Dialister_invisus	g__Dialister|s__Dialister_invisus	0.514358	0.00108766
s__Clostridium_bartlettii	g__Peptostreptococcaceae_noname|s__Clostridium_bartlettii	0.020277	0.00125852
s__Lachnospiraceae_bacterium_3_1_46FAA	g__Lachnospiraceae_noname|s__Lachnospiraceae_bacterium_3_1_46FAA	0.0228362	0.00147861
s__Ruminococcus_gnavus	g__Blautia|s__Ruminococcus_gnavus	0.673429	0.00151644
s__Ruminococcus_bromii	g__Ruminococcus|s__Ruminococcus_bromii	0.767491	0.00152283
s__Bacteroidales_bacterium_ph8	g__Bacteroidales_noname|s__Bacteroidales_bacterium_ph8	-0.407531	0.00152925
s__Eubacterium_ventriosum	g__Eubacterium|s__Eubacterium_ventriosum	0.0963548	0.00214851
s__Odoribacter_splanchnicus	g__Odoribacter|s__Odoribacter_splanchnicus	0.332804	0.00271724
s__Hungatella hathewayi	g__Hungatella|s__Hungatella hathewayi	-0.0211717	0.00280486
s__Coprobacillus_unclassified	g__Coprobacillus|s__Coprobacillus_unclassified	0.0651336	0.00344748
s__Sutterella_wadsworthensis	g__Sutterella|s__Sutterella_wadsworthensis	-3.10507	0.00395188
s__Parabacteroides_sp_D25	g__Parabacteroides|s__Parabacteroides_sp_D25	0.000112138	0.00417176
s__Bacteroides_cellulosilyticus	g__Bacteroides|s__Bacteroides_cellulosilyticus	0.0318952	0.00435224
s__Alistipes_onderdonkii	g__Alistipes|s__Alistipes_onderdonkii	-1.26146	0.00464512
s__Dorea_formicigenerans	g__Dorea|s__Dorea_formicigenerans	0.0012028	0.00881071
s__Anaerostipes_hadrus	g__Anaerostipes|s__Anaerostipes_hadrus	0.0089076	0.00932874
s__Parabacteroides_merdae	g__Parabacteroides|s__Parabacteroides_merdae	0.708706	0.00994386
s__Lachnospiraceae_bacterium_2_1_58FAA	g__Lachnospiraceae_noname|s__Lachnospiraceae_bacterium_2_1_58FAA	0.0174108	0.0114418
s__Bacteroides_fragilis	g__Bacteroides|s__Bacteroides_fragilis	1.27806	0.0139694
s__Clostridium_nexile	g__Clostridium|s__Clostridium_nexile	0.144425	0.0144029
s__Bacteroides_caccae	g__Bacteroides|s__Bacteroides_caccae	0.963874	0.0151519
s__Prevotella_copri	g__Prevotella|s__Prevotella_copri	-7.23161	0.0155652
s__Dorea_longicatena	g__Dorea|s__Dorea_longicatena	0.0112283	0.0158816
s__Coprococcus_comes	g__Coprococcus|s__Coprococcus_comes	0.0755339	0.0204072
s__Streptococcus_thermophilus	g__Streptococcus|s__Streptococcus_thermophilus	0.0612767	0.0208082
s__Escherichia_coli	g__Escherichia|s__Escherichia_coli	0.624713	0.0252117
s__Elizabethkingia_unclassified	g__Elizabethkingia|s__Elizabethkingia_unclassified	0.0133257	0.0278744
s__Bacteroides_intestinalis	g__Bacteroides|s__Bacteroides_intestinalis	0.0190074	0.0317345
s__Bilophila_unclassified	g__Bilophila|s__Bilophila_unclassified	-0.642613	0.0323218
s__Clostridium_bolteae	g__Clostridium|s__Clostridium_bolteae	0.0742386	0.0335242
s__Eubacterium_rectale	g__Eubacterium|s__Eubacterium_rectale	0.757001	0.0341397
s__Alistipes_putredinis	g__Alistipes|s__Alistipes_putredinis	0.0582012	0.0475552
