# Supplementary material for: Alterations of gut microbiota contribute to the progression of unruptured intracranial aneurysms
Source: Nat Commun. 2020 Jun 25;11:3218. doi: 10.1038/s41467-020-16990-3 (PMC7316982; doi:10.1038/s41467-020-16990-3)
Supplement: Supplementary file 9 — Supplementary Data 6 [file 41467_2020_16990_MOESM9_ESM.xlsx]

## Sheet: Supplementary Data 6
ID	TAX	Diff	p-value
s__Clostridium_citroniae	g__Clostridium|s__Clostridium_citroniae	0.0020285	0.000147003
s__Bacteroides_nordii	g__Bacteroides|s__Bacteroides_nordii	0.0116691	0.000384202
s__Odoribacter_splanchnicus	g__Odoribacter|s__Odoribacter_splanchnicus	0.420699	0.000452503
s__Streptococcus_salivarius	g__Streptococcus|s__Streptococcus_salivarius	-0.237189	0.000784365
s__Alistipes_putredinis	g__Alistipes|s__Alistipes_putredinis	0.142239	0.000965062
s__Peptostreptococcaceae_noname_unclassified	g__Peptostreptococcaceae_noname|s__Peptostreptococcaceae_noname_unclassified	-0.219192	0.0017932
s__Alistipes_shahii	g__Alistipes|s__Alistipes_shahii	0.381865	0.00276613
s__Oscillibacter_unclassified	g__Oscillibacter|s__Oscillibacter_unclassified	0.101498	0.00407473
s__Lachnospiraceae_bacterium_7_1_58FAA	g__Lachnospiraceae_noname|s__Lachnospiraceae_bacterium_7_1_58FAA	0.005547	0.0059226
s__Veillonella_unclassified	g__Veillonella|s__Veillonella_unclassified	-0.0259065	0.00628001
s__Veillonella_parvula	g__Veillonella|s__Veillonella_parvula	-0.067619	0.00665673
s__Bilophila_wadsworthia	g__Bilophila|s__Bilophila_wadsworthia	0.0203867	0.00768891
s__Lachnospiraceae_bacterium_3_1_46FAA	g__Lachnospiraceae_noname|s__Lachnospiraceae_bacterium_3_1_46FAA	0.287222	0.00991352
s__Bacteroides_intestinalis	g__Bacteroides|s__Bacteroides_intestinalis	0.024456	0.0104797
s__Parabacteroides_sp_D25	g__Parabacteroides|s__Parabacteroides_sp_D25	0.000105258	0.0107734
s__Bilophila_unclassified	g__Bilophila|s__Bilophila_unclassified	0.126322	0.0159334
s__Alistipes_finegoldii	g__Alistipes|s__Alistipes_finegoldii	0.0534	0.0165749
s__Veillonella_dispar	g__Veillonella|s__Veillonella_dispar	-0.00720925	0.0176946
s__Bacteroides_cellulosilyticus	g__Bacteroides|s__Bacteroides_cellulosilyticus	0.0161988	0.0220123
s__Faecalibacterium_prausnitzii	g__Faecalibacterium|s__Faecalibacterium_prausnitzii	4.27695	0.0255871
s__Bacteroidales_bacterium_ph8	g__Bacteroidales_noname|s__Bacteroidales_bacterium_ph8	0.164666	0.0296537
s__Hungatella hathewayi	g__Hungatella|s__Hungatella hathewayi	-0.0158358	0.0370844
s__Barnesiella_intestinihominis	g__Barnesiella|s__Barnesiella_intestinihominis	0.357712	0.0448251
s__Veillonella_atypica	g__Veillonella|s__Veillonella_atypica	-0.015095	0.0463866
