# Supplementary material for: Alterations of gut microbiota contribute to the progression of unruptured intracranial aneurysms
Source: Nat Commun. 2020 Jun 25;11:3218. doi: 10.1038/s41467-020-16990-3 (PMC7316982; doi:10.1038/s41467-020-16990-3)
Supplement: Supplementary file 10 — Supplementary Data 7 [file 41467_2020_16990_MOESM10_ESM.xlsx]

## Sheet: Supplementary Data 7
#MLG-IDs	Classification	Number of genes	Gene list
MLG:446	k__Bacteria;p__Bacteroidetes;c__Bacteroidia;o__Bacteroidales;f__Bacteroidaceae;g__Bacteroides	8488	A15_19249,A72_6578,A27_21000,A18_138710,A19_53576,A18_197241,A18_200675,A17_198743,A18_190042,A18_150335,A18_64104,A16_52154,N36_50859,A19_109904,A19_24062,A17_12585,A67_29312,N36_35554,A27_66235,N83_65447,A19_12440,A18_204519,N1_34092,N8_63577,A22_44615,
MLG:45	k__Bacteria;p__Firmicutes;c__Clostridia;o__Clostridiales;f__Ruminococcaceae;g__Faecalibacterium;s__Faecalibacterium prausnitzii	6509	A10_34342,A96_137883,A51_35599,A62_77195,A14_87797,A10_28645,A19_6653,N61_11972,N86_5653,NOVO_MIX1_286,A16_22911,A25_55958,A36_85702,A34_215995,N96_1595,N14_110499,A28_72308,N88_34332,N58_18655,A10_20076,N86_34228,A62_86847,A64_599,A5_27944,A71_59382,A13_
MLG:625	Unclassified	2457	A13_87707,A100_62000,A14_82319,A100_140871,A33_33750,A13_108707,A42_9200,A100_131046,A100_22316,A100_102033,A17_7523,A68_4274,A25_129131,A25_110340,A100_64518,N73_44952,A13_29262,A92_72422,N87_59980,A13_109460,A15_52228,A15_52225,N1_111256,A86_9787,A49_79136,A32_28029,A49_58012,A26_58852,A100_44685,A40_184375,A55_40829,A92_43239,A12_164064,N65_43391,A71_74281,A29_31618,A25_145942,N35_91220,A19_13…
MLG:474	Unclassified	2309	A30_154745,A26_22225,A16_114314,A33_91688,N71_5552,A42_53315,N25_40356,A46_81795,A39_27296,A55_72269,A15_71495,A13_139207,A3_37486,A30_126424,A12_188667,A27_20331,A32_14140,N19_39889,A32_32733,A55_72886,A11_8666,A32_84395,A32_65627,A46_67936,A32_84399,A13_49189,A62_114230,A46_83536,A23_76885,A20_18872,A12_113385,A100_134629,A32_75064,A82_43403,A79_124953,A32_61672,A32_61673,A13_48852,A49_79135,A3…
MLG:450	k__Bacteria;p__Bacteroidetes;c__Bacteroidia;o__Bacteroidales;f__Bacteroidaceae;g__Bacteroides	2134	A100_88723,A100_33355,A100_100848,A87_854,A10_5609,A100_107168,A64_32723,A15_19502,A97_87562,N74_20444,A62_34446,A12_204885,A98_25428,A88_22420,A1_76548,N99_60427,A13_22233,A100_52886,A32_85898,A73_126785,A30_59316,A53_13724,N25_529,N71_29711,A10_5610,A10_36443,N16_19299,N57_20340,N16_10627,N11_53133,N12_95826,N42_28986,A74_12852,N28_16017,A51_6027,A87_9619,A42_102651,A100_48312,A40_59007,A19_166…
MLG:692	Unclassified	1979	A32_2392,A32_2391,A21_59470,A32_26218,A13_71304,A13_71302,A13_71301,N29_155431,A13_74336,A40_182236,A33_29563,A38_2635,A100_79090,A18_269173,A28_123918,A28_63606,A51_110056,A40_103383,A76_59972,A32_14147,A42_126360,A32_14149,A17_9836,A42_84003,A33_31876,A15_112193,A23_119159,A32_61678,A13_141365,A10_36993,A2_86662,A32_2495,A32_2490,N29_152736,A11_20062,A58_47081,A94_109455,A55_74950,A100_24220,A2…
MLG:426	k__Bacteria;p__Firmicutes;c__Clostridia;o__Clostridiales;f__Lachnospiraceae;g__Blautia;s__[Ruminococcus] torques	1732	A100_140870,A100_140872,A100_80974,A64_19985,A100_97699,A100_22319,A100_102235,A100_102230,A100_102231,A100_102232,A100_102233,A13_89031,A9_142354,A100_71157,A100_71156,A100_71155,A100_71154,A100_71152,A100_71159,A100_71158,A100_86809,A100_17903,A100_90000,A100_90002,A47_63529,A100_140114,A9_95385,A100_99662,A100_99660,A40_124638,A100_103338,A100_103331,A100_103337,A100_22318,A100_86341,A100_8634…
MLG:364	Unclassified	1532	A11_64360,A42_97413,N14_250,A39_77930,A13_99726,A33_65210,A46_33971,N12_98346,A42_25179,A55_7521,A55_113095,A13_97902,A32_104717,A28_57470,A15_39573,A40_181021,N8_42049,A2_103179,A100_107790,A82_69714,A12_93599,A18_23640,A59_63234,A55_19998,A55_7322,A21_5588,N7_72499,A86_47248,N3_58417,A43_83773,A10_97473,A59_36353,A13_63154,A33_68729,A32_72577,A31_26687,A46_112667,A28_131760,A40_26965,A40_57348,…
MLG:146	k__Bacteria;p__Bacteroidetes;c__Bacteroidia;o__Bacteroidales;f__Rikenellaceae;g__Alistipes;s__Alistipes obesi	1287	N85_59992,A22_108481,A22_79080,A22_52003,A34_90471,N28_110003,A36_140011,N49_29383,N4_169390,A22_13666,A18_118192,A22_117708,A22_95376,N14_147502,A22_159303,A1_96082,A99_155869,A23_173890,A22_112043,A22_160602,A36_140566,A12_182829,N13_24730,N70_23580,N14_144583,A22_153601,A36_111243,N49_4334,A22_104817,A75_76320,A22_72758,A47_90602,A22_112246,A18_104054,N37_125166,A22_92404,A22_109176,A18_141511…
MLG:465	Unclassified	1239	N51_24827,A39_44032,A7_3410,A13_99720,A13_99727,A54_124425,A70_70751,A100_96889,N18_131786,N29_92128,A32_80337,A13_142249,A21_126991,A43_29271,A43_123284,A68_101004,A12_33314,A3_32722,A3_33128,A22_84263,A40_77840,A55_80847,N18_27517,A12_39742,A79_59191,A55_72268,A40_125645,A11_9139,A40_56744,A13_127726,N31_76480,A82_64035,A40_4291,A13_102357,A20_16698,A12_70735,A26_91428,A3_41371,A3_41372,A51_657…
MLG:20	k__Bacteria;p__Firmicutes;c__Clostridia;o__Clostridiales;f__Eubacteriaceae;g__Eubacterium;s__Eubacterium desmolans	1205	N12_122252,N29_66944,N29_66942,A55_68286,N12_56994,A68_121434,A68_62707,A55_55821,A68_89614,A68_74785,N10_84808,N12_212201,N12_189607,A55_108508,N12_127571,N1_98658,A68_74228,N43_20884,N43_10457,N85_80055,A55_101080,N12_204586,N12_120645,N93_6579,N43_9824,A55_33098,N43_57660,A68_63429,A68_91113,A68_32175,N96_23668,A68_76613,A97_121337,A68_69908,N10_152370,A68_50303,A68_56075,N43_15678,N12_81991,N…
MLG:351	k__Bacteria;p__Firmicutes;c__Clostridia;o__Clostridiales;f__Lachnospiraceae;g__Blautia;s__[Ruminococcus] torques	1158	A40_33494,A40_123001,A40_181191,A40_100549,A40_123032,A40_104480,A81_136315,A40_84362,A40_84401,A40_133521,A40_56623,A40_53906,A40_136953,A12_5155,A40_120554,A100_45653,A40_65180,A40_147417,A61_82688,A40_136976,A40_178702,A46_114273,A76_18453,A40_73655,A40_73380,A6_111660,A40_92151,A86_9206,A40_69033,A11_49048,A40_111911,A40_66366,A40_181481,A40_58135,A78_62471,A40_259,A40_66367,A40_120770,A40_13…
MLG:349	k__Bacteria;p__Firmicutes;c__Clostridia;o__Clostridiales;f__Lachnospiraceae;g__Lachnospira;s__Lachnospira pectinoschiza	1012	A11_4383,N32_179098,A61_46599,A11_61550,A11_61552,A11_5743,A11_5741,N19_50849,A11_17303,A15_94690,A15_90987,A19_14095,A89_5041,N23_168627,N43_38453,A11_7066,A11_53470,A48_55507,A11_8785,A11_8781,A11_71595,A11_53458,A66_106047,A65_83377,A61_107283,A11_8763,A98_17715,A19_9649,A57_90245,A30_93693,A11_16095,A11_8743,N32_165450,A57_117772,A46_114597,A26_45686,A65_87032,A96_152452,A11_56590,A11_56598,A…
MLG:327	k__Bacteria;p__Bacteroidetes;c__Bacteroidia;o__Bacteroidales;f__Bacteroidaceae;g__Bacteroides;s__Bacteroides massiliensis	917	N45_17796,A66_2760,A59_88407,N58_91653,A78_40596,A10_38597,A10_38596,A14_142879,A10_38593,A10_38591,N58_55551,A98_25974,N76_32252,N58_71502,A10_11159,N50_18622,A10_15129,A10_82459,A18_45851,A10_34900,A10_90139,A10_20670,A12_43971,A10_14726,A10_14722,A10_22254,A10_22251,A10_22250,N49_17447,A10_82494,N64_21929,A10_934,A10_75037,A10_45714,A10_75213,A10_75212,N14_40416,N96_32099,A28_26758,N71_9861,A1…
MLG:388	k__Bacteria;p__Bacteroidetes;c__Bacteroidia;o__Bacteroidales;f__Bacteroidaceae;g__Bacteroides;s__Bacteroides thetaiotaomicron	867	A64_92338,N65_6263,A92_1793,N31_76314,A32_7703,N30_31142,A87_46555,A45_22833,A21_133497,A22_145667,A32_4409,A20_22195,N30_65937,A21_40833,A100_85622,A100_85620,A85_68450,N20_8931,A3_65145,A21_68251,A5_27767,A38_69818,A21_61634,A100_104347,A100_104345,A32_16414,A100_73638,A100_73639,N56_24262,A100_41641,A21_59417,A100_100702,A100_59176,A52_133480,A18_247787,A41_63836,A54_36310,A32_105524,A16_75345…
MLG:615	Unclassified	829	N98_29783,N2_138071,A92_21988,N60_21341,N49_26352,A86_86166,A46_46577,A61_65974,N14_39979,A47_64400,A10_67271,A39_631,N1_56048,A39_24504,N75_78787,A11_71582,A1_20888,A86_48047,N35_68180,A32_68758,N32_160526,A64_36700,A39_91761,A35_58101,N12_202042,A40_26962,A100_68885,N17_7018,A87_50826,A40_19566,N8_15341,A13_40935,A13_5924,A25_136326,A52_59048,N33_13618,A16_2397,A10_78661,A10_78662,N37_140609,N1…
MLG:259	Unclassified	822	A52_28421,N10_38038,N33_43360,A52_101120,N31_141145,A33_71711,N28_2359,A33_36143,A95_73735,A68_59481,N19_81526,N63_21212,N10_76124,A73_33305,A32_70611,N3_47560,N41_12552,A57_43258,A52_109517,N41_7643,A69_37084,A18_9772,N73_224,A10_83168,N63_501,A10_83167,A64_24130,N10_63489,N97_27131,A11_68732,N93_68608,N59_7191,N85_51095,N12_188942,N96_83081,A11_82374,N12_113032,A36_187688,A10_77661,N50_8228,N41…
MLG:156	Unclassified	815	N37_57881,N97_18735,A78_108904,A64_59059,A10_63625,A5_98132,A64_65755,N67_57678,A53_99564,N25_75951,N41_16580,N29_79859,N10_134876,N67_15715,A98_2866,N26_65826,N40_20180,A10_10372,A10_21071,N12_130523,A55_38721,A68_30891,A12_143728,N80_5446,A10_21068,N55_56303,A4_119679,A23_100806,N48_54627,N38_15564,N55_14211,N58_6048,A33_71894,A62_64612,N29_72746,A36_166703,N33_103915,N41_24317,A10_77660,A46_58…
MLG:618	Unclassified	787	A68_98111,N55_28954,A15_24569,A3_19722,A3_21866,A82_69395,A16_18356,A94_25881,A13_139076,A13_38518,A17_111122,N82_25160,N43_21312,N6_189791,A61_79634,A13_24172,N3_78753,A44_18792,N7_115133,A65_61229,A15_24568,A13_23177,A100_28075,A5_19819,N8_39821,A40_126470,A100_48306,A52_20953,A46_49574,N6_32704,A13_7625,A49_79604,A32_41828,A13_98599,A55_82034,A51_104446,A55_66097,N57_14931,A13_72150,A11_39281,…
MLG:405	k__Bacteria;p__Bacteroidetes;c__Bacteroidia;o__Bacteroidales;f__Bacteroidaceae;g__Bacteroides;s__Bacteroides caccae	785	A100_92793,A100_138429,A99_105435,A54_6083,N4_58218,A74_69554,A29_116811,A100_31333,A5_62235,A43_57913,A100_140193,A34_109332,A5_77775,A100_139191,A48_27207,A13_36364,A12_190929,A100_51272,A53_52854,A60_61075,A49_55375,N2_76860,A61_10207,N23_95095,A100_104969,A59_115054,N2_67003,A38_61779,A4_57031,A55_79166,A100_84162,A100_106495,A100_80137,A100_8145,N5_102766,A13_103703,A13_103707,A57_34913,N59_…
MLG:326	k__Bacteria;p__Bacteroidetes;c__Bacteroidia;o__Bacteroidales;f__Porphyromonadaceae;g__Odoribacter;s__Odoribacter splanchnicus	782	A17_95689,A17_122831,N27_93944,A49_139049,A52_53574,A49_146164,A49_153616,A7_52113,A51_242988,A20_95520,A17_77141,A18_229514,A17_196393,N1_83177,A52_49169,A20_22711,A99_63190,A37_150280,A89_132886,A17_50380,A14_58827,A17_134299,N23_171615,A51_149170,A49_160606,A31_29812,A31_80122,A18_47437,A1_115735,A17_191412,A49_67684,A71_43893,A17_177420,A33_57570,A62_121562,A7_86391,A1_76145,A22_136240,A17_18…
MLG:40	Unclassified	758	N54_45597,N43_56968,A33_79896,N46_492,A53_99562,A53_74341,A33_36147,A28_35133,A13_8340,A3_4850,N3_104395,N100_4792,A10_32935,A64_69513,N3_47561,A66_55121,N32_31872,A73_111819,N90_48433,A12_85862,N89_47179,N3_93648,A32_48032,A64_11861,A96_34915,N25_48676,N62_7394,A84_14666,N3_18280,A96_130597,N28_2972,A38_90418,N53_3771,N12_196329,N89_35147,A54_74323,N28_66142,A79_32239,A28_132230,N41_39169,N31_17…
MLG:337	k__Bacteria;p__Firmicutes;c__Clostridia;o__Clostridiales;f__Clostridiaceae;g__Clostridium;s__Clostridium sp. CAG:7	739	A19_40815,A51_48732,A10_111971,A10_82338,A10_82339,A90_28448,A10_70696,A19_138737,A90_40487,A11_3470,N11_51023,A11_24588,A11_16253,A45_73859,A51_151971,A10_21788,A10_54010,A10_61253,A10_61250,N60_31484,A10_61254,A56_56631,A19_103584,A10_80535,A10_54629,A10_56042,A10_44231,A10_79270,A10_80715,A10_76486,A10_76485,A10_76482,A10_76481,A87_105149,A10_77040,A10_77041,A10_77042,A11_39203,A54_61260,A11_1…
MLG:341	k__Bacteria;p__Firmicutes;c__Clostridia;o__Clostridiales;f__Lachnospiraceae;g__Blautia;s__[Ruminococcus] gnavus	704	A65_52677,A33_9755,A33_9754,A19_86411,A65_88147,A33_77068,A40_170465,A19_40618,A42_26299,A40_111490,A42_27211,A25_134774,A55_61959,A83_31562,A25_145943,A33_19487,A49_26501,A42_8374,A49_35104,A19_60848,A40_74574,A42_24089,A82_874,A5_19879,A42_99498,A33_59600,A25_138470,A96_72214,A42_12891,A25_72771,A42_35976,A19_46133,A40_137318,A25_144179,A33_20275,A83_33979,A40_51330,A33_32998,A5_23617,A25_13952…
MLG:382	k__Bacteria;p__Firmicutes;c__Clostridia;o__Clostridiales;f__Lachnospiraceae;g__Roseburia;s__Roseburia inulinivorans	701	A10_42567,A10_42566,A85_112002,A14_60977,A34_74136,A75_61778,A13_111772,A100_48026,A10_10067,A100_48020,A91_9403,A10_11090,A16_137279,A100_47097,A57_78382,A48_91146,A36_114042,A10_7452,N33_125588,A13_34049,A100_41437,N92_31588,N37_140590,N95_19071,A94_14799,A21_33074,A10_23481,A95_87667,A10_85679,A20_29972,A14_91156,A10_85672,A65_107995,N2_149681,A4_44717,A47_26387,A13_77435,A10_65286,A10_65289,A…
MLG:361	k__Bacteria;p__Bacteroidetes;c__Bacteroidia;o__Bacteroidales;f__Porphyromonadaceae;g__Parabacteroides;s__Parabacteroides merdae	666	A13_140787,A22_8299,A82_36015,A6_139773,A89_132865,A20_51349,A81_116499,A81_75219,N57_27966,A13_54638,A53_28353,A98_104696,A13_111477,N32_28704,A13_72190,A13_2542,A12_103413,A21_70338,A12_123677,N65_46147,A12_16081,N65_46145,A51_35278,A12_202470,N37_138958,A12_70746,A12_217358,N23_169471,A12_144675,A12_215570,A44_44535,A88_43625,A13_93576,A13_102152,A12_214554,A12_63041,A65_41265,N25_56281,A12_60…
MLG:275	Unclassified	660	N40_57047,N85_52521,N29_95510,N23_232845,A11_36927,A36_25521,A11_36584,A2_127606,A11_50399,A53_79412,N63_20184,A73_92776,A57_108638,A57_101804,A36_107750,A36_86377,N34_1167,A11_72862,N61_27102,A11_39061,A5_80113,A11_9082,N21_8790,A11_29969,A36_18788,A11_48114,A11_48119,A41_85176,A100_74696,N81_5630,A11_83752,A57_80896,N55_8499,A36_70037,A25_30633,A48_2805,A11_18766,A11_18765,A11_18768,A32_4865,N8…
MLG:309	k__Bacteria;p__Proteobacteria;c__Gammaproteobacteria;o__Enterobacteriales;f__Enterobacteriaceae	643	A33_12615,A83_26425,A48_20759,A15_77358,A3_43454,A22_33725,A29_101306,A22_63500,A22_44063,N56_28944,A15_16232,A42_34976,A42_108400,A33_19278,A22_23350,A15_13059,N35_72357,A16_110071,A45_28299,A74_21901,A45_77638,A22_151837,A40_30058,A45_75720,A100_29863,A22_47060,A25_109644,A82_85728,A15_30628,A42_98443,A22_157604,A22_33727,A45_68161,A16_39951,A100_25927,A40_181757,A42_108397,A49_144622,A100_4298…
MLG:15	k__Bacteria;p__Firmicutes;c__Clostridia;o__Clostridiales;f__Unclassified;g__Unclassified;s__butyrate-producing bacterium SS3_4	628	A63_123561,N35_61824,A23_169795,A15_42364,N21_44955,A11_7542,N28_27172,N89_4519,N36_61334,N33_55798,A32_98970,N31_131171,N85_61690,A11_47673,N29_68043,A99_142349,A41_64127,A92_44116,A25_87801,N10_137306,A28_81033,A10_80125,A11_15783,A11_47674,A11_47669,A25_124510,N85_81972,A53_63723,N55_9994,N3_72297,A11_7690,N97_55738,A11_48218,A11_65939,N85_81184,A13_121475,N29_38832,N1_17281,A11_48761,A11_7370…
MLG:605	Unclassified	625	A100_89692,A13_109041,A100_98686,A100_98687,A100_102733,A6_31904,A100_95094,A13_98334,A100_96885,A100_31589,A13_110774,A100_96116,A100_31580,A100_31581,A100_101750,A100_104899,A100_92341,A100_92340,A100_92342,A100_92345,A100_83359,A55_31238,A15_118758,A26_106742,A13_107326,A100_92941,N32_131715,A13_44742,A13_44743,A100_98196,A100_98194,A100_89661,A100_98249,A13_48365,A100_98200,A100_55377,A100_55…
MLG:27	k__Bacteria;p__Firmicutes;c__Clostridia;o__Clostridiales;f__Ruminococcaceae;g__Subdoligranulum;s__Subdoligranulum variabile	607	A47_55835,N3_104399,N3_26445,N3_65143,N3_48809,N4_85900,N3_94598,A88_51514,N3_76601,N3_30258,A70_112685,N4_185746,N97_36931,N3_93690,N2_144739,N3_23699,A17_83736,N3_59398,A17_199262,A47_45987,A12_56852,A47_123860,N3_65543,N32_53053,N32_35373,A17_178278,N55_5065,A12_123115,A17_92521,A36_79016,N3_36592,N97_8959,N32_165155,N32_165796,A17_126870,A70_119767,A12_49327,A47_129111,N10_27161,A23_100526,A1…
MLG:131	Unclassified	602	N12_99589,A29_131770,N99_33343,A18_78899,A34_117414,A10_78356,A100_6510,N96_29569,A55_71201,N41_7647,N21_14492,A11_72861,A67_19394,N3_27971,N61_57771,A79_30065,N25_72634,A71_98934,A48_26900,A2_60316,A97_17080,N61_7450,A5_117209,A62_116815,N30_68838,N30_32811,A78_83352,N79_22077,A33_25816,N41_36870,N78_33135,A85_44191,A11_18787,A42_88741,A10_29829,N41_19622,N4_118264,A71_91296,A2_44745,A38_13241,N…
MLG:307	k__Bacteria;p__Firmicutes;c__Erysipelotrichia;o__Erysipelotrichales;f__Erysipelotrichaceae;g__Coprobacillus;s__Coprobacillus sp. CAG:235	596	A4_56196,A13_68313,A46_83026,A55_84549,A13_137875,A55_41655,A46_73230,A46_65709,A55_41677,A55_41675,A13_94370,A55_84745,A13_78087,A13_140144,A13_18761,A55_85640,A13_138582,A55_112221,A68_101288,A55_65182,A55_110655,A13_138419,A4_34834,N19_60069,A55_85241,A46_84966,A68_99458,A15_102327,A13_29610,N19_137188,A46_109777,A55_111807,A13_90104,A13_50522,A68_76425,A46_106152,A46_113389,A4_119258,A13_3432…
MLG:723	Unclassified	588	A11_5627,A11_5620,A11_5623,A11_5622,A98_42787,A11_5715,A11_27653,A15_6998,A86_43430,N24_37087,A19_2885,A11_8712,A11_8713,A11_8715,A11_13137,A11_13134,N32_163251,A97_65379,A11_8664,A11_8665,A11_8662,A11_8661,A11_8668,A21_5316,A15_55233,A23_79204,A11_4371,A11_4375,A11_4376,A11_4377,A11_17338,A16_85670,A11_61574,A11_61575,A11_61571,A11_70523,A11_70522,A11_70526,A44_90752,A15_115940,A11_19358,A11_629…
MLG:100	k__Bacteria;p__Bacteroidetes;c__Bacteroidia;o__Bacteroidales;f__Prevotellaceae;g__Prevotella	575	N25_47374,A14_79604,N13_13748,N69_17667,N95_14788,N95_2436,A87_10049,A91_36335,A14_48840,N23_32021,A95_15900,A24_35129,A20_40950,N16_43456,N90_24392,N40_56166,N68_4368,A51_44212,N62_76906,A87_12661,A93_17139,N84_31100,A48_22800,N68_2092,N63_557,A74_106915,A24_28672,A18_203409,N62_96006,N15_24412,A62_72720,N27_82099,A16_4597,A31_7852,A20_31935,A91_53182,N27_72659,N69_1637,A14_82911,A74_8448,N68_16…
MLG:378	k__Bacteria;p__Proteobacteria;c__Gammaproteobacteria;o__Enterobacteriales;f__Enterobacteriaceae;g__Escherichia;s__Escherichia coli	559	N15_5340,A9_126900,A81_5333,N56_6643,A35_43547,A86_39057,A25_85397,A15_6453,N1_14660,A15_16333,A15_21674,N12_193815,A60_9160,A16_89265,N68_3628,A25_25945,N42_11644,A25_63853,N84_26343,A86_110682,A49_215188,A83_7421,A88_146690,N21_32018,A61_20476,A40_170303,N95_2486,N52_36741,A33_88181,A81_9449,A82_68686,N12_123232,N15_29383,A79_33307,N78_55695,A25_91973,N84_331,N42_10556,N84_24909,A15_1063,N3_123…
MLG:414	k__Bacteria;p__Bacteroidetes;c__Bacteroidia;o__Bacteroidales;f__Bacteroidaceae;g__Bacteroides;s__Bacteroides ovatus	547	A32_81762,N14_41341,A47_39044,A32_41303,N22_51237,N6_193780,A73_32686,A100_92978,A55_21425,A100_125335,N65_30202,A100_105360,A32_84038,A7_51386,A73_64449,A100_53278,N22_23401,N6_67888,A100_142991,N8_112855,A64_90118,A100_51091,A15_73460,A4_5322,A32_63500,A84_14318,N6_179702,N36_38291,A4_81386,A74_154067,N14_163895,A55_24286,N27_71849,A26_26023,A21_112661,A15_19873,A1_32552,A55_6024,A100_86790,A21…
MLG:334	k__Bacteria;p__Firmicutes;c__Clostridia;o__Clostridiales;f__Lachnospiraceae;g__Fusicatenibacter;s__Fusicatenibacter saccharivorans	535	N22_88336,A10_63560,A13_84687,A10_79222,A40_37796,A8_97762,A11_82158,A10_67245,A86_8856,A100_71638,A10_40688,A86_60356,A4_46884,A10_38479,A28_125006,A13_114165,A13_114159,A13_55630,A88_10417,A10_83511,A92_41206,A11_39900,A2_44574,A29_19406,A13_74196,A2_18549,A29_14797,A13_114158,A13_10855,A53_92368,A13_2500,A53_108944,A10_52488,A69_43885,A23_149531,A72_112347,A53_60122,A10_74922,A40_19440,A38_502…
MLG:313	k__Bacteria;p__Firmicutes;c__Clostridia;o__Clostridiales;f__Lachnospiraceae;g__Agathobacter;s__Agathobacter rectalis	517	A77_11089,A13_24263,A13_24262,A69_14374,A12_56982,A60_38340,N36_2721,A12_56941,A49_93830,A12_81732,A2_15181,A78_118152,A64_93352,A31_40742,N49_5625,A21_5464,A27_45505,N32_19372,N23_186098,A75_70683,A100_95901,A28_72471,A12_148978,A85_39906,A62_39954,A77_94475,N12_178104,A6_35710,A5_18370,A85_145244,N8_91180,A28_105063,A87_104213,A100_66733,A40_18032,A93_7710,A73_18459,A39_12543,A10_20682,A2_14144…
MLG:325	k__Bacteria;p__Bacteroidetes;c__Bacteroidia;o__Bacteroidales;f__Bacteroidaceae;g__Bacteroides	510	A32_36768,A100_91785,A100_91786,N20_143731,A21_70632,A32_16323,N56_26222,A100_35846,A32_76538,A100_64900,A21_116882,A32_56151,A52_135991,A100_89992,A100_104672,A21_94482,A100_103253,A21_127010,A18_155270,A100_141979,A100_141110,A32_29779,A100_50709,A100_50708,A25_95280,A52_49071,A21_71428,A100_37656,A84_85838,N31_67470,A63_34856,A21_107515,A32_80004,A21_118420,A22_40743,A21_118428,A100_83679,A60_…
MLG:86	k__Bacteria;p__Bacteroidetes;c__Bacteroidia;o__Bacteroidales;f__Rikenellaceae;g__Alistipes	469	A100_105483,A100_68759,A100_4930,N32_9247,A85_88930,N83_30341,N30_144224,A58_68179,N48_13707,N4_69296,A58_9333,A100_40408,N85_16555,A58_105389,A58_83180,N100_51112,A100_30998,N9_36749,A100_12825,N4_168588,A85_112993,N4_149496,A18_85594,N9_70571,A50_174367,N79_18319,A100_67628,A12_172372,N64_7709,N100_44113,N1_94038,A100_40428,A14_111876,A25_110257,N83_43592,A100_98858,N64_9311,N85_24581,N20_14027…
MLG:330	k__Bacteria;p__Bacteroidetes;c__Bacteroidia;o__Bacteroidales;f__Bacteroidaceae;g__Bacteroides;s__Bacteroides vulgatus	466	A10_14911,A51_179579,N25_4271,A17_41686,N55_51403,A22_4485,A84_73108,N43_13757,A43_136464,N50_5353,A23_25354,A100_38698,A5_1088,N1_24637,A13_104144,A21_97850,A14_12495,A50_101802,A100_70390,N14_92312,A63_44750,A13_64317,A13_64316,N73_33080,A49_163443,N100_35996,A86_572,A80_9080,A13_55442,N87_37615,A10_68523,A52_53017,A50_3487,A50_135760,A59_110445,A70_56117,A10_50273,A97_12840,A13_55441,A25_13282…
MLG:516	k__Bacteria;p__Firmicutes;c__Clostridia;o__Clostridiales;f__Eubacteriaceae;g__Eubacterium;s__Eubacterium ventriosum	442	A16_82414,A23_124254,A23_60133,A22_72188,A23_105316,A68_85433,A68_90419,A99_34777,A22_148749,A22_87400,A23_185748,A23_187678,A23_187679,A23_78014,A23_134403,A41_53061,A99_34699,A41_31283,A41_61700,A23_132776,A22_107901,A99_34752,A13_32742,A23_63331,A22_59904,A41_33723,A16_93270,A16_93181,A22_95147,A68_56266,A41_46223,A41_46220,A90_56308,A23_68595,A23_68596,A68_80113,A68_90989,A23_184958,A23_10367…
MLG:415	k__Bacteria;p__Firmicutes;c__Negativicutes;o__Selenomonadales;f__Acidaminococcaceae;g__Phascolarctobacterium;s__Phascolarctobacterium sp. CAG:207	416	A100_110059,A100_110058,N34_46315,A4_60758,A100_100348,A100_100349,A100_106409,A100_110111,A12_157316,N17_171613,A100_105366,A100_104476,A100_105363,A100_105362,A100_104472,A100_104473,A100_104492,A65_128682,A9_166359,A100_106415,N28_160952,N14_222603,A100_70067,N65_34952,A100_105388,A100_110042,A100_70122,A100_64090,A100_64091,A100_107385,A100_691,A100_107383,A100_104444,A100_104446,N19_91856,A1…
MLG:684	k__Bacteria;p__Bacteroidetes;c__Bacteroidia;o__Bacteroidales;f__Porphyromonadaceae;g__Parabacteroides	415	A1_22030,A96_161397,A41_21323,A12_216298,A12_61095,N37_44477,A96_96148,A75_44619,A19_78259,A76_101040,A12_139176,A56_11544,A36_172886,A14_72861,A68_52088,N17_71248,A12_214977,A83_13107,N87_1289,A26_85906,A47_93121,A54_126229,A46_38999,N49_47028,A82_58732,A13_137761,N32_61429,A75_31452,A96_108376,A36_46829,A57_50284,A100_108412,A100_39695,A1_67110,A54_77750,A12_38962,A26_33327,A21_39123,A9_58051,A…
MLG:441	k__Bacteria;p__Firmicutes;c__Clostridia;o__Clostridiales;f__Lachnospiraceae;g__Blautia	415	A30_62985,A40_137327,A64_35447,A5_115853,A55_78107,A55_65386,A18_81864,A43_111277,A13_47067,A61_101683,A1_123061,A10_41877,A86_85769,A13_36679,A43_76401,A26_104742,A71_88569,A60_33607,A89_91209,A3_59364,A74_153418,A40_18715,A40_147117,A33_85969,A100_44978,N7_79355,N3_58019,A36_21612,N28_122749,A40_94037,A40_130399,A32_5135,A32_28962,A8_89993,A40_119395,A16_15722,A40_75257,A55_77404,A39_91839,A69_…
MLG:418	k__Bacteria;p__Firmicutes;c__Clostridia;o__Clostridiales;f__Eubacteriaceae;g__Eubacterium;s__[Eubacterium] hallii	408	A86_55759,A86_51665,A13_52819,A79_88910,A40_67728,A86_28872,A40_172562,A59_112195,A19_122104,N29_140072,A40_32791,A40_61546,N45_5369,A59_110008,N29_11080,A40_173183,N29_46385,A79_98225,A43_69614,A40_75370,A40_196,N29_56433,N29_132215,N29_138922,A40_52191,A44_83065,N29_152997,A40_32692,N29_88611,N29_139905,A40_66080,N29_144402,A40_172092,N29_146808,A86_24612,A40_83679,A40_115590,A40_47802,A40_3142…
MLG:128	k__Bacteria;p__Firmicutes;c__Clostridia;o__Unclassified;f__Unclassified;g__Unclassified;s__Clostridia bacterium UC5.1-1D1	403	N7_152795,N40_20369,N61_18787,A36_113007,N29_147888,N87_3433,A36_39105,N12_87497,A68_66989,A100_120543,A68_84211,N61_62411,A36_137795,A36_108396,N41_8131,N4_195854,N17_122138,N10_47213,A68_37174,A47_56871,N61_62033,N85_72371,A2_117431,A48_69406,A68_32176,A57_48566,A68_109797,N12_110974,N61_59271,A68_83031,N10_106538,A36_146798,N10_141846,N40_11884,N17_73433,N12_173868,N23_217489,A36_144804,A68_58…
MLG:67	k__Bacteria;p__Firmicutes;c__Clostridia;o__Clostridiales;f__Ruminococcaceae;g__Faecalibacterium	397	A10_7641,N86_11905,A10_20093,A10_20092,A4_12038,A10_20552,N45_38513,A11_22799,A10_5901,A39_17817,N52_6876,N27_53622,A10_7654,A100_24861,A100_29820,N53_14919,A2_3357,A32_38016,A11_51464,A100_369,N53_23966,A100_17617,N27_114195,A9_167725,A10_13619,A10_7102,N89_2408,A10_28724,A21_55472,A100_9930,A41_15177,A14_16689,N28_51666,N20_6396,A32_4302,A44_28428,N79_47303,A17_89082,A10_20613,A10_7635,A10_1986…
MLG:2	Unknown	397	A100_119796,A100_44923,A100_59857,A10_17361,A10_17696,A10_20260,A10_29547,A10_6255,A10_7329,A10_77864,A11_50184,A12_142496,A12_55037,A12_56661,A12_85934,A13_36672,A13_40359,A13_90639,A14_133512,A14_28485,A14_42551,A15_94711,A16_155144,A18_255162,A18_96787,A19_104784,A19_57105,A19_89423,A21_20030,A22_148923,A23_105133,A23_14150,A23_143458,A23_31296,A23_37140,A23_55186,A23_85343,A23_88243,A24_54175…
MLG:196	Unclassified	394	N100_2920,A36_106752,A28_20677,A18_73166,N57_51161,N64_13991,A12_213,N98_1434,A30_56971,A96_68502,N19_27909,A36_171414,N70_320,A2_97301,N73_20779,A9_78454,N7_101537,N3_68441,A62_46397,A22_32490,A28_131713,A21_24103,N59_43151,A58_18352,A57_138768,N86_58820,A3_13628,N50_22677,A1_62024,A88_16355,A79_2338,A53_19463,A11_19598,A94_73580,A34_90627,A22_35576,A65_15146,N30_134521,N58_25687,A28_832,N55_162…
MLG:99	Unclassified	392	N40_36218,A10_69926,A10_12475,A10_69922,A10_67041,A33_59615,A33_59616,A33_59617,A10_82692,N33_16097,A65_123238,A33_45576,A33_53659,A10_33805,A10_4849,A10_4848,A10_33802,A44_78145,N29_107374,A10_39042,A65_89643,A33_64708,A10_39045,N61_26544,A33_64704,N33_16807,A68_96437,A10_45661,A10_109971,A23_87565,A5_131619,A33_59623,A10_44844,A44_89609,A33_14301,A10_54433,A10_43702,N43_20430,N96_62075,A10_3776…
MLG:342	k__Bacteria;p__Firmicutes;c__Clostridia;o__Clostridiales;f__Lachnospiraceae;g__Blautia;s__Blautia obeum	391	A61_116655,N12_178303,A49_99707,A61_177340,A30_79533,A39_43411,A4_120056,N12_106062,N2_27544,A36_29514,A43_68410,A100_23905,A61_103161,A51_49511,A39_76716,N12_85773,N12_129330,A28_14747,N12_121430,N12_105284,A17_198431,N12_171212,A39_47329,N12_180340,A10_107882,N12_122078,A2_94173,A32_5031,A40_130393,N12_116218,A61_126987,A32_76954,N12_73803,A10_21999,N12_199364,A4_27250,N12_72786,N12_75459,A30_5…
MLG:204	k__Bacteria;p__Actinobacteria;c__Coriobacteriia;o__Coriobacteriales;f__Coriobacteriaceae;g__Collinsella	388	A96_50871,N80_5589,N67_24639,A53_58558,A96_64657,N85_37747,A53_104037,A53_104030,A23_75969,N50_7689,N73_26596,N67_22586,A53_92996,N75_33109,A53_92439,A53_93001,A53_93002,N50_15688,N96_17534,N67_14475,N67_25009,A53_46692,A96_167802,N80_25136,A53_98116,N96_58536,A53_10015,A53_95884,A23_55384,N67_38585,A17_109567,N50_21274,N50_21272,A53_58960,A53_88190,A96_85689,A53_104026,A53_104024,A2_122935,A53_4…
MLG:16	k__Bacteria;p__Bacteroidetes;c__Bacteroidia;o__Bacteroidales;f__Prevotellaceae;g__Prevotella;s__Prevotella copri	384	N53_44414,N40_49846,A24_68420,N53_47342,A16_12050,N53_46193,N62_41066,N72_15752,A91_22215,N24_106663,A14_27509,A98_19497,NOVO_MIX1_45010,A16_7756,A16_18652,A14_42488,A16_7452,A16_1987,A95_82367,A16_8291,A16_6258,A54_70775,A16_18690,N21_50187,A16_15700,NOVO_MIX_11730,N9_1710,A16_8235,N53_51477,A34_14992,A16_8612,A87_2095,A20_80761,A20_80767,N69_706,N16_9306,A18_30492,A91_111516,N53_39966,N16_62548…
MLG:271	Unknown	372	A100_125454,A100_19172,A10_20180,A10_24247,A10_35697,A10_66996,A11_48249,A11_53882,A11_60716,A12_61570,A12_87789,A13_19782,A13_51141,A13_5334,A14_15995,A14_81426,A14_88514,A16_51498,A16_84201,A17_197884,A17_60420,A17_72665,A18_138920,A18_156660,A18_78215,A19_63535,A20_6469,A20_92214,A20_92609,A20_95651,A21_9567,A22_5293,A23_14555,A23_171640,A23_2755,A23_69806,A25_132783,A28_36330,A2_126382,A2_476…
MLG:54	k__Bacteria;p__Firmicutes;c__Clostridia;o__Clostridiales;f__Clostridiaceae;g__Hungatella;s__Hungatella hathewayi	368	A64_21089,A52_11509,N4_200855,N55_53223,A52_96451,N3_71367,A52_10640,N3_29857,N50_21360,A10_58037,A52_80859,N55_16061,N84_21455,N44_14196,A33_65669,A52_105175,A52_109493,A52_105240,A38_36455,A52_47829,A52_101121,A52_47826,A52_101124,A52_110007,N21_35497,A52_28501,A52_28504,A77_109046,A52_28475,N8_64807,A33_57103,N55_12526,N25_69483,A52_32089,A33_90570,A52_10636,A52_10635,A52_32075,A52_107968,A52_…
MLG:531	k__Bacteria;p__Bacteroidetes;c__Bacteroidia;o__Bacteroidales;f__Bacteroidaceae;g__Bacteroides;s__Bacteroides stercoris	366	N43_15833,A100_90719,A5_7704,A100_45775,A15_85233,N21_25852,N21_39137,A6_132003,A100_22260,A100_108589,A96_161614,A100_108581,A100_108586,N23_225785,N92_39970,A45_3158,N42_26153,N76_35518,A100_143655,A100_6766,A100_102606,N58_45005,A5_116347,A100_144239,A100_144233,N75_58307,N79_13417,A100_143830,A100_143835,A100_143838,A100_109762,A100_109761,A100_109760,A12_195498,A89_18753,A100_78773,A100_1085…
MLG:694	Unknown	362	A100_27415,A25_38158,A25_109635,A100_6046,A15_66749,A100_10088,N99_12145,A15_13711,A15_21513,N5_64457,A100_9833,A48_26309,A15_16187,A25_110307,A62_43043,A16_107118,A15_21583,N95_19946,A81_36078,A29_33623,A25_144957,A15_2552,A15_2553,N28_47992,A35_22257,A22_154412,A22_42243,A100_18938,A100_137392,A100_76055,A15_17691,A15_71246,A15_11753,A15_11759,A15_14983,A100_136655,A15_27389,N68_11661,A22_88311…
MLG:323	k__Bacteria;p__Bacteroidetes;c__Bacteroidia;o__Bacteroidales;f__Porphyromonadaceae;g__Odoribacter	355	N6_117396,N14_97124,N30_49018,A31_41036,A17_147149,N18_83599,N14_210658,A51_74794,A74_133949,A37_93234,A73_150012,A7_50011,A89_31049,A70_128484,A67_117057,A63_3,A31_42111,A71_96598,A1_74435,N19_64034,A99_150571,A88_57341,A96_150738,A17_143204,N5_101654,A17_83679,A73_148056,A17_116379,N4_240455,N14_167150,A17_71118,A16_47471,A17_102523,A33_58707,A17_127340,A62_77494,A84_54681,A68_55660,A17_184113,…
MLG:676	k__Bacteria;p__Firmicutes;c__Clostridia;o__Clostridiales;f__Lachnospiraceae	350	A42_9202,A100_102237,N92_20975,A38_87749,A92_71441,A100_103336,A100_96402,A100_81023,A40_116693,A40_116694,A100_35109,A13_78982,A13_90370,A76_17733,A100_106053,A100_106058,A33_57035,N5_41361,A13_90366,A100_97659,A83_16074,A100_133798,A100_84008,A100_19814,A42_26785,A82_16964,A81_172701,A100_141147,A40_88599,A43_86635,A60_39254,A22_154833,A39_91419,A100_97232,A30_139440,A47_113485,A18_261847,A100_…
MLG:493	Unknown	344	A100_106596,A100_108667,A100_128663,A100_132845,A100_139408,A100_80523,A100_91902,A10_14255,A10_30491,A10_9891,A11_33771,A11_49939,A11_82999,A12_101800,A12_208439,A12_95265,A13_103612,A13_140962,A13_29698,A13_49024,A13_73221,A13_74488,A15_114362,A15_27507,A15_28381,A15_71493,A16_29700,A17_113860,A17_158150,A18_105165,A18_106219,A18_139554,A18_151669,A18_224610,A18_232039,A18_77602,A19_47451,A19_7…
MLG:561	k__Bacteria;p__Firmicutes;c__Clostridia;o__Clostridiales;f__Ruminococcaceae;g__Ruminococcus;s__Ruminococcus bromii	342	A85_71380,A100_39761,A44_3355,A12_62683,A11_9620,A11_31450,A12_62788,A11_34237,A96_82550,A100_89278,A41_87900,N14_193696,A72_97110,A12_1509,A100_132980,A25_32882,A84_126943,A16_94711,A11_73571,A4_69823,A17_3759,N19_117299,N26_152165,A25_74343,A16_110258,A100_127624,A91_83542,A22_112997,N32_11312,N23_70020,A8_102595,A11_41384,A47_14707,A96_129813,A8_74741,A49_153925,N3_3080,A100_74512,A100_88647,N…
MLG:19	k__Bacteria;p__Firmicutes;c__Clostridia;o__Clostridiales;f__Clostridiaceae;g__Clostridium;s__Clostridium sp. CAG:81	341	A2_107145,A2_39739,A11_48113,N59_12515,A85_52204,A53_32127,A11_33356,N93_15253,A11_68720,A2_94414,A23_115302,N25_52312,N98_30371,A5_141062,N87_51767,A11_62600,N89_32298,A15_56313,N31_40883,A11_27440,A11_47678,A11_61057,N91_30023,N89_10826,N37_118597,A11_15745,A15_928,A2_91956,N39_2952,A44_88458,N55_13183,A11_9146,A23_68551,A11_14295,A11_15743,A11_9895,A4_41569,N21_18082,N89_21029,A11_54884,A11_54…
MLG:421	k__Bacteria;p__Firmicutes;c__Clostridia;o__Clostridiales;f__Eubacteriaceae;g__Eubacterium;s__Eubacterium sp. CAG:274	341	A55_79733,A19_57237,A30_49895,A30_27506,A19_101784,N21_33299,A10_26863,A26_73318,A30_75823,A26_99036,A40_1581,A26_41273,A26_45034,A63_118848,A19_110198,A19_110196,A30_102411,A78_95155,A26_76997,A30_96284,A30_102854,A1_83902,A10_110414,A40_144649,A26_72379,A10_29137,A19_46250,A25_93084,A19_28543,A30_66330,A92_64749,A26_79531,A30_105978,A26_64305,A30_92086,A26_96119,A26_37495,A26_32647,A40_135874,A…
MLG:497	k__Bacteria;p__Firmicutes;c__Clostridia;o__Clostridiales;f__Ruminococcaceae;g__Ruminococcus	333	A11_74339,A32_78794,A11_11986,A99_130820,A47_98473,A36_74465,A100_84700,A55_57557,A11_74313,A30_26060,A11_1875,A11_9852,A100_123350,A11_19213,A4_69875,N17_23582,A29_5319,A21_43163,A55_79914,A47_95652,A100_91284,A11_31435,A47_98475,A11_1819,A21_47541,N29_73108,A83_176,A11_16894,N26_81499,A11_10263,A11_74279,A3_51422,A40_127463,A11_31382,N36_9246,N5_108822,A28_13640,A53_110783,A11_10480,N49_66380,A…
MLG:412	k__Bacteria;p__Firmicutes;c__Clostridia;o__Clostridiales;f__Lachnospiraceae;g__Anaerostipes;s__Anaerostipes hadrus	332	A6_32844,A64_35489,A65_91820,A32_65290,A68_69009,A13_87985,N29_85735,A13_40127,A32_102485,A13_34929,A32_40570,A58_92667,A13_33837,A8_36936,A32_17462,A40_104585,A33_71926,A32_76848,A40_182648,A32_104459,A2_128470,A13_104883,A12_102988,A33_34403,A67_116992,A13_140609,A55_38817,A32_101838,A2_91577,A32_75712,A64_21585,A32_8543,A6_87664,A2_135470,A13_56162,A32_23160,A55_103681,A13_110614,A33_56328,A88…
MLG:510	k__Bacteria;p__Bacteroidetes;c__Bacteroidia;o__Bacteroidales;f__Bacteroidaceae;g__Bacteroides	327	A82_10758,A43_33266,A13_34812,A13_104816,A13_109172,A59_123555,A100_78961,A100_78963,A95_112975,A13_109127,A100_101754,A100_101752,A100_86383,A15_90497,A13_36371,A100_90782,A66_179453,A75_108860,N66_6229,A100_134997,N18_108220,A13_26956,A13_10055,A13_64655,N28_9432,A100_64555,A13_90954,A100_63211,A100_100140,A100_98109,N2_35677,A100_38848,A100_38849,A100_102047,A100_102046,A100_102045,A66_34353,A…
MLG:31	k__Bacteria;p__Firmicutes;c__Clostridia;o__Unclassified;f__Unclassified;g__Unclassified;s__Clostridia bacterium UC5.1-1D1	323	A55_36727,A68_48594,N12_140565,N61_32249,A68_35131,N12_216011,A68_45771,A68_72329,A68_72328,N43_47751,N28_156227,A68_94892,N81_33453,N89_1910,A68_31028,A68_119985,A68_61026,N12_180419,N12_173214,N12_72543,A68_83234,N96_16194,A68_83945,N41_6931,A55_100254,N7_107063,N12_99453,A68_33952,A100_136464,A68_56850,N10_156660,N39_9958,N39_538,N61_62682,A68_35756,A68_48426,N12_51931,N23_109399,N43_52131,A68…
MLG:108	Unknown	321	A100_28238,A100_40870,A100_50409,A10_20172,A11_48463,A11_60019,A12_101853,A12_171272,A12_44365,A12_57433,A13_135708,A14_41913,A15_11363,A16_34478,A16_6510,A16_73554,A17_69052,A18_90226,A19_87702,A20_71621,A20_9236,A21_151857,A21_72303,A23_46579,A23_92203,A24_2976,A24_43145,A24_44201,A24_97928,A25_132246,A28_123842,A28_35396,A28_58196,A32_64603,A32_95731,A34_15514,A34_51867,A34_69179,A36_11266,A37…
MLG:66	k__Bacteria;p__Firmicutes;c__Clostridia;o__Clostridiales;f__Oscillospiraceae;g__Oscillibacter	304	N94_21176,N85_14957,N97_18468,A28_59337,N30_40387,N96_78560,N17_122235,A28_133143,A4_119844,N96_45607,N96_67482,A53_95868,A36_31927,N97_37905,A28_76889,N17_55522,A4_35125,A4_72531,A28_42476,N97_5381,A75_127380,N97_10087,A19_45322,A15_93918,A4_29405,A4_73963,N96_88640,N40_14382,A53_94560,A28_130525,A28_49359,A89_90133,N1_42341,A75_46819,A28_73668,A4_35312,A28_74846,A4_104946,A28_130083,A4_62337,N9…
MLG:420	k__Bacteria;p__Firmicutes;c__Clostridia;o__Clostridiales;f__Ruminococcaceae;g__Ruminococcus;s__Ruminococcus sp. CAG:108	303	A97_103930,A2_13284,A32_26891,A17_208069,A100_39641,A30_19864,A5_1028,A5_22378,A44_28767,A32_39537,A17_1234,A65_24200,A9_54823,A22_81812,A17_2549,A11_74493,A12_45929,N26_102071,A72_120865,A78_108406,A13_10491,A47_75540,A53_114120,A44_37161,A11_10162,A19_32735,A36_184687,A23_58502,A11_73565,A2_12831,A8_84442,A65_124883,A11_9816,A36_85817,A21_82477,A12_76856,A11_31411,A13_10482,A41_39577,A53_41530,…
MLG:162	Unclassified	303	N87_3338,N49_22629,A10_27620,A43_50845,N97_17929,A100_26397,A57_9425,N65_4016,N57_13132,N61_15801,N61_20141,N67_36535,A76_32694,A52_42920,N36_17715,A1_27359,A32_92600,A58_7801,A68_31029,A15_57550,A36_65946,A53_130877,N51_15414,A34_125119,N13_50963,N48_65072,A47_122677,N29_46678,A2_41827,A100_116856,N35_50578,A90_79064,A10_4871,A45_6228,A31_3692,A11_71640,N37_6476,A61_35006,A7_28133,A39_46813,A59_…
MLG:613	Unknown	298	A100_130084,A100_135135,A100_141084,A100_15870,A100_45894,A100_69683,A100_80250,A10_105607,A10_28111,A10_34870,A10_57127,A10_76494,A11_15475,A12_28166,A13_11208,A13_11360,A14_119338,A14_61964,A15_111361,A15_95326,A15_96337,A16_151243,A16_24678,A16_38436,A16_60494,A17_151417,A17_163682,A17_52865,A18_105923,A18_88674,A1_47866,A1_70649,A20_58367,A21_38937,A21_90396,A22_127904,A22_131805,A22_137166,A…
MLG:601	k__Bacteria;p__Firmicutes;c__Clostridia;o__Clostridiales;f__Ruminococcaceae;g__Ruminococcus	298	A11_31566,A11_31569,A11_73560,A91_75408,A100_74259,A22_162154,A11_74323,A97_143234,A11_74282,A100_86840,A19_114945,A41_21328,A58_43101,A14_4799,A13_112080,A11_31445,A2_12092,A30_2064,A11_10379,A11_10477,A11_10372,A100_25647,A65_53670,A11_10279,A96_169276,A11_66943,A11_34251,A11_10490,A11_66849,A11_66845,A22_124734,A11_10158,A11_10157,A25_101847,A32_11838,A18_168167,A97_146689,N62_86947,A36_10474,…
MLG:612	Unknown	279	A100_30980,A100_54345,A100_72889,A100_73754,A10_21986,A10_21988,A11_10292,A11_65229,A11_74491,A12_190960,A12_42426,A13_133159,A13_73693,A15_100545,A15_19301,A15_44497,A15_85412,A16_29656,A17_150661,A18_232560,A18_77780,A18_82637,A19_5058,A1_16983,A1_65472,A20_83499,A20_94428,A21_126295,A21_143821,A21_92510,A22_138842,A22_42639,A23_166945,A23_187217,A25_43175,A26_6239,A26_6273,A26_6283,A26_6296,A2…
MLG:596	k__Bacteria;p__Firmicutes;c__Unclassified;o__Unclassified;f__Unclassified;g__Unclassified;s__Firmicutes bacterium CAG:41	275	A32_59648,A32_75050,A69_68180,A79_124829,A32_104716,A32_64362,A32_65101,A32_59066,A69_43858,A28_68016,A32_31003,A40_164652,A28_126063,A32_47276,A32_52433,A28_91905,A32_27666,A32_46200,A32_46516,A32_81272,A40_47817,A28_93450,A32_76884,A32_56818,A32_64039,A40_61335,A32_24123,A32_56821,A32_63130,A32_72068,A32_58117,A32_35231,A32_102846,A32_102338,N12_35257,A32_34173,A28_58829,A69_59865,A32_61764,A32…
MLG:369	Unclassified	273	A12_4298,A12_4292,A12_146741,A13_25953,A100_49291,A100_107202,N71_30724,A100_13173,N49_56824,A21_715,N59_12730,A19_46298,A100_25738,A87_99587,A12_149044,A46_13425,A12_21877,A100_36009,A100_105183,A100_139404,N92_44750,A81_60667,A100_65552,N13_18563,A10_99923,A12_21912,A73_15661,N13_53798,A100_99146,N96_38389,A1_93756,A40_49878,A13_106568,A12_164415,A12_164414,A60_75538,A100_96728,A12_124805,A100_…
MLG:567	Unknown	268	A10_107420,A10_27341,A12_158372,A12_3818,A14_30230,A14_39651,A16_146856,A17_166902,A17_22806,A18_119352,A18_264327,A19_132426,A19_47945,A19_51006,A1_33752,A20_68960,A20_75714,A21_138792,A21_156878,A21_67044,A22_134884,A22_25844,A22_68367,A22_96,A26_57529,A27_65099,A32_101167,A32_86679,A33_89612,A34_112896,A34_60478,A35_42797,A36_20877,A36_80185,A38_1470,A38_70136,A39_29153,A39_51175,A39_66946,A3_…
MLG:715	Unclassified	265	A19_16530,A36_68382,A100_67295,A100_46025,A81_181759,A10_15125,A100_92508,A10_14720,A10_82496,A10_82495,A84_4239,A43_74331,A100_36387,A4_129855,A10_53173,A100_141732,A10_82953,N71_22924,A100_42211,A13_278,A100_1921,A100_35658,A44_24136,A100_82460,A10_7701,A14_147289,A10_44878,A10_14712,A10_14717,A100_52957,A10_13926,N71_33875,A10_75205,A38_117013,A13_3080,N34_11078,A100_42201,A10_39955,A100_33396…
MLG:697	k__Bacteria;p__Firmicutes;c__Clostridia;o__Clostridiales;f__Eubacteriaceae;g__Eubacterium;s__Eubacterium ventriosum	261	A22_57819,A41_31287,A23_124274,A16_103391,A68_18326,A68_57048,A22_100102,A23_135437,A23_135436,A22_150412,A16_60618,A22_62716,A16_31676,A23_128860,A40_103250,A68_90637,A23_128281,A23_125882,N33_43505,A13_87230,A30_71620,A90_38001,A23_129993,N33_72389,A22_39035,A23_115095,A41_99658,A23_76005,N12_98839,A99_28611,A16_39156,A68_48643,A68_83245,A68_45282,A41_98115,A22_101115,A99_17652,A68_45455,A41_35…
MLG:634	k__Bacteria;p__Bacteroidetes;c__Bacteroidia;o__Bacteroidales;f__Bacteroidaceae;g__Bacteroides	257	A15_20209,A26_65357,A19_8010,A15_43260,A41_57069,A15_3343,A32_81703,A100_46978,A100_42021,A43_4797,A75_87533,A19_5776,A19_26656,A17_17656,A28_10860,A56_67805,A19_5771,N22_101559,A58_20105,A100_136413,A13_66202,A28_31502,N65_45477,A13_55770,A15_48790,A100_26272,A100_126766,A15_54108,A13_48464,A47_143953,A15_60121,N56_4601,A17_133751,A19_10210,A13_53997,A13_12582,A13_5773,A15_13053,A80_53318,A26_40…
MLG:385	k__Bacteria;p__Bacteroidetes;c__Bacteroidia;o__Bacteroidales;f__Bacteroidaceae;g__Bacteroides;s__Bacteroides xylanisolvens	257	A39_48095,N66_44482,N19_142366,N14_134372,A38_15864,A14_21698,A13_137144,A2_19263,A18_208913,A1_19571,A11_67611,A78_13145,N12_7992,N12_197827,A52_133896,A45_106568,A44_134589,A22_71345,A22_26360,A16_127006,A60_75958,A7_3657,A67_16011,N12_160587,A100_77212,A22_87476,A78_65654,A38_10877,A41_14992,A13_101422,A18_164370,A22_44632,A44_135043,A22_33213,A39_36755,A13_137145,A19_18683,A4_96781,A14_22800,…
MLG:372	k__Bacteria;p__Unclassified;c__Unclassified;o__Unclassified;f__Unclassified;g__Unclassified;s__bacterium LF-3	250	A15_106048,A15_39160,A55_61059,A4_65231,A4_88165,A13_51998,A4_115196,A13_43218,N19_129079,A75_133591,N19_67300,A13_138583,A4_82071,A68_88046,A75_140219,A13_87246,A26_34136,A26_34135,A13_142006,A13_99121,A4_82871,A13_70361,A4_65805,A55_57494,A13_99074,A46_115230,A55_72884,A13_30576,A4_85720,A68_99962,A4_125559,A4_121490,A4_122354,A13_87265,A4_76056,A13_43773,A4_26533,A55_18052,A46_104047,A13_42228…
MLG:314	k__Bacteria;p__Firmicutes;c__Clostridia;o__Clostridiales;f__Lachnospiraceae;g__Lachnoclostridium	249	A15_7827,A79_22169,A15_116949,A15_116945,A15_116947,A63_72019,A33_3410,N66_57331,A40_44735,A15_117952,A79_162385,A15_16533,A63_30721,A58_22536,A40_125681,A33_6837,A33_6833,A33_13688,A33_13685,A58_48898,A3_53207,A68_14910,A15_67457,A15_10402,N66_46681,A13_52750,A15_21881,A33_17436,A33_2512,A15_106599,A63_48659,A15_17798,A91_28500,A33_25378,A15_45982,A15_15910,A15_18638,A15_10188,A79_77422,A32_3778…
MLG:144	Unknown	244	A100_55826,A10_29551,A10_57828,A11_65979,A12_174707,A12_181951,A15_48148,A16_136196,A18_101491,A18_84632,A20_42292,A20_63818,A20_92209,A21_11280,A21_99257,A23_114920,A23_158210,A23_184994,A23_49196,A25_137522,A28_83863,A29_62844,A2_14834,A2_23593,A2_2463,A30_78864,A31_57014,A32_30291,A33_85226,A34_116252,A34_120406,A34_67137,A34_7884,A37_83235,A39_35157,A3_30569,A40_21308,A40_63457,A41_11694,A41_…
MLG:466	k__Bacteria;p__Bacteroidetes;c__Bacteroidia;o__Bacteroidales;f__Porphyromonadaceae;g__Parabacteroides	243	A75_174391,A13_92504,N37_145511,A12_111135,A47_37294,N57_21306,A12_71688,A12_103417,A13_34168,A36_31050,A12_123675,A45_7542,A21_128882,A12_12829,N67_23021,A12_217357,A12_216299,A12_90100,N23_234911,A12_215175,A87_24159,A44_84236,A1_30428,A56_32262,A75_131320,A13_34156,A47_13788,A12_215087,N23_72008,A65_104433,A12_146879,A51_227794,A12_36687,A13_77312,A12_124715,A12_43882,A59_56324,A12_146675,A46_…
MLG:28	k__Bacteria;p__Firmicutes;c__Clostridia;o__Clostridiales;f__Oscillospiraceae;g__Oscillibacter;s__Oscillibacter sp. CAG:155	238	N96_30789,N96_37610,A61_24136,A4_69559,A28_47917,N97_26208,N97_17053,N32_156609,A28_51476,N41_14481,A28_90790,A28_87222,A95_40180,A28_57274,N97_22946,A4_32579,A4_42926,N97_46325,A28_132736,N1_35576,N40_18470,A53_98184,N97_16979,A4_76632,A28_58358,N97_49016,A28_79064,A89_70424,N97_27354,A4_45722,A4_85039,N96_35298,A53_91507,A28_130151,A4_78178,N96_37943,N97_9613,A4_85957,A4_118911,A75_165296,N32_1…
MLG:375	k__Bacteria;p__Firmicutes;c__Clostridia;o__Clostridiales;f__Eubacteriaceae;g__Eubacterium;s__[Eubacterium] eligens	231	A100_107557,A35_75221,A100_94068,A34_8224,A49_217669,A11_61127,A10_10335,A11_63418,A66_172071,A10_21983,A10_21985,A65_104880,N51_29103,A46_17595,A37_142887,A100_21209,A100_101319,A100_101313,A10_12289,A98_39116,A10_63855,A43_110716,A22_111283,N18_20785,A100_101183,A100_24457,N12_16121,A20_10489,A75_178340,A100_107540,A51_28599,A13_88501,A100_1220,A11_50048,A13_88461,A100_101088,A100_101082,A16_22…
MLG:98	k__Bacteria;p__Firmicutes;c__Clostridia;o__Clostridiales;f__Ruminococcaceae;g__Faecalibacterium;s__Faecalibacterium sp. CAG:82	230	A12_52767,N12_134693,A23_4119,N97_59511,N39_20012,A12_134788,N41_25179,A10_778,N43_11921,N22_71876,N55_31680,A10_2452,N96_55324,A88_51274,N46_5737,A39_19646,N24_45477,A47_48552,N53_32328,A36_106074,A75_132553,A8_56851,A72_43451,N35_103675,N7_132765,N29_147400,A51_29700,N18_22750,A78_138806,N76_28896,A16_105338,N85_87780,A36_186922,A34_99527,A69_22696,N81_7573,N96_22180,N12_55619,A16_122214,N22_20…
MLG:186	k__Bacteria;p__Actinobacteria;c__Coriobacteriia;o__Coriobacteriales;f__Coriobacteriaceae;g__Collinsella;s__Collinsella aerofaciens	230	A53_92442,N67_33798,A53_95886,A17_109568,N80_27432,A53_10006,N67_42490,N73_8274,N67_17463,N85_53795,N50_8752,A53_91072,A53_274,N80_5500,N80_55327,N80_27683,A96_92678,A53_93037,N67_42806,A96_129902,A53_80979,N67_43763,A53_72118,A53_72117,A53_88332,A53_88334,A17_37293,A96_90188,N85_50475,N67_30196,A96_93841,A53_33578,N67_43004,A53_102956,A62_89392,N67_41571,A96_66172,A96_120723,A53_131048,N50_582,N…
MLG:311	k__Bacteria;p__Firmicutes;c__Clostridia;o__Clostridiales;f__Lachnospiraceae	224	A40_52959,A55_32407,A54_117630,A68_108186,A72_66181,A10_72460,A38_96319,A61_78383,A39_22994,N78_52815,A6_77642,A71_98411,A10_83512,A47_50520,A100_100745,A78_29744,A9_49070,A10_85002,A100_29387,N78_48613,A14_68973,A13_135840,A100_70654,A100_97632,A80_66108,A33_61190,A47_112466,A26_45171,A100_96394,A4_47631,A18_231144,A39_44691,N49_12621,A3_41365,N49_6678,A12_209006,A42_63425,A71_86459,A71_97217,A4…
MLG:38	k__Bacteria;p__Firmicutes;c__Clostridia;o__Clostridiales;f__Clostridiaceae;g__Hungatella;s__Hungatella hathewayi	222	A33_62309,N84_21220,A10_12471,A10_12473,A10_12474,A10_110492,A33_66921,N96_80859,A10_79991,A10_53139,N84_19509,N29_155947,A10_43708,N67_5107,A10_37764,A10_4746,A10_4747,A10_61022,A33_57591,A33_64681,N50_22276,A33_26578,A33_92904,A10_75767,A33_93013,A10_83730,A33_70360,A10_68209,A33_48880,A33_45160,A68_99836,A5_86617,A33_40418,N93_6926,N50_41260,N33_81780,A33_66251,A33_66255,A33_68834,N33_36091,A1…
MLG:22	k__Bacteria;p__Firmicutes;c__Clostridia;o__Clostridiales;f__Ruminococcaceae;g__Faecalibacterium;s__Faecalibacterium prausnitzii	220	A13_79499,A23_66257,A70_116751,N94_10545,A13_51711,A10_111008,A13_105345,N96_7320,A13_84501,A43_33639,N43_56967,A14_28609,A74_129175,A13_81026,A57_10350,A10_23031,A13_94575,A13_141144,A26_73507,N20_35697,N95_19630,A9_83324,A13_43558,N90_30152,N96_86525,A13_141930,A14_87914,A14_137631,A50_24482,N12_38463,N86_31534,A77_73306,A66_25442,A14_71243,A72_65510,N41_26555,A13_82113,A26_77723,N70_15251,N41_…
MLG:504	k__Bacteria;p__Bacteroidetes;c__Bacteroidia;o__Bacteroidales;f__Bacteroidaceae;g__Bacteroides	217	A19_89434,A19_89437,A19_53660,A34_50952,A19_89430,A19_23032,A19_48387,A56_25100,A19_68547,A19_68548,A52_53794,A82_49947,A25_19593,A32_6473,A8_103256,N82_13584,A10_54150,A13_24874,A19_109850,A48_156950,A19_20527,A19_42803,A19_80090,A60_11242,A45_47266,A19_74851,N57_33095,N1_68875,A22_21555,N8_62717,A3_12957,A18_168055,N81_12228,A26_100439,A37_106040,N30_6328,A69_20723,A94_53069,A19_16781,A19_20613…
MLG:33	k__Bacteria;p__Bacteroidetes;c__Bacteroidia;o__Bacteroidales;f__Rikenellaceae;g__Alistipes;s__Alistipes finegoldii	208	A70_98681,A100_98769,A100_12853,A100_12852,A100_12855,A100_12696,A1_55835,A70_62553,N83_65232,A100_23070,N1_9221,A100_12854,A100_68601,A100_40401,N6_140936,A9_120368,A100_22871,A100_98761,A100_109313,N31_60475,A100_26414,A100_26461,A50_109438,A100_81152,N55_69669,A100_98751,A100_12831,N79_42315,A100_81141,A50_31020,A100_67707,A100_98902,N100_9088,N100_26798,N37_79630,A100_12918,A100_57187,N26_774…
MLG:518	k__Bacteria;p__Firmicutes;c__Clostridia;o__Clostridiales;f__Lachnospiraceae;g__Blautia;s__Blautia wexlerae	207	A40_71859,A13_53409,N17_6258,A40_155668,A32_14244,A100_8273,A9_130182,A10_104879,A32_80697,A40_119517,A32_2477,A82_28199,A12_53656,A40_23547,A32_84421,A32_82723,A13_96524,A32_80354,A13_86669,A40_22073,N3_68460,A55_34390,A40_143,A20_53131,A33_24026,A40_147197,A40_5721,A55_26308,A40_74561,A2_128621,A19_140771,A18_267375,A19_100012,A40_142398,A32_30852,A43_140957,A40_5792,A32_34349,A40_86688,A6_1018…
MLG:491	k__Bacteria;p__Firmicutes;c__Clostridia;o__Clostridiales;f__Ruminococcaceae;g__Ruminococcus	204	N35_16625,A11_7308,A12_16536,A7_153366,A11_73311,A12_157541,A17_141174,A11_1808,A11_53858,A11_64249,A11_64248,A11_64243,A11_63504,A11_64240,A11_17375,A11_17374,A88_21754,A11_51236,A11_1879,A11_19206,A11_19201,A11_53826,A11_53829,A88_16423,A11_11995,A11_65416,A11_48607,A11_12200,N6_135913,A11_60579,A39_83441,A11_60577,A11_7345,A17_67247,A11_11971,A11_49338,A23_2091,A11_19212,A11_12254,A79_167489,A…
MLG:649	k__Bacteria;p__Bacteroidetes;c__Bacteroidia;o__Bacteroidales;f__Bacteroidaceae;g__Bacteroides	200	A100_90713,A100_45774,A100_142185,N23_219488,A50_29192,A100_143659,A100_143658,A100_143657,N57_32439,A65_4398,A77_128236,N79_41275,A100_102609,A68_86991,N71_17708,A100_144232,A100_144231,A100_143839,N59_47704,A100_109767,A100_109763,A100_108555,A100_108552,A36_165189,A25_6828,N92_32102,A100_23352,N67_26263,A100_108966,A18_285132,N75_60258,A97_137572,N75_84243,A10_79164,A100_51767,A15_27314,A48_54…
MLG:711	k__Bacteria;p__Firmicutes;c__Clostridia;o__Clostridiales;f__Lachnospiraceae	197	A10_1566,A32_65624,A13_133326,A2_89114,A92_28052,A23_22142,A25_139699,A72_137852,A13_132860,A36_89350,A41_89440,N34_50793,A77_83835,A47_146989,A13_20787,A9_45528,A14_145369,A40_81784,A13_33693,A41_90463,A13_138114,A52_79357,A13_141321,A9_5340,A33_54272,A13_4154,A32_77946,A32_58751,A41_52512,A32_75969,A50_182347,A42_106260,A12_164007,A5_107348,A13_89519,A40_73920,A100_53843,A33_69813,A32_23630,A32…
MLG:555	k__Bacteria;p__Firmicutes;c__Clostridia;o__Clostridiales;f__Lachnospiraceae	197	A81_85914,A11_47023,A32_99035,A82_27586,A29_84941,A81_14792,A11_36928,A9_65458,A13_4976,A14_107785,A13_4979,A13_27802,A11_2322,A13_27805,A100_61106,A13_27165,A100_99409,A100_128880,N12_108089,A10_67243,A10_67248,A70_27444,A10_74370,A13_37109,A40_180894,A2_134129,A70_149699,A77_3136,A66_149634,A100_107544,A11_28845,A46_98310,A18_105013,A59_5701,A23_126247,A69_90661,N18_87517,A100_106046,A8_109495,…
MLG:23	k__Bacteria;p__Bacteroidetes;c__Bacteroidia;o__Bacteroidales;f__Prevotellaceae;g__Prevotella;s__Prevotella copri CAG:164	191	N15_12439,A16_109306,N20_10664,A34_11705,N16_2603,N95_30011,N5_20878,A16_16439,A95_32794,A14_43619,A14_91943,A74_31527,A14_35002,A16_7388,A16_8295,A57_59864,A57_135264,A16_72050,A61_8422,A16_12061,N95_29549,A24_35758,A16_121922,A18_203489,A54_56797,A16_7473,A61_174069,A14_63677,A16_12980,N5_99798,A18_24294,N95_27901,A20_13678,N19_76182,A16_10232,A14_23929,A16_8343,A87_19160,A54_69408,A16_2678,N44…
MLG:693	Unclassified	189	N10_43947,A52_44357,A55_85751,A100_94236,A65_11753,N30_43257,A25_45403,A25_67908,A65_51275,A57_54471,A100_139123,A100_103890,A15_50182,A3_52385,A100_99763,A100_108423,A100_94636,A100_104777,N30_152779,A100_85176,N2_66813,A74_132566,A6_112712,A95_74331,N15_70271,A100_54207,A52_108372,A25_93254,A15_8296,A100_54208,A100_89662,A100_96892,A100_81622,A100_57956,A100_98040,A100_57951,A36_25784,A38_4624,…
MLG:592	k__Bacteria;p__Firmicutes;c__Clostridia;o__Clostridiales;f__Lachnospiraceae	189	N22_40062,A33_61354,A33_61355,A64_28320,A100_128562,A33_37439,N22_94040,A81_145000,A40_137574,N3_64597,A55_108677,A38_99343,A40_102423,A30_99481,A12_86737,A40_176047,N3_64599,A43_123729,A8_69781,A33_61033,A60_75700,A40_33462,A22_74935,A82_27592,A88_137806,N14_33981,A40_122552,A13_12559,A40_30271,N21_4859,A53_117246,A10_97868,A10_30048,A100_55285,A100_55286,A40_116696,N60_37157,N3_79174,A50_76027,…
MLG:316	k__Bacteria;p__Firmicutes;c__Clostridia;o__Clostridiales;f__Lachnospiraceae;g__Roseburia	186	N6_32274,A89_112830,A98_33651,A11_34612,A10_87187,A100_30610,A41_35760,A10_85008,N26_51845,A11_73776,A92_51755,N24_77142,A14_13396,A13_139007,A39_93572,A94_128066,A32_5113,N10_39297,A88_77164,A41_6684,A76_73358,A41_13333,N33_91173,A14_24919,A39_24088,A100_30608,A10_85956,A89_90799,A32_77026,A11_158,A100_20548,N33_82297,A34_129102,A11_156,A11_155,A10_1951,A15_13704,A51_46503,A14_103825,A68_81463,A…
MLG:407	k__Bacteria;p__Firmicutes;c__Clostridia;o__Clostridiales;f__Ruminococcaceae;g__Ruminococcus;s__Ruminococcus bicirculans	184	A11_60603,A18_213674,N36_24754,N6_121173,A17_67277,A11_73339,A70_42226,A61_125853,N31_19725,A50_64831,A11_17449,A69_19767,A11_7402,N32_99793,A11_12105,A11_53851,A11_12108,A11_7391,A11_27,A75_128593,A30_53295,A11_11992,A11_12205,A11_4150,A11_65391,A19_111181,A34_173681,A11_12331,A11_7349,A70_92433,A11_57197,A11_11886,N37_118,N33_85065,A12_28851,A11_1833,A11_19242,N49_29418,A96_26230,A11_1772,A16_5…
MLG:102	k__Bacteria;p__Firmicutes;c__Clostridia;o__Clostridiales;f__Clostridiaceae;g__Clostridium;s__Clostridium sp. CAG:7	177	N3_43119,A10_67708,N39_19394,N67_14117,A32_47323,N61_63637,N50_21465,N50_40265,A64_87713,A10_39270,N3_54539,A36_80605,A33_55246,N67_4186,A41_40478,A33_51118,N3_71073,N55_52216,N44_13169,N21_32063,N33_37167,A11_78400,A52_10643,N24_38539,N28_106816,N93_28853,A88_104305,N89_18135,N55_15655,A32_96271,N55_8616,A33_20004,A38_51666,N44_12677,A64_57060,N2_36980,A11_79040,N50_10676,N18_120420,A52_23755,N3…
MLG:503	k__Bacteria;p__Firmicutes;c__Clostridia;o__Clostridiales;f__Lachnospiraceae	172	A72_106143,A10_21473,A71_117115,N93_35612,A28_77784,A10_14090,A97_131148,A67_53269,A100_74320,A34_157994,A1_70072,A11_48028,N36_31201,A38_37080,A13_26335,A40_92702,N32_97181,N60_19739,A22_73957,A28_115942,A68_39610,A11_70796,N29_141994,A32_13104,A36_50298,A18_154958,A14_95571,A40_144611,A17_47312,A17_35814,A40_83526,A20_12830,A64_54295,A100_3433,A88_132959,A82_26739,A20_15159,A18_160349,A33_4375,…
MLG:573	k__Bacteria;p__Bacteroidetes;c__Bacteroidia;o__Bacteroidales;f__Porphyromonadaceae;g__Parabacteroides	170	A54_29069,A91_60181,A100_96888,A46_90671,A13_70069,A62_2821,A37_87222,A66_159069,A46_14522,A25_27946,A37_43669,A68_13931,A15_6139,A13_3095,A91_34916,A37_77840,A55_76626,A15_5465,A96_117698,A13_107903,A18_49752,A54_26289,A83_22971,A22_89971,A66_184852,A16_144384,A61_88774,A18_21485,A13_34205,A13_34201,A13_34203,A49_141020,A26_32201,A99_60909,A7_165844,A100_78431,A25_79520,A55_61382,A56_11577,A41_4…
MLG:661	Unknown	165	A100_29099,A10_15128,A10_87181,A11_44480,A12_117297,A13_10535,A13_21302,A13_5095,A14_125574,A16_126748,A18_279135,A19_58785,A19_93925,A1_30047,A22_88576,A25_125926,A25_61574,A26_17885,A26_20517,A28_36241,A28_47427,A28_5354,A2_136996,A2_48014,A35_51304,A36_7535,A39_47715,A3_15998,A3_73705,A40_104735,A40_75696,A45_85460,A50_45478,A50_49197,A51_60588,A51_70124,A52_4739,A52_61055,A55_44549,A55_9325,A…
MLG:560	k__Bacteria;p__Firmicutes;c__Clostridia;o__Clostridiales;f__Lachnospiraceae;g__Lachnoclostridium;s__[Clostridium] bolteae	159	A15_14933,A15_14931,A15_14935,A63_130630,A55_59381,A15_20322,A28_69854,A33_16389,A63_32137,N66_13532,N66_12918,A15_16574,A33_20685,A63_130044,A15_36854,A63_84067,N66_34236,N66_33615,A15_42923,N66_64574,A15_10481,A33_87246,A79_26998,A63_91187,A79_16086,A15_21188,N66_3339,A33_25375,A79_74781,N66_2882,A33_45423,A79_11098,A15_20540,N66_871,A15_113961,A15_22766,A79_61164,N66_2189,A79_21772,A28_69853,A…
MLG:344	k__Bacteria;p__Bacteroidetes;c__Bacteroidia;o__Bacteroidales;f__Rikenellaceae;g__Alistipes;s__Alistipes putredinis	145	A100_142665,A100_46895,A96_170436,A16_117698,A23_179222,A67_35748,A36_65774,A100_4169,A100_1675,A56_13336,A14_227,A100_4106,N27_45520,A27_22136,A100_124552,A23_141142,A87_20820,A99_51946,N17_50363,N17_159416,A48_17433,A29_1221,A25_40949,A14_114532,A14_114621,N5_38801,A17_33365,N59_39977,N100_14004,A73_164857,A100_42849,A100_42840,N40_59382,A18_284765,A82_124638,A100_142056,N34_46984,A100_83115,A1…
MLG:366	k__Bacteria;p__Firmicutes;c__Clostridia;o__Clostridiales;f__Eubacteriaceae;g__Eubacterium	141	A16_54154,A5_88525,A48_177829,A13_100544,A55_26025,A100_101379,A35_78085,N29_120902,N29_92946,A76_62623,A44_39465,A10_48966,A39_68626,A4_36226,N29_129704,A15_94410,N29_135361,N51_28646,A33_8132,A33_8138,N34_45624,A86_83083,A40_40969,A16_23911,A40_181929,A55_96604,N29_103364,A22_92800,A4_102702,N19_6939,A11_39694,A18_154961,A16_63818,A86_31848,A17_183111,A86_33607,A73_49829,A65_103119,A13_58260,A3…
MLG:409	k__Bacteria;p__Firmicutes;c__Clostridia;o__Clostridiales;f__Lachnospiraceae	141	N23_212458,A24_53385,A8_5284,A100_93784,A82_27589,A74_23387,N34_16481,N9_107492,A83_37023,A55_12794,A23_165860,A44_106403,N31_73441,N80_5875,N97_47657,A31_28532,A40_30265,A13_35381,A100_7792,N14_39389,A6_50865,N49_25558,N29_92196,A5_4847,N10_58915,A96_30018,A39_19032,A10_105322,A10_22766,A9_92501,A66_178704,N10_65835,A40_143068,N6_6937,A40_251,A18_34755,A33_71915,A71_16022,A61_65597,A19_16649,A17…
MLG:563	k__Bacteria;p__Firmicutes;c__Clostridia;o__Clostridiales;f__Clostridiaceae;g__Clostridium;s__Clostridium dakarense	133	N29_155432,N29_70746,A44_132434,A92_74702,N29_116869,N29_85326,A55_74551,A44_45927,A55_56546,N29_25587,A44_89522,N29_155429,N29_116035,N29_158761,A92_26617,N29_30027,N29_8974,N29_156744,N29_25586,N29_117948,N29_85368,A92_52174,N29_157608,N29_95251,N29_30040,A92_49605,N29_109526,A44_91808,N29_113203,N29_113205,N29_158899,N29_158284,A55_49873,N29_21770,N29_157056,N29_157055,N29_159187,N29_159188,N2…
MLG:322	k__Bacteria;p__Firmicutes;c__Clostridia;o__Clostridiales;f__Eubacteriaceae;g__Eubacterium	132	A86_69335,N34_51654,A7_159599,A64_23264,A86_27618,N29_75650,A11_19063,A30_113364,A40_65332,A100_72081,N12_80333,A41_69796,A40_31497,A41_67361,A16_77694,A41_27057,A99_6008,A40_90646,A40_110857,A99_6047,A22_92809,A67_70954,A72_66413,A23_189693,A40_53689,A68_82901,A41_101233,A40_80062,A46_116168,A20_94739,A68_51266,N18_23078,A13_113290,A43_120201,A55_74603,A30_108163,A41_44388,A11_68305,A23_125537,A…
MLG:347	k__Bacteria;p__Bacteroidetes;c__Bacteroidia;o__Bacteroidales;f__Porphyromonadaceae;g__Butyricimonas;s__Butyricimonas virosa	132	N1_80719,N1_24332,A36_69136,A38_72817,N10_167929,N1_54143,N10_41218,A100_124681,A38_39427,A65_37632,N10_75010,A65_118706,N1_109918,N10_153080,N10_99149,A36_164143,N10_103000,A100_25897,A59_115486,N1_28617,A100_66040,N1_84984,N30_135413,A49_125049,A38_122562,N1_77318,N1_38114,N1_84081,N1_77331,N1_43155,A36_84602,N10_128369,A65_82392,N10_157534,N1_61399,N10_36788,N10_67206,N10_162222,A74_130999,N1_…
MLG:215	k__Bacteria;p__Firmicutes;c__Clostridia;o__Clostridiales;f__Clostridiaceae;g__Clostridium	132	N3_28204,N8_114798,A64_25620,N23_53889,N87_2084,A86_57368,A46_52405,N7_77954,N16_38764,N96_40067,A33_57580,A64_34036,N21_46092,N50_35984,A52_28513,A10_56327,N27_48070,A68_115127,A47_65487,N3_61713,A65_96485,A68_62682,A10_14329,N43_56424,N87_68657,N4_105557,N23_178583,A68_88880,A61_26415,N41_2945,A17_128374,N43_51915,A10_14508,N66_16338,A55_105270,N50_33405,A10_31580,A4_61628,A64_30108,N3_65582,A1…
MLG:338	k__Bacteria;p__Firmicutes;c__Clostridia;o__Clostridiales;f__Lachnospiraceae;g__Roseburia;s__Roseburia faecis	131	N12_164366,A100_108899,A100_97336,N20_5169,A100_23157,N30_156685,A100_95775,A11_2631,A100_65918,A100_144461,N28_67576,A14_95792,A52_101814,N25_43987,A100_9005,A15_8412,A1_92621,N6_111164,A22_11536,N17_22736,A100_95515,A40_19603,A100_72673,A100_107657,A12_177584,N6_53187,A39_21969,A15_54496,A100_108226,A82_102875,A100_46404,A32_98925,A100_142529,N36_45920,A25_129915,A97_52583,A11_806,A28_8264,A4_9…
MLG:462	k__Bacteria;p__Bacteroidetes;c__Bacteroidia;o__Bacteroidales;f__Bacteroidaceae;g__Bacteroides	130	A18_24373,N66_59646,A18_24377,A18_24374,A18_24375,A39_38733,A13_81103,A38_63531,A22_31960,N32_65194,A22_160504,A89_5897,N8_101297,N11_19139,A100_59340,A22_17721,A50_115614,A89_5940,A100_98296,A32_58483,A1_81768,N14_127785,A63_125656,A56_74198,A13_62964,N12_51680,A39_6225,A22_159868,A6_60941,A18_208921,A13_32189,N10_130043,A18_86713,A18_63051,A18_65903,A18_37558,A18_37554,A18_37555,A22_19094,A18_1…
MLG:343	k__Bacteria;p__Bacteroidetes;c__Bacteroidia;o__Bacteroidales;f__Porphyromonadaceae;g__Parabacteroides;s__Parabacteroides distasonis	129	A26_72587,N30_86661,A15_68372,A73_108768,A36_92548,A100_99023,A100_34438,A57_127368,A25_16837,A65_110548,A78_145107,A81_144650,A13_76826,A62_37860,A13_104172,A41_56315,A100_140165,A100_100640,N30_88806,A52_9803,A76_24853,A38_12628,N2_96317,A6_67523,A100_67166,A13_112197,A41_77718,A13_110565,A100_94644,N87_33814,A63_47823,A78_34942,A13_113728,A83_23130,A100_90524,A26_81152,A13_33651,A100_63424,A78…
MLG:460	Unknown	128	A10_25193,A10_25192,A10_16685,N83_20928,A10_85233,A75_64844,A10_64400,A10_21012,A1_56780,A10_25281,N75_82737,A77_35999,A10_72937,A12_207335,A10_9488,A10_9485,A44_45720,A5_136973,A10_72898,N64_42005,A10_64474,A35_66375,A35_16006,N92_10211,A13_30186,A57_16631,A8_30567,A36_167331,A95_75590,A10_83994,A10_72942,A9_23732,N100_39771,A10_7184,A12_16146,A10_22955,A10_10678,A10_37151,A10_82783,A58_22287,A1…
MLG:604	k__Bacteria;p__Bacteroidetes;c__Bacteroidia;o__Bacteroidales;f__Porphyromonadaceae;g__Odoribacter;s__Odoribacter splanchnicus CAG:14	126	A33_68086,A1_33632,A34_109313,A17_141355,A33_68774,A17_44771,A74_125416,A22_60687,A33_57941,A17_84057,A84_69016,A17_45172,A22_83518,A33_72389,A23_91313,A33_55077,A68_48153,A49_58807,N23_129104,A37_79973,A49_130801,A33_67259,A17_103443,A17_131669,A20_50583,A63_4124,A67_64374,A1_77976,A85_120929,A80_22805,A49_172211,A33_69433,A68_63880,A33_57935,A17_97610,A67_47711,A63_104141,N6_51312,A52_80602,A7_…
MLG:64	k__Bacteria;p__Firmicutes;c__Clostridia;o__Clostridiales;f__Oscillospiraceae	125	N97_5382,N97_23830,A28_76474,N1_35604,A28_89466,A4_47660,N97_3243,N97_18018,A4_59323,N97_8177,N97_14622,A4_70657,A28_133915,A4_91969,A4_37641,N97_13965,A28_92499,N97_9297,N4_87698,A53_97520,A81_4476,A53_52301,A96_36815,N97_23513,A53_33910,A61_156238,A53_88551,N96_68642,N97_56887,N97_19376,N81_7763,A10_75504,N4_13870,A53_95865,N17_135319,N17_32156,A53_128831,A19_45727,N4_217274,N96_19340,N97_24249…
MLG:192	Unknown	122	A12_10797,A13_76391,A1_16410,A21_168131,A21_8501,A23_153472,A23_28445,A24_41461,A25_121354,A31_48394,A36_184359,A37_62951,A39_63557,A3_8656,A40_143611,A41_183,A49_183659,A52_37979,A55_55022,A57_50607,A69_114297,A73_63600,A81_196315,A82_45898,A82_67822,A89_55561,A89_58070,A8_130096,A90_110838,A95_38091,A96_163090,A99_107428,A9_33511,N15_22909,N1_1680,N25_44922,N27_25106,N28_55643,N28_7332,N29_1430…
MLG:373	k__Bacteria;p__Firmicutes;c__Clostridia;o__Clostridiales;f__Lachnospiraceae;g__Dorea;s__Dorea longicatena	122	A32_41792,A39_61147,A39_53410,A39_90240,A39_25533,A64_57276,A23_171454,A61_70690,A25_90213,A39_46324,N29_22105,A39_41791,A82_62035,A39_50326,A71_114367,A6_1078,A39_49006,A39_69777,A39_59389,N29_142993,A61_110897,A28_80739,A13_39689,A47_142458,N29_46390,N29_91173,A61_104263,A39_41315,A39_60840,A39_33357,N29_132819,A22_57830,A47_115661,N29_94327,A13_10761,N29_59187,N29_79756,A11_70156,A11_70157,N29…
MLG:78	k__Bacteria;p__Firmicutes;c__Clostridia;o__Clostridiales;f__Clostridiaceae;g__Clostridium;s__Clostridium sp. CAG:43	117	A90_18333,N33_6885,N1_34950,A36_155968,N18_39528,A92_57857,N22_27169,A72_25210,A90_59776,A58_36963,A11_48100,N28_153220,N34_64125,A68_43783,A20_97540,A13_3031,A13_76140,A13_15330,N16_22505,A13_107162,N20_171046,N14_89429,A30_22288,A80_60552,N41_4603,A90_103570,A22_147413,A50_98314,N12_214699,N40_49897,N33_38815,N88_11189,A75_81786,A49_112444,A90_90990,N55_15066,A13_164,A13_27463,N1_38512,A9_48431…
MLG:87	Unknown	112	A11_1953,A11_27266,A11_50262,A11_62679,A11_78287,A12_69513,A14_16673,A16_127497,A18_218166,A18_237154,A23_147876,A24_111079,A24_34462,A26_80264,A29_52530,A2_122437,A2_4580,A2_48644,A2_93472,A32_12046,A33_21648,A36_104207,A36_123902,A36_178657,A36_185891,A36_186431,A38_90210,A39_66954,A47_11054,A47_119616,A47_123017,A51_195167,A55_78036,A57_130723,A57_135100,A57_40497,A57_89795,A57_93046,A66_16106…
MLG:149	k__Bacteria;p__Firmicutes;c__Clostridia;o__Clostridiales;f__Oscillospiraceae;g__Oscillibacter;s__Oscillibacter sp. 1-3	111	A28_131036,N96_40243,A28_93128,A28_56066,A4_88185,A17_37404,N87_60695,A4_39284,A4_59155,N30_143777,A12_206283,A95_51512,N97_23892,N52_28443,A87_10196,N63_23991,A12_74895,N97_13993,N30_95222,A18_31797,N63_9948,A28_123326,A89_55236,A4_41461,N97_58981,A53_99875,A4_114983,N23_44013,A4_35259,A28_84828,N94_29135,A66_108410,A61_42979,N96_27034,A4_40558,N96_32290,A4_126424,N10_144127,N97_18373,N17_148425…
MLG:320	k__Bacteria;p__Firmicutes;c__Bacilli;o__Lactobacillales;f__Streptococcaceae;g__Streptococcus	111	N2_8446,A13_25027,A13_61965,A83_49961,A57_41995,N2_99209,A86_50891,A64_86401,A32_93274,A86_86713,A57_120173,N2_57187,A45_29739,A13_1986,A13_25757,A13_2101,A13_43266,A45_88127,A13_2036,A86_69175,A13_62093,A8_13916,A57_55895,A45_64374,A64_96723,A8_70428,A45_93966,A45_59786,A8_132543,A45_101636,A13_4681,A13_4686,A13_4662,A86_23343,A57_36881,A13_61975,A13_109599,A100_78027,A8_96671,A46_34829,A8_96655…
MLG:686	Unclassified	107	A68_1971,A11_53850,A68_123752,A33_34866,A68_18286,A68_18161,A11_19203,A68_124611,A33_8113,A17_62387,A68_5719,A12_3520,A33_3384,A68_18106,A68_13330,A68_85062,A79_127314,A33_2140,A68_20336,A11_11879,A42_36186,A23_89636,A51_188697,A28_17620,A42_104996,A33_34488,A42_64115,A33_36753,A13_66429,A33_2458,A11_57127,A42_86315,A30_156675,A13_137694,A68_13345,A68_20366,N49_62598,A11_1903,A14_124939,A33_48090…
MLG:8	k__Bacteria;p__Firmicutes;c__Clostridia;o__Clostridiales;f__Lachnospiraceae;g__Lachnoclostridium	106	A10_21444,A52_91432,N21_29239,A36_107556,A10_71326,N59_8873,A10_10835,A75_31863,N97_20611,A52_135648,A36_127139,A96_74544,N55_16498,N3_78028,A33_55428,A10_68212,A10_28930,A33_36640,A41_6036,A10_10838,A53_37224,A52_98421,A13_142869,A10_111904,N67_1341,N3_64373,N50_20102,N97_3886,A52_50722,N3_73589,N29_80755,A13_78317,N85_70606,A11_55538,N40_20743,N41_15751,A32_38721,A36_169220,A10_79307,A52_12640,…
MLG:698	Unknown	106	A100_75199,A100_75616,A10_49471,A11_10355,A12_141888,A13_105053,A16_103352,A18_127829,A19_131368,A22_129196,A27_38153,A28_58014,A2_28573,A36_127560,A40_125303,A40_99689,A43_139374,A46_35588,A47_116732,A49_103404,A50_33526,A51_83739,A51_96961,A54_6635,A59_103235,A64_60004,A69_95150,A70_136382,A72_104271,A72_117271,A72_132626,A72_18895,A75_64140,A77_24932,A7_93919,A80_54858,A86_48542,A87_81772,A89_…
MLG:419	k__Bacteria;p__Firmicutes;c__Clostridia;o__Clostridiales;f__Eubacteriaceae;g__Eubacterium;s__Eubacterium ventriosum	104	A23_121543,A23_180098,A22_71733,A23_131410,A23_129460,A23_129463,A22_97218,A23_133152,A23_112159,A68_75794,A68_91780,A69_11013,A23_124265,A22_111229,A68_78395,A99_28595,A23_118361,A41_32814,A23_78015,A16_76838,A22_45172,A68_79985,A23_183229,A22_59175,A22_59174,A68_15936,A68_52178,A13_127681,A23_191156,A23_104858,A68_58263,A23_131928,A13_47041,A41_76549,A41_51171,A22_37296,A22_71437,A41_19153,A23_…
MLG:340	k__Bacteria;p__Firmicutes;c__Clostridia;o__Clostridiales;f__Eubacteriaceae;g__Eubacterium;s__Eubacterium sp. CAG:76	102	A11_15870,A1_3097,A15_80881,A11_20379,N6_1348,N4_9361,A53_18086,A11_70476,A11_20822,A11_72809,N21_12892,A11_61569,A61_98304,A11_20055,A11_5710,A11_4392,A11_51729,A11_15431,A11_84875,A11_20364,A11_70424,A41_97582,A11_70409,A15_78875,A11_5625,A11_20433,A30_99323,A11_13162,A11_5680,A1_10780,A11_20054,A11_8631,A65_120304,A41_21796,A11_20363,A11_16115,A11_72830,A51_83972,A54_61280,A11_5716,A44_68199,A…
MLG:117	k__Bacteria;p__Bacteroidetes;c__Bacteroidia;o__Bacteroidales;f__Bacteroidaceae;g__Bacteroides	102	N29_63006,A19_63735,A100_96171,A76_45205,N93_63472,A97_92723,N51_24541,N74_16833,A28_60643,A90_48566,A60_39147,A100_99465,A57_60267,A15_77222,N82_35305,A56_13358,N32_83477,A85_19825,N32_111458,A94_67254,A100_143113,A27_3628,A30_77438,N21_39381,A100_88032,A89_19891,N23_55389,A14_71138,A93_33275,A77_117084,A19_69058,N30_5918,N1_37108,A7_94403,A100_88076,A100_88077,N73_50232,N5_2969,A13_49732,N73_54…
MLG:611	Unclassified	101	A47_12267,A60_29020,A81_151222,A100_141148,A61_145317,A100_141880,A47_97427,A100_627,A100_26273,A51_169834,A100_101919,A100_106071,A100_96113,A47_95548,A100_142143,A47_101998,A100_100908,A100_91881,A100_88245,A100_100911,A47_111879,A47_113915,A61_62006,A47_44290,A100_96822,A47_48071,A100_69084,A100_140505,A100_88239,A100_103332,A81_234502,A100_102471,A55_110750,A81_130707,A100_80585,A47_71814,A10…
MLG:575	k__Bacteria;p__Firmicutes;c__Clostridia;o__Clostridiales;f__Lachnospiraceae;g__Coprococcus;s__Coprococcus comes	101	A82_79434,A9_55570,A82_129872,A82_128120,A82_97539,A82_94565,A9_36128,A82_98544,A99_101681,A82_42924,A82_42929,A82_40458,A9_115068,A89_146951,A82_78297,A82_60027,A82_54440,A82_80881,A82_23247,A82_45499,A82_40456,A82_89121,A23_115478,A82_125192,A82_55934,A82_127790,A82_54437,A9_97801,A82_61765,A82_96927,A82_34563,A82_27761,A9_81650,A82_51295,A9_54682,A82_12366,A82_96114,A82_92547,A82_90768,A82_373…
MLG:384	k__Bacteria;p__Firmicutes;c__Clostridia;o__Clostridiales;f__Lachnospiraceae;g__Roseburia;s__Roseburia intestinalis	99	A86_112822,A7_170177,A11_70318,A11_33642,N100_49893,A11_82922,A11_82654,A30_62082,A11_22106,A11_85845,N33_33412,A11_2952,A11_55188,A12_137947,A1_62834,A11_25977,A11_22131,A12_218561,A86_38601,A1_109486,A88_124800,N6_18282,N4_185509,A62_17348,A53_72397,A11_68042,A3_59526,A11_37513,A11_37516,A11_37515,A28_126945,A11_55156,A11_37519,A11_17045,A12_161220,A50_175209,A23_33338,A17_181724,A88_120409,A11…
MLG:70	k__Bacteria;p__Bacteroidetes;c__Bacteroidia;o__Bacteroidales;f__Bacteroidaceae;g__Bacteroides	99	A86_576,A88_57062,A89_35370,A21_72903,A26_53407,A45_39480,A2_27893,A13_22934,N83_62551,N51_23137,A54_13670,N50_14613,A8_83732,N15_69487,A58_18694,A21_32671,A51_119791,N74_8295,N4_134196,A79_32242,A79_168898,A70_16428,N86_35707,N38_17889,A39_29343,N41_40387,A43_24865,N34_7135,N16_9975,N10_13428,A36_6835,A2_27875,A20_88683,A2_15499,N1_21645,A82_59962,A70_52290,N94_31868,N100_9735,N56_1738,A36_18280…
MLG:95	k__Bacteria;p__Firmicutes;c__Unclassified;o__Unclassified;f__Unclassified;g__Unclassified	99	A96_827,N30_131587,N2_93543,A90_25287,A68_90978,A10_38450,A96_67287,N70_8047,N12_199861,N41_16878,A82_69919,N21_50497,N89_21531,N96_31231,N59_23445,A77_115582,A75_90620,A8_37902,A57_66045,N41_8526,A96_22719,A4_87359,N17_171977,N40_17054,A4_69330,N61_23869,A12_199493,A28_132993,N30_61453,N81_61665,N26_102702,N10_154076,N17_38302,N30_22060,A97_118290,N96_28029,N30_93909,N41_16125,N97_10793,A4_91760…
MLG:368	k__Bacteria;p__Firmicutes;c__Clostridia;o__Clostridiales;f__Lachnospiraceae;g__Roseburia	97	A100_84752,A28_88740,A100_141375,A95_106669,A100_139902,A100_100585,A4_53136,A100_92595,A100_92597,A100_97354,A100_100752,A11_21528,A100_100588,A100_7945,A100_91373,N25_54933,A100_100748,A100_8973,N98_39713,A100_91346,A100_108904,A100_52222,N1_94256,A100_26240,N16_28200,N29_6294,N1_19826,A84_79016,A30_131149,N20_18239,A50_20846,A17_168651,A100_52268,A100_91738,A100_79527,A100_20995,A55_112844,A10…
MLG:82	k__Bacteria;p__Proteobacteria;c__Betaproteobacteria;o__Burkholderiales;f__Sutterellaceae;g__Parasutterella;s__Parasutterella excrementihominis	93	A10_108345,A10_71395,A10_107593,N30_89512,A13_112916,A13_4275,A13_99412,N30_154000,A13_143761,A10_82863,A13_145425,N25_81834,N67_39517,A10_72453,A10_70233,A13_18160,N81_61000,A10_107672,N26_194965,N92_33724,N83_67439,A10_82857,A57_8507,A13_4256,N92_17927,A61_73922,N52_13388,A13_112950,A13_112952,A78_72034,N7_178761,A10_83834,A13_4306,N42_1972,A10_45153,A13_4280,N52_31358,A10_44007,A10_67721,A13_6…
MLG:377	k__Bacteria;p__Firmicutes;c__Clostridia;o__Clostridiales;f__Lachnospiraceae;g__Coprococcus;s__Coprococcus comes	92	A79_21727,A82_81376,A82_91323,A82_92268,A82_89124,A82_82529,A82_129432,A9_136458,A9_80804,A82_54064,A82_61387,A82_16636,A82_4833,A13_126549,A82_128999,A82_49395,A82_49393,A82_43935,A82_15730,A93_36454,A82_10363,A71_104687,A82_18308,A82_51029,A82_5008,A82_97267,A9_95630,A9_92626,A9_79035,A9_100324,A9_173006,A82_100946,A82_100944,A82_41003,A82_27455,A82_129938,A82_70974,A99_135830,A82_66061,A82_531…
MLG:232	k__Bacteria;p__Actinobacteria;c__Coriobacteriia;o__Coriobacteriales;f__Coriobacteriaceae;g__Collinsella	91	A53_58557,N67_71613,A53_130203,N80_28837,N80_28833,A53_94595,A53_93004,A53_99423,A23_94432,N80_55319,A53_41899,N80_28823,A40_137836,A53_77921,A53_77927,A53_91063,N67_16390,A53_48738,N3_91412,A17_51021,N67_39755,A43_124386,A96_89718,N73_31171,N67_25591,N67_25593,N80_55288,N50_12778,A62_113479,A53_80963,A53_99704,N97_21636,N67_25625,N67_24898,A62_82726,A53_71806,A53_77976,A53_55778,A53_72244,N73_23…
MLG:562	k__Bacteria;p__Firmicutes;c__Clostridia;o__Clostridiales;f__Peptostreptococcaceae;g__Unclassified;s__Peptostreptococcaceae bacterium VA2	91	N29_156865,A5_98151,N29_111726,A92_52701,N29_158542,N29_158545,N29_157667,N29_73702,A5_30277,A92_25050,A44_102382,A92_49667,N29_85361,A11_19626,N29_117211,N29_117226,A55_102140,A92_39197,A92_43742,N29_157033,A92_52350,N29_73695,A92_32212,A44_87743,A5_32798,N29_157688,A92_75508,N29_117660,N29_117663,N29_114668,N29_114669,N29_159171,N29_72179,N29_157525,N29_157529,A5_109832,A44_96273,A44_47078,N29_…
MLG:209	Unknown	89	A100_122290,A10_20310,A14_20026,A14_23326,A14_94332,A19_71295,A19_73540,A20_38099,A22_128556,A30_125749,A30_47509,A31_10860,A32_62946,A39_43129,A39_43686,A43_100649,A44_122967,A53_102780,A56_7253,A5_13416,A61_96623,A65_108370,A65_27059,A65_27589,A68_10001,A71_119289,A73_26755,A78_2369,A78_25820,A79_86696,A81_24076,A84_79425,A89_28989,A96_167585,N10_48517,N14_39345,N18_75115,N27_22429,N29_127198,N…
MLG:137	Unclassified	89	A96_60146,N96_91692,A68_76286,N42_9902,A10_55389,A10_52044,A13_40285,A10_49554,A10_81357,A10_32043,A13_112918,A13_30388,A10_29081,A13_40519,A10_75552,N89_28874,N70_35102,N42_32672,A13_15369,A13_101578,A13_143762,A13_112932,A53_77034,A10_83851,A10_45973,A13_112960,A13_30399,A13_40506,A13_18157,A13_30390,A10_53457,A10_53458,A13_66862,N70_34721,A13_4253,N42_2713,A10_110157,A13_12355,A13_101555,A13_1…
MLG:487	k__Bacteria;p__Bacteroidetes;c__Bacteroidia;o__Bacteroidales;f__Bacteroidaceae;g__Bacteroides;s__Bacteroides uniformis	89	N19_46497,A17_88071,A74_11760,A17_150022,A70_11403,N22_63658,A17_114293,A64_82092,A12_134298,A43_33956,A25_81899,N13_286,N4_135600,A17_496,A14_21114,A19_18886,N6_207244,A21_43960,A10_7148,A17_495,A53_113945,A26_7531,N35_14693,A91_97122,N31_132489,A1_52427,A50_41970,A63_19468,A76_4086,N17_75363,A10_16723,A90_72082,A50_107160,A55_53971,A18_127164,A77_17491,N5_74527,N4_60707,A35_16457,N80_42103,A12_…
MLG:88	k__Bacteria;p__Bacteroidetes;c__Bacteroidia;o__Bacteroidales;f__Rikenellaceae;g__Alistipes	89	N4_112945,A47_110524,A22_106870,A22_101974,A22_93876,A22_114201,A22_70743,A22_54386,A47_90441,A22_52446,N4_139170,A22_79078,A22_101839,A22_112932,A22_101836,A47_110578,N37_97774,N37_41556,A22_92424,A47_76262,A22_120142,N54_13336,A22_104158,A22_160904,A22_123401,A47_106061,A22_120119,A22_161379,A22_96153,A99_74514,A47_106544,A22_111584,A22_92419,A22_97354,A22_101101,A22_95927,A22_95929,N14_53199,A…
MLG:395	k__Bacteria;p__Firmicutes;c__Clostridia;o__Clostridiales;f__Lachnospiraceae;g__Coprococcus;s__Coprococcus comes	86	A79_21726,A82_2817,A82_83600,A82_47773,A9_73074,A9_103525,A82_128824,A82_39030,A82_66299,A82_46203,A9_167467,A82_45497,A4_43235,A82_89418,A9_135346,A9_57997,A82_5474,A82_91975,A9_127062,A82_66039,A79_127795,A71_102847,A9_119893,A82_6518,A82_99017,A82_62126,A82_54077,A9_99992,A42_68616,A48_35553,A9_116789,A82_21033,A4_112016,A9_102818,A82_27468,A10_103191,A82_99529,A82_4792,A99_107246,A82_129579,A…
MLG:386	k__Bacteria;p__Firmicutes;c__Clostridia;o__Clostridiales;f__Lachnospiraceae;g__Coprococcus;s__Coprococcus comes	86	A82_84050,A9_164813,A82_2811,A82_102956,A82_11250,A82_42934,A82_42937,A63_25478,A9_70182,A82_61385,A82_61133,A82_60529,A82_40457,A82_10174,A82_97263,A82_89120,A82_54442,A82_54446,A82_16638,A82_44216,A82_60030,A82_96928,A82_9956,A9_36824,A82_96113,A9_78058,A23_111698,A82_95711,A82_126773,A9_66809,A82_35505,A9_112047,A82_47511,A9_124286,A82_129582,A9_95315,A82_5685,N28_56011,A99_151031,A9_119230,A9…
MLG:197	k__Bacteria;p__Firmicutes;c__Clostridia;o__Clostridiales;f__Oscillospiraceae;g__Oscillibacter	84	A61_22948,N92_16181,N81_21256,A19_50824,A61_37764,N81_11782,A61_97784,A61_68590,A61_39163,N85_71349,A48_9983,N26_174253,A61_1490,A61_14152,A38_132371,A18_279855,A61_110471,A74_19364,A19_77311,A19_83384,A66_112596,A61_35928,A61_138265,A19_32480,A12_210601,A19_84116,A61_35943,A61_156240,N14_177698,A19_36345,A8_64026,A12_7568,A61_97839,A12_212884,A12_12646,A49_43769,A19_100046,N30_69419,A100_63101,A…
MLG:662	k__Bacteria;p__Firmicutes;c__Clostridia;o__Clostridiales;f__Clostridiaceae;g__Clostridium;s__Clostridium sp. CAG:43	82	A12_102460,A4_56662,A13_32107,A13_13033,A13_142163,A19_68091,N32_57984,A15_72808,A2_13703,A39_40508,N20_103899,A35_36126,A41_34876,A13_70707,A15_86659,A21_77676,A72_140084,A13_32121,A81_43910,A36_177153,A13_111298,A98_45587,A36_177013,A99_97840,N32_149999,N67_6322,A60_34138,A13_42775,A13_5143,A13_32130,A30_79005,A13_5085,A13_3038,A13_111286,A13_100118,A38_43504,N2_21368,A13_54819,A36_40796,A35_49…
MLG:211	k__Bacteria;p__Firmicutes;c__Clostridia;o__Clostridiales;f__Oscillospiraceae;g__Oscillibacter	82	N78_11025,N40_30759,A53_64235,A10_47667,N2_137394,N96_62749,A12_213341,A2_78151,N40_20512,N96_35214,N5_23740,N96_52007,N40_12899,A53_103447,N40_41924,A53_48362,A53_129845,A53_81054,N97_26470,A53_92219,A53_87025,A53_125913,N97_5409,A53_96832,A61_97821,A53_53219,A12_206649,A53_87024,A10_9664,N4_98861,N40_27142,A64_51635,N97_14841,A36_147169,N17_53249,A12_62352,A53_52293,A61_1549,A18_92733,A53_12980…
MLG:535	Unknown	81	A10_103884,A10_104196,A12_129177,A12_201034,A13_141194,A13_32387,A13_55491,A15_113636,A15_16620,A15_4292,A17_25812,A1_7732,A1_87048,A21_164378,A23_42369,A25_21122,A25_95194,A26_86484,A2_65638,A30_39519,A37_99412,A38_134878,A38_136972,A38_73293,A39_16968,A39_4411,A40_157423,A42_104618,A42_19523,A47_31347,A47_97156,A47_99372,A51_227113,A51_39356,A53_60129,A53_90648,A55_22616,A59_16503,A5_129058,A5_…
MLG:328	k__Bacteria;p__Bacteroidetes;c__Bacteroidia;o__Bacteroidales;f__Bacteroidaceae;g__Bacteroides;s__Bacteroides sp. CAG:98	80	A10_937,A10_38592,A43_4844,A16_48173,A10_48005,A10_22256,A10_45712,A47_88350,A10_14387,N26_56181,A23_160269,A10_87853,A10_7744,A38_9168,N100_41990,N6_159892,A16_155101,A18_63644,A10_48028,A28_32671,A10_45738,N20_127906,A10_22236,A10_42779,N71_31913,N8_61873,A44_12314,A65_4756,N71_20657,N23_207650,N99_2291,A10_22178,N45_56240,N46_62884,N71_14060,N26_96522,A29_37642,N4_117269,N26_158170,A10_88079,A…
MLG:545	Unknown	80	A11_73060,A13_75999,A16_37626,A16_64446,A17_52551,A19_51272,A30_123866,A35_60983,A36_34982,A39_89170,A49_172692,A4_9129,A52_257,A55_94926,A5_117121,A66_103158,A71_54923,A7_106148,A7_117327,A7_130075,A7_42502,A82_61069,A87_127094,A95_88952,N22_93308,N29_62503,N49_15302,N5_30076,N87_7836,A18_160011,A58_678,A40_100150,N45_15967,N99_37611,A26_102962,A54_122672,A37_30818,A99_15748,A10_103638,A77_7050,…
MLG:485	k__Bacteria;p__Bacteroidetes;c__Bacteroidia;o__Bacteroidales;f__Bacteroidaceae;g__Bacteroides	80	A43_74166,A10_25844,A88_150920,N57_46067,A22_116246,A70_22625,A41_30014,A56_47461,A20_68123,A2_51335,A22_91789,A19_19177,N26_189921,A22_115402,A14_9569,A3_2545,A14_12301,A40_70894,A37_41323,N57_41147,N85_90960,A99_102765,A10_9631,A10_23244,A17_4443,A25_83368,A12_43244,N81_52206,A45_19194,A50_124943,N25_6679,A19_67594,A19_67595,A15_69756,A13_2443,N13_50600,A40_170216,N75_84312,A94_93930,A9_134560,…
MLG:74	k__Bacteria;p__Firmicutes;c__Clostridia;o__Clostridiales;f__Oscillospiraceae;g__Oscillibacter;s__Oscillibacter sp. 1-3	80	A61_36716,A47_106067,N41_13536,A59_103755,N26_171782,A61_97813,N58_35637,A74_95184,A61_22297,A97_22103,A36_178191,N83_75198,A61_37892,N81_47749,N4_199968,N96_97153,A12_5182,N85_9258,A95_77542,A61_97748,A61_100076,A95_43453,A61_35941,A61_138270,A19_40132,A18_157011,A61_74946,A61_110475,A12_117607,A19_42105,A19_91687,A61_68984,A61_42723,N30_68145,A61_156247,A12_49062,A61_4684,A99_108371,A99_108372,…
MLG:695	Unclassified	79	A11_74283,A11_31360,A11_10204,N49_66936,A5_1015,A11_10271,A11_10273,A11_10272,A21_54139,A11_34254,A58_76270,A36_86452,A11_31413,A11_31555,A11_10412,A11_74565,A11_74586,A11_10334,A11_41545,A22_161781,A11_10420,A11_74615,A11_13019,N32_111937,A11_66864,A11_31511,A11_73558,A100_3484,N31_31073,A12_11579,A13_24766,A11_31471,A11_10396,A11_10391,A11_74652,A11_9546,A11_9657,A11_13021,A11_13020,A11_31390,A…
MLG:734	k__Bacteria;p__Firmicutes;c__Clostridia;o__Clostridiales;f__Eubacteriaceae;g__Eubacterium	79	A30_48107,A35_79603,A99_34649,A46_14914,A39_19584,A21_113949,A100_109858,N29_141831,A43_124522,A86_98494,A40_115061,A2_26821,A2_42004,A16_1033,N29_143580,A44_15232,A40_65444,A64_6883,A40_111178,A34_23752,N29_72861,A100_10982,A22_43323,N7_189155,A10_101795,A40_161854,N29_101451,A26_106400,A76_7,A40_63079,A39_27412,A11_38035,A86_57188,A21_4316,A38_314,A100_78036,N29_53737,A40_50061,A86_105651,A40_1…
MLG:403	k__Bacteria;p__Firmicutes;c__Clostridia;o__Clostridiales;f__Eubacteriaceae;g__Eubacterium	79	A68_62405,N29_87153,A68_72628,A22_79472,A22_100818,N38_4099,N29_45648,A40_66971,A99_35495,A23_77628,A40_71633,A55_85219,A39_25580,A99_34615,A13_30534,A41_23013,A41_23014,N19_2311,A46_54142,A40_99157,A40_111304,A53_14309,A40_87272,A94_5626,A68_45450,N29_58785,A13_42364,A40_163144,N29_109916,A46_56229,A40_101783,A99_39571,A23_126569,A40_92899,A68_4612,A100_16006,A68_47012,A40_66479,A23_185892,A74_7…
MLG:339	k__Bacteria;p__Firmicutes;c__Clostridia;o__Clostridiales;f__Clostridiaceae;g__Clostridium;s__Clostridium sp. SS2_1	78	A2_59448,A2_80553,A13_34246,A28_60604,A13_131375,A82_127697,A32_46612,A8_87293,A55_65315,A40_132794,A13_42581,A40_127203,A13_41570,A40_81838,A13_11398,A41_72433,A13_130108,A13_106527,A13_68616,A32_40558,A13_104886,A13_99000,A17_178698,A33_49846,A32_101499,A13_68201,A55_41348,A32_74678,A32_74860,A94_103625,A13_100720,A32_77339,A13_69504,A13_57911,A8_95839,A13_55739,A13_96410,A33_39645,A12_32930,A6…
MLG:508	k__Bacteria;p__Firmicutes;c__Clostridia;o__Clostridiales;f__Lachnospiraceae;g__Tyzzerella;s__Tyzzerella nexilis	78	A42_52093,A33_11253,A33_11256,A43_122307,A33_44024,A33_66197,A33_19885,A42_97686,A33_40916,A33_26797,N3_7020,A68_4373,A33_70744,N3_102039,A85_156827,A5_29485,A33_72801,A33_35687,A33_16570,A33_19839,A33_19830,A33_25709,N3_16302,A3_49651,A33_21166,A33_27138,A5_108286,A33_12654,A45_76212,A33_25690,A33_17872,A68_70541,A33_28653,A33_13636,A33_39858,A5_99157,A26_58569,A75_180684,A33_91817,A33_14355,A68…
MLG:182	k__Bacteria;p__Firmicutes;c__Unclassified;o__Unclassified;f__Unclassified;g__Unclassified;s__Firmicutes bacterium CAG:103	77	A12_151495,A12_106772,A12_1361,N85_52446,A34_132900,A12_148657,N20_58006,A14_102757,N82_23464,A100_115072,N97_21936,N53_18976,A12_77276,N53_13223,A12_29721,A14_86560,N17_95689,A34_39946,N82_19085,A74_94322,N61_28943,A17_75989,A12_131741,A50_72290,N85_24611,A36_150043,A87_91069,A74_22465,A12_114078,A50_127328,A74_96859,A12_79075,A100_50669,N30_79483,A22_119619,A28_88134,A74_103222,A12_161650,A34_1…
MLG:281	Unclassified	77	N23_124325,N14_225690,A22_67880,A36_147538,N37_4370,A36_61364,N58_51802,A47_84906,A22_54380,A22_71191,A22_120157,A51_153521,A22_62873,A22_117710,A22_29506,A22_29502,A22_13650,A22_79069,N54_3404,A22_99983,A22_100906,A36_140913,A22_159029,A22_159020,A22_63291,N37_90674,A22_120111,A22_161378,A22_120120,A22_51977,A47_85406,N14_134385,A36_132404,A22_121466,A22_108472,N4_110667,A47_62915,A47_48966,N23_…
MLG:437	k__Bacteria;p__Bacteroidetes;c__Bacteroidia;o__Bacteroidales;f__Bacteroidaceae;g__Bacteroides;s__Bacteroides massiliensis	76	A16_113936,A14_37302,A10_22144,A39_72461,A44_114459,N26_117323,N14_78461,N71_15466,A10_42794,N76_29704,A19_37120,A10_87330,N20_128118,A51_121942,A43_136748,A51_173309,N28_81036,N6_154916,A70_155533,A75_111675,A44_19990,A10_904,A10_44872,A10_7018,A25_2348,A14_6914,A12_21827,A2_41500,A12_52021,A26_9064,N14_177340,A10_55623,A14_112100,A10_75066,N49_68273,A10_47647,A10_87329,A51_161710,A16_6395,A76_6…
MLG:456	k__Bacteria;p__Bacteroidetes;c__Bacteroidia;o__Bacteroidales;f__Bacteroidaceae;g__Bacteroides	76	N6_47849,A10_4246,A4_125644,N1_88842,N85_89601,A5_21583,A28_62697,N4_62529,A12_136407,A12_136406,A19_15974,A19_15972,N25_15889,A17_207823,N7_12214,A13_82464,A34_188354,A100_85429,A12_136405,A41_20287,N34_95649,A66_6773,A94_24735,A13_20357,A98_104390,A66_6590,N5_58667,A100_86747,A10_86589,A65_73362,A12_218356,A12_218357,A35_5525,A10_7170,A81_96751,A10_16653,A10_16655,A25_128730,N35_70789,A10_19263…
MLG:335	k__Bacteria;p__Firmicutes;c__Unclassified;o__Unclassified;f__Unclassified;g__Unclassified;s__Firmicutes bacterium CAG:56	75	A23_177830,A30_152376,A23_101837,N7_82076,A79_73662,A30_169478,A23_176985,A30_105087,A30_33921,N7_1412,N7_151293,A79_43718,A30_78026,A81_55902,A47_77922,A30_111173,A30_158508,A90_90404,A29_107949,A79_63420,A51_195521,A79_143926,A66_77059,A90_83663,N7_92717,A30_86359,A47_94133,A30_47804,A29_116348,N37_105165,A30_75890,N7_150205,A49_37353,A30_29126,A23_106708,A30_39569,A47_105187,A71_94364,A79_7457…
MLG:640	k__Bacteria;p__Firmicutes;c__Clostridia;o__Clostridiales;f__Eubacteriaceae;g__Eubacterium	75	A40_143764,N4_210369,N29_79778,N29_140010,A40_173960,A40_53478,N29_94857,A40_74107,A59_108416,N24_58493,A68_30640,A40_85942,A33_74896,A44_70788,A40_57640,A59_107372,N3_26262,A11_8594,A41_42005,N29_75490,A15_9034,A59_105317,A40_104699,A68_72196,A40_63314,A10_32664,A40_37732,A40_50652,A16_37905,A39_88235,A40_97375,N29_90391,N14_23425,A40_45303,A4_52538,A22_152197,A11_26380,A86_59929,A7_146573,A10_6…
MLG:59	k__Bacteria;p__Firmicutes;c__Clostridia;o__Clostridiales;f__Lachnospiraceae	74	A64_44700,N10_88322,A10_33498,A33_93879,N36_32901,A10_63708,N55_42183,N97_38136,N3_47113,N3_47976,A89_28909,N20_85937,N10_155365,N93_41369,N66_7374,N55_15681,N10_27484,N41_18733,N10_98258,N10_68519,N3_31987,N2_43408,N3_101003,N97_40167,N20_48765,N37_38041,A10_14320,A28_37202,N10_88252,N55_519,N97_44839,N10_78233,A10_110236,N10_54710,N10_43329,N10_57387,A10_37638,N20_79852,N55_10648,N10_79896,N97_…
MLG:21	k__Bacteria;p__Firmicutes;c__Clostridia;o__Clostridiales;f__Clostridiaceae;g__Butyricicoccus;s__Butyricicoccus pullicaecorum	74	N23_235717,A57_80739,N41_5032,A36_137150,N23_106185,N61_6493,N29_87775,A2_43341,A57_67979,N97_29086,N7_177000,A11_63397,N29_107661,A57_87227,A57_80901,N59_4572,N97_54520,N61_3905,A100_127110,N7_156486,N29_108441,A11_53938,A2_48330,A36_90899,N23_65063,N59_32756,N23_102805,N8_13887,A36_118812,A36_114071,A36_114073,N93_62753,N18_62706,N18_34889,N89_7388,N39_10542,A47_124438,A11_37016,N23_145063,A57_…
MLG:304	k__Bacteria;p__Bacteroidetes;c__Bacteroidia;o__Bacteroidales;f__Bacteroidaceae;g__Bacteroides;s__Bacteroides finegoldii	73	A53_8103,A14_87309,A76_52506,A14_21700,A14_45523,A14_2056,A32_833,A14_104224,A14_68916,A76_84240,A14_104673,A65_17175,A97_74509,A14_68876,A16_134888,A52_19661,A100_77444,A25_2699,A14_21638,A14_67788,A81_185045,A94_4623,A14_104707,A14_12988,N28_169192,A14_16899,A15_44430,A14_18910,A15_73960,A43_123117,A14_6512,A29_80677,A14_32109,A25_83067,A14_6493,A14_6494,A14_22801,A14_72327,A14_69228,A12_45732,…
MLG:331	k__Bacteria;p__Bacteroidetes;c__Bacteroidia;o__Bacteroidales;f__Bacteroidaceae;g__Bacteroides;s__Bacteroides dorei	73	N49_62555,A22_91703,N15_40453,N2_2644,A34_224805,N50_37110,A43_92961,A2_94580,A100_91843,A1_11753,A45_51590,A19_26053,A34_37693,N78_33223,N66_71164,N11_65608,A87_23165,A1_104262,N81_16848,A34_223004,A22_116181,N35_27379,A19_19173,A38_115540,A2_1552,A48_130156,A71_7094,A19_112421,A2_28049,A2_132780,N35_18606,A34_133847,A17_174424,N93_25592,A60_1108,A34_147093,N12_176668,N76_40261,N59_13280,N12_134…
MLG:637	k__Bacteria;p__Firmicutes;c__Clostridia;o__Clostridiales;f__Ruminococcaceae;g__Ruminococcus	71	N14_204840,A40_47562,A30_91096,A32_10071,A65_86143,A39_37996,A11_66867,A11_74272,A70_53121,A32_85293,N6_198577,A61_99948,A33_45762,A67_119110,A40_104758,N33_130090,A84_72844,A40_140603,A9_38710,A32_2134,A86_39540,N28_59511,A40_132812,A13_23446,A13_23449,A72_105334,A44_56404,A40_134120,A40_128346,A12_115447,A40_132990,A39_58987,A61_40805,N14_125109,A13_77767,A11_10188,A32_85444,N3_48898,A32_36939,…
MLG:498	k__Bacteria;p__Firmicutes;c__Clostridia;o__Clostridiales;f__Clostridiaceae;g__Clostridium	69	A55_57274,A55_67090,A32_41167,A42_74000,N3_80664,A2_92765,A44_81953,A3_34226,A69_33106,A29_55389,N29_158896,N29_158892,A40_127852,A55_4276,N29_111312,A92_59193,N29_21773,A92_60412,A12_108220,A32_5114,N29_99973,A13_89691,A38_8008,A52_16769,A55_74601,A67_91896,A64_60690,N29_112842,A13_6548,A38_135070,A70_112605,A42_104053,A55_65891,N12_193629,N29_117178,A42_100770,A19_41850,A46_69395,A68_86243,A92_…
MLG:17	k__Bacteria;p__Firmicutes;c__Clostridia;o__Clostridiales;f__Oscillospiraceae;g__Oscillibacter	69	N97_24954,A28_79327,A28_79326,A28_51477,N97_13329,N97_7720,A4_125991,A28_55645,A4_48143,N97_13628,A4_25169,A4_54894,N96_21913,A28_77787,A4_85895,A28_72854,A28_79077,N96_31748,A4_94729,N97_6443,A28_95480,N96_28466,N97_1139,N97_3170,A28_87439,N97_8100,N97_9612,N97_55817,A4_37372,N97_4617,N96_19763,N96_6439,N97_9739,A4_52846,N97_5389,N30_60290,N96_40720,N96_32526,A4_64259,N96_43668,N97_20959,N96_628…
MLG:163	k__Bacteria;p__Firmicutes;c__Clostridia;o__Clostridiales;f__Clostridiaceae;g__Hungatella;s__Hungatella hathewayi	68	A52_105608,A52_111310,A52_25349,A10_31529,A52_47816,A52_47813,A52_12724,N33_2434,A52_47821,A52_12669,A60_68228,N21_19145,A52_28479,A52_12679,A52_32081,A52_37161,A52_101115,A52_13693,A52_19344,A33_47502,A64_51344,N3_40646,A52_47817,N3_65318,N3_22869,A52_47845,A52_12680,A64_96175,N3_5455,A52_139209,A52_80928,A64_89225,A52_18057,N44_15326,A33_55760,A32_25152,A52_31620,A52_24088,A10_43361,A52_30095,A…
MLG:138	k__Bacteria;p__Firmicutes;c__Clostridia;o__Clostridiales;f__Oscillospiraceae;g__Oscillibacter	66	A96_3670,A12_68308,N89_29890,A68_86907,N97_23831,A4_114737,A28_90473,A82_29437,A48_51637,N43_56905,A19_28233,A68_41188,A4_88571,A65_98269,A18_83634,A11_6083,A28_86081,A19_38683,N81_26906,N87_72311,A53_102034,N97_22300,A74_105681,N97_5941,A12_101752,N97_39857,N41_19304,A36_172120,A49_124400,N31_26909,A89_55560,A18_156999,A97_12621,A96_142645,A53_32821,A49_53512,N85_18049,A12_197954,A87_29432,N4_23…
MLG:37	k__Bacteria;p__Firmicutes;c__Clostridia;o__Clostridiales;f__Clostridiaceae;g__Clostridium;s__Clostridium sp. CAG:7	65	N66_14995,A10_44845,N96_92168,A33_93888,A10_34247,N67_536,A33_56428,A10_68195,A10_11439,A10_109573,A10_69828,A10_6808,A10_65847,A10_29520,N2_103141,N66_28261,A10_71711,A10_34478,N44_13194,A60_63780,A10_78357,A10_79429,A10_79428,N29_129727,A33_55759,A10_76645,A68_57722,A33_14299,A33_14296,A10_20723,N93_66534,A33_93787,A68_16638,N61_45851,A90_80194,N67_65681,A10_79740,A10_79735,A10_79733,A33_22949,…
MLG:3	Unclassified	63	A10_51033,A10_71392,N67_53793,N28_140909,A10_83849,N42_7389,A13_144485,A13_143360,A10_59179,A10_45972,A10_43446,A51_94984,A10_48911,A13_143956,A13_143952,N18_111308,N70_29141,N7_156496,N52_8855,A13_87119,N87_98110,A64_74579,N2_37004,N42_27968,A10_82099,A10_80626,N31_53553,N97_39180,A13_81945,N59_41480,A13_62131,N26_122626,N85_70532,A13_145455,A10_102171,A78_128592,A10_83194,A10_59230,A10_109837,A…
MLG:672	k__Bacteria;p__Unclassified;c__Unclassified;o__Unclassified;f__Unclassified;g__Unclassified;s__bacterium LF-3	63	A46_28990,A55_80144,A68_4270,A55_77328,A55_78016,A46_37335,A46_76326,A13_71322,A55_63378,A13_98046,N12_64966,A13_136222,A46_82418,A13_127402,A46_44423,N19_87493,A13_33611,N8_60225,A55_77108,A55_72261,A4_77251,A13_104948,A4_70756,A46_45296,A55_7538,A13_61812,A13_105122,A13_95907,A13_83574,A46_115231,A68_69794,A13_33123,A4_126674,A13_137380,A55_80813,A55_110002,A46_70411,A13_86213,A13_57572,A15_402…
MLG:141	k__Bacteria;p__Firmicutes;c__Clostridia;o__Clostridiales;f__Lachnospiraceae	63	A52_28429,N31_130991,N39_22112,A88_83488,A10_56209,A57_108639,A57_108636,N41_11026,A57_111453,A52_87255,A12_82103,A97_71885,A15_113588,A28_82383,N10_58456,N10_86301,A12_40568,A70_124351,N41_21638,N10_101783,N30_788,N10_73836,N3_18279,N61_10952,A52_139294,A52_23727,A4_71154,N10_39248,N10_107512,A16_114946,N3_71776,A68_80909,N29_90346,A33_72557,N41_10241,N97_38837,N62_7755,A55_93424,A53_96925,A40_6…
MLG:55	k__Bacteria;p__Firmicutes;c__Unclassified;o__Unclassified;f__Unclassified;g__Unclassified;s__Firmicutes bacterium ASF500	62	N1_51648,N41_19158,N30_130185,N41_8693,N41_38180,N4_186272,N41_8731,N55_11868,N41_20695,N4_112148,N23_150120,N41_15413,N41_18477,N55_18572,A97_115089,N4_105510,N41_6887,N41_10740,N41_10297,N41_26826,A89_9316,A97_126148,N41_21110,N1_30969,N41_12566,N41_28307,N30_139227,N4_207707,N41_11028,N41_28935,N41_13360,N41_13367,N41_13368,N41_21467,N41_19619,N41_13127,N41_27610,N41_27616,N4_191212,N41_40916,…
MLG:696	k__Bacteria;p__Firmicutes;c__Clostridia;o__Clostridiales;f__Clostridiaceae;g__Clostridium	61	A42_100725,N29_117958,N29_70747,A92_43684,A10_87185,A55_65405,A55_61056,A42_73488,N29_45217,N22_96866,A3_4610,A29_55380,N29_158893,N29_158891,N29_158890,A42_101224,A100_69846,N29_117082,N34_43819,A55_49190,A33_24295,A82_34814,A42_82599,N29_114416,A50_112077,A26_45176,A66_52345,N29_72194,A15_87390,A30_112435,N29_114457,A66_87251,A11_34681,A42_41630,N29_77247,A40_36132,A42_106523,N29_111754,N29_111…
MLG:171	k__Bacteria;p__Proteobacteria;c__Deltaproteobacteria;o__Desulfovibrionales;f__Desulfovibrionaceae;g__Bilophila;s__Bilophila wadsworthia	60	A26_79975,A26_75219,A71_47387,N64_49952,A26_34019,A26_79682,A21_105864,A99_104443,N79_19931,A26_30541,N67_30209,A95_96190,N78_5725,N78_63427,A71_69818,A41_66172,A26_68463,A62_163525,A26_34598,N46_7650,A26_45563,A63_90612,A66_93768,A21_81953,A95_54885,A26_104780,A10_95320,A90_46854,N58_45753,N31_105671,N31_105672,N78_36558,N67_34180,N78_11231,A71_77927,A26_30884,A62_167134,A26_74937,A26_59411,A63_…
MLG:166	Unclassified	60	N4_141358,N43_59579,N55_27639,A36_76159,N43_29264,A36_186434,N61_9556,N43_59083,N87_51435,A36_70597,A36_142886,A36_123215,N93_25942,A36_137114,N43_59592,A36_146615,A57_47227,N4_241435,N43_31959,A57_97103,N87_51498,A36_139579,N43_58708,N43_29247,N43_57659,N93_16024,A36_76164,N43_59435,N40_6628,N43_57549,N59_11372,A36_144605,N23_96688,N18_46415,N18_98074,N43_57255,N59_32755,N43_57150,A36_115492,A36…
MLG:706	k__Bacteria;p__Firmicutes;c__Clostridia;o__Clostridiales;f__Eubacteriaceae;g__Eubacterium;s__Eubacterium sp. CAG:38	59	A17_124685,A11_34323,A11_83827,A44_76489,A11_71389,A55_50086,A11_85335,N65_62631,A13_71957,A11_52382,A11_66222,A11_41874,N76_32682,A13_75822,A13_75821,A11_65502,A89_140416,N12_62476,A13_71956,A13_6262,N7_104521,A11_68967,A13_28586,A13_28584,A11_69977,N98_23436,A11_32685,A11_33142,A5_126051,A7_59347,A11_30761,A11_63025,A11_70959,N65_66636,A17_147546,A13_21658,A11_37071,A11_85326,A11_10779,A11_1077…
MLG:359	k__Bacteria;p__Firmicutes;c__Clostridia;o__Clostridiales;f__Clostridiaceae;g__Clostridium	59	A42_50538,N29_117953,A13_76000,A11_8165,N12_112862,A40_116048,A13_76002,A13_76007,A40_119235,A100_41844,N3_57540,N3_67830,A40_174772,N25_80487,N3_84932,N14_55355,A92_54688,N3_90295,A71_95496,N14_31448,A43_84357,N25_69440,A42_107893,A42_35620,A13_74602,N29_11135,A59_91502,A42_44913,A40_112647,A40_141307,A15_81532,A14_16937,A40_67322,N3_69803,A8_46156,N3_76661,A32_36031,N24_102558,N7_151763,A13_573…
MLG:584	k__Bacteria;p__Firmicutes;c__Clostridia;o__Clostridiales;f__Lachnospiraceae	59	A91_21360,A69_13163,N71_32496,A60_62369,A10_108000,A100_103937,A79_10751,A61_145402,A100_60763,N34_57148,A100_106441,A89_40805,N20_128309,A100_81869,A100_81860,A12_15273,A100_81865,A12_39411,A12_39410,A34_56943,A100_66735,N71_22411,A100_75264,A100_10440,A100_49516,A64_25669,N60_35449,A97_98339,A12_36874,A100_99727,A100_92708,A100_92704,N38_7907,A10_43317,A100_102440,A100_88798,A100_13162,A100_967…
MLG:249	k__Bacteria;p__Firmicutes;c__Clostridia;o__Clostridiales;f__Oscillospiraceae;g__Oscillibacter;s__Oscillibacter sp. 1-3	58	A4_114822,N4_183298,N40_16717,A61_110482,A28_82623,N29_98993,A53_131887,A53_89533,A53_83689,A61_197480,N78_13336,A36_132680,N97_52595,A19_101958,N63_14931,N30_108755,A95_23711,A53_131890,A61_22913,N29_110040,A12_134088,A53_100598,N96_23870,A14_122219,N4_230635,A10_51297,N40_22887,A53_32662,A53_32669,A12_137514,A95_72755,N97_54084,N92_71641,A55_98335,A15_54964,N96_6488,A89_15406,A12_50604,A53_1288…
MLG:641	k__Bacteria;p__Firmicutes;c__Clostridia;o__Clostridiales;f__Clostridiaceae;g__Clostridium;s__Clostridium dakarense	58	A44_66765,A92_46449,N29_116876,A44_103543,A44_103542,N29_158015,A44_28845,N29_155555,N29_158285,A92_44022,A5_53347,N29_114667,N29_117642,A92_42711,A55_69501,N29_155106,N29_115870,N29_156383,N29_158168,N29_116865,N29_158921,N29_158924,A92_56016,A55_40335,N29_116467,A55_53350,A92_47575,N29_157873,A55_36791,N29_158773,N29_30033,N29_30034,N29_85337,N29_8964,N29_109530,N29_65072,N29_156774,N29_156775,…
MLG:200	Unclassified	58	N54_43742,A91_38867,A66_175842,N61_63268,A20_88293,N48_16495,N67_1558,N61_46869,A94_56489,A20_115875,A14_144087,A20_115868,N61_61905,A43_85297,N23_30418,N20_46890,A75_35522,A96_84706,N47_1995,A72_112691,N8_124928,N7_34416,A56_70274,N86_52299,A13_13809,A35_52817,N78_18919,A10_58634,N34_26855,N19_18713,N23_100230,N91_36154,A13_13812,A73_105511,A48_74307,N73_42059,A82_37156,N50_39969,A17_20481,A96_2…
MLG:112	Unclassified	57	A12_116656,A13_93758,A23_12825,N58_58668,A23_739,A59_39141,A13_86683,A13_64273,A36_109231,A13_50606,A13_102580,A8_98715,A16_63731,A13_61413,A19_102051,A19_102913,N2_43823,N5_41109,A21_76913,A13_139535,A22_20228,A14_144678,A12_63053,A12_63055,A13_99053,A13_33804,N24_34217,A12_42292,A12_42291,N64_20618,N29_147336,A51_123756,N37_17460,N83_68855,A13_89534,A13_13464,N65_51467,A13_50599,A88_15088,A13_6…
MLG:242	k__Bacteria;p__Firmicutes;c__Clostridia;o__Clostridiales;f__Lachnospiraceae	57	A89_150783,A2_43768,N18_120416,N50_27820,N55_29901,N53_20802,A55_104137,A48_178597,N3_10892,A52_5290,A16_92481,A1_4518,N33_67805,N3_31775,A26_62088,N63_1201,N24_40068,A17_173997,N1_44545,A100_89240,A3_62660,A19_29842,N18_98857,N30_14044,A33_59229,A25_46255,N3_54111,N61_31999,N81_62249,A98_106189,A10_57834,A32_32262,A68_52909,N62_25073,N87_27933,A63_77942,N10_29658,A68_61404,A65_11757,N97_5242,A36…
MLG:301	Unclassified	57	A96_97800,A26_59024,A19_68549,A25_146914,A19_20525,A32_6476,A25_22414,A19_76502,A19_9921,A19_39940,A19_39941,A19_35230,A19_93164,A13_32683,A22_41109,A22_90019,A19_66973,N32_29140,A19_100321,A43_10953,A19_20675,A19_89303,A10_63023,A22_12357,A19_90950,A19_90951,A13_24873,A19_113241,A19_17487,A19_20567,A19_20562,A96_83910,N30_113891,A19_103543,A19_60826,A19_20559,A19_20558,A19_20551,A19_20557,A19_59…
MLG:476	k__Bacteria;p__Firmicutes;c__Clostridia;o__Clostridiales;f__Eubacteriaceae;g__Eubacterium	55	A55_64783,A13_29469,A86_38989,N29_79903,A88_3820,A43_87661,A11_13028,N29_89728,A40_106717,A40_68164,A59_23144,A40_40404,A40_173645,N29_145358,A86_109401,N4_25683,A40_119106,A64_63479,A63_113168,A40_101893,A18_257234,A14_43665,A82_117133,A40_58246,A32_10036,A87_91721,A11_84112,N3_72344,A61_195593,N29_82201,A40_171259,A28_30129,A40_67323,A19_100121,A66_83649,A40_169390,A40_27655,A40_76687,A40_17409…
MLG:68	k__Bacteria;p__Firmicutes;c__Clostridia;o__Clostridiales;f__Clostridiaceae;g__Clostridium	55	N53_2904,N3_29482,N23_210686,A96_37131,N17_29144,A64_45517,N33_49417,A7_165607,A30_34662,N10_48935,N3_35271,A20_3690,A100_50961,N55_44526,N85_90107,A11_48151,A44_52416,N2_141596,A32_65876,A53_84677,A10_78286,A41_13144,N55_50905,N41_7956,A33_72160,N3_14320,A79_59863,N79_34730,A28_62928,A32_35582,A52_139190,N55_57609,A4_35999,N21_46339,N94_11858,N21_47329,A4_117902,N97_14805,N97_12096,N36_53227,N33…
MLG:7	k__Bacteria;p__Firmicutes;c__Unclassified;o__Unclassified;f__Unclassified;g__Unclassified	55	N83_916,N87_72842,N83_49022,A18_89559,A53_49523,N20_159747,A11_57085,A18_59635,A4_109787,A28_127263,N41_14806,N2_53548,N1_66003,N49_3040,N32_78680,N21_34703,A36_180166,A53_61623,A12_8054,N2_80626,N61_62639,A53_57228,N28_109359,A28_127838,N18_69136,A17_191992,N17_132235,A97_10142,A36_41027,N59_15996,N45_56145,A11_49911,A97_29221,A79_111771,N97_10162,N4_133214,A23_25944,A75_177539,N58_71023,A12_209…
MLG:644	k__Bacteria;p__Firmicutes;c__Clostridia;o__Clostridiales;f__Ruminococcaceae;g__Ruminococcus	54	A43_56156,A73_3959,A19_138110,A73_115373,A75_144893,A55_16018,A11_3040,A40_23079,A79_164155,A46_73041,A49_4913,A11_19736,A55_106019,A38_25138,A13_81671,A30_73783,A82_34369,A55_79668,N45_18325,N12_170267,A11_19735,A40_111127,A40_32444,A35_54173,N32_189131,A17_42403,N33_61232,N12_206286,A61_184583,A11_7310,A3_51919,A55_68595,A32_84409,A84_37232,N23_49018,A50_171701,A26_75503,A12_4592,A44_125776,N3_…
MLG:218	k__Bacteria;p__Bacteroidetes;c__Bacteroidia;o__Bacteroidales;f__Bacteroidaceae;g__Bacteroides	54	A51_28134,N11_29350,N2_74222,N83_67199,A35_12316,N19_19296,A10_31957,N28_77878,A28_7220,N23_148086,N23_87358,A35_17684,A46_25198,N32_51471,A36_55340,A94_77382,N55_2532,A87_17195,A17_48654,A22_13902,N51_4451,A26_65949,A6_80169,N1_39527,A21_30294,N75_25874,N50_40838,A89_42702,A90_17248,A91_9233,N73_45073,A1_11271,N37_136121,A18_21010,N43_1149,N12_18348,A72_100181,A1_28664,A71_15680,N88_14494,A26_10…
MLG:606	Unclassified	54	N23_10291,A69_9766,A100_100917,N59_26928,A13_24260,A2_104564,A80_38245,A93_4460,A12_30300,A49_171426,A21_389,A54_76094,A100_100750,A22_17693,A12_146803,A100_95460,A9_1278,A23_94107,A100_90451,N7_133350,A29_105709,N76_13464,N37_93755,A64_52300,A60_53160,A51_1550,A16_147750,A58_32693,A62_19318,A93_4466,A74_35580,A37_63806,A21_26418,A100_107738,A61_192354,A12_47634,A6_55883,A22_5509,A100_96694,A89_1…
MLG:288	k__Bacteria;p__Firmicutes;c__Clostridia;o__Clostridiales;f__Clostridiaceae;g__Clostridium	53	A10_4847,A68_82645,A10_54430,N33_104821,A10_60756,A33_70712,N84_24587,A10_5820,A33_55733,A10_29566,N96_84264,A65_58583,A10_814,A33_92475,N33_16752,A10_28925,A33_55249,A10_16638,A33_28168,A10_69899,A90_88275,A10_43910,A10_70657,N33_23893,A10_12521,A10_58039,A10_43093,A33_90811,A10_19595,A33_50213,N37_138698,A10_32757,A33_53259,N33_16168,A10_76648,A10_65852,N93_65408,A10_67037,A10_82693,N40_20528,N…
MLG:648	Unknown	53	A13_111483,N18_27637,A13_94207,A13_85211,A15_44680,A13_28236,A99_191,A13_111059,A17_123962,A15_80896,A13_2531,A13_102781,A18_189168,A12_216786,A15_91714,A13_52693,A13_92926,A13_60164,A13_54628,A13_72236,A12_102508,A15_92050,A17_52739,A15_66861,A13_44895,A13_104011,A12_142123,A13_93578,A13_5205,A13_5206,A55_77667,A54_57154,A15_2899,A13_104049,A12_58332,A12_120457,A13_112224,A89_44366,A17_118025,A1…
MLG:46	k__Bacteria;p__Proteobacteria;c__Deltaproteobacteria;o__Desulfovibrionales;f__Desulfovibrionaceae;g__Bilophila	53	N31_70302,N64_7251,N88_12296,A26_74935,A95_90125,A23_154856,A26_82387,N16_15882,N58_19052,N78_36560,A10_67532,A58_53402,N31_25760,N78_63423,A70_56348,A71_33144,N99_14350,A41_40846,N85_94415,N64_9900,A65_44680,N64_50544,N64_9642,N64_28784,N64_48920,N40_12124,N64_12293,A26_62144,N99_41724,N99_15085,A26_32841,N88_25752,A63_58238,A67_50145,N64_8435,N78_36901,N64_28209,A96_81452,A14_119902,A21_68612,N…
MLG:303	k__Bacteria;p__Bacteroidetes;c__Bacteroidia;o__Bacteroidales;f__Porphyromonadaceae	52	A15_11098,A15_52229,N32_130371,A12_18976,A33_56691,A65_104514,N49_58791,N30_94744,A13_3092,A100_81630,A33_62046,A23_125853,A33_52143,A26_75509,A26_11210,A99_31311,N23_79178,A21_63028,A20_28,N87_90085,A49_124052,A17_146078,N49_56156,N9_36565,A100_103470,N10_102997,A33_70584,A13_106499,A26_6304,N10_96760,A6_30730,A52_100468,A47_3585,A52_73416,A30_26254,A71_50712,A38_125917,N32_175456,A26_4832,N78_4…
MLG:610	Unclassified	52	A18_173292,A100_81999,A21_67016,A21_117251,A84_95376,A21_44248,A100_44410,N66_68952,A21_91833,A32_42388,A21_58510,A21_127120,A21_133078,A32_7680,A100_103066,A63_74023,A21_44262,A21_61656,A21_121516,A100_53036,A21_117262,A32_105570,A32_74830,A82_17927,A84_94724,A100_93014,A21_166639,A100_43552,A100_79964,A32_16346,A32_105644,A100_94266,A100_97321,A21_113638,A21_121691,A61_96859,A43_19846,A21_11724…
MLG:12	k__Bacteria;p__Firmicutes;c__Unclassified;o__Unclassified;f__Unclassified;g__Unclassified	52	A96_16239,A22_125149,N2_56995,N89_31216,N43_46661,A21_46562,A53_43663,A68_89900,A17_191631,N12_175111,N59_30411,N50_22231,A19_131537,A53_86482,N41_19660,N26_51307,N86_53114,A47_74031,N3_46278,A23_92404,N59_10031,N97_48602,A10_67059,N32_139253,N75_82663,N17_77258,N7_119817,A18_157010,N41_13872,N18_84956,A12_72436,N59_42097,N3_104354,A53_71738,N24_52909,A10_110460,A53_130388,N96_31572,N4_66214,A100…
MLG:540	k__Bacteria;p__Bacteroidetes;c__Bacteroidia;o__Bacteroidales;f__Porphyromonadaceae;g__Butyricimonas;s__Butyricimonas virosa	52	N10_165636,N10_36651,N1_46313,N10_81927,A100_68442,N10_66697,N1_70876,A100_46610,A21_162179,N1_44399,A38_88164,N10_154195,N1_88246,A100_76862,N10_55687,N10_67204,N10_99337,A49_75878,N1_66433,A38_16992,N1_84985,N10_104438,N1_55347,A38_75486,A36_69605,A51_84694,N1_34422,N1_43041,N1_71015,N1_68138,A65_74059,N10_118303,N10_86241,N1_35611,N1_83169,N1_83166,A65_123066,N10_159390,N1_113710,N10_49271,N10…
MLG:103	k__Bacteria;p__Firmicutes;c__Clostridia;o__Clostridiales;f__Oscillospiraceae;g__Oscillibacter;s__Oscillibacter sp. 1-3	52	N30_82738,A97_80541,N96_28198,N96_87007,N96_5151,A28_76340,A4_57902,A4_79211,A28_61663,A61_100065,A75_69369,A75_167453,A44_79937,N97_22680,N1_50487,A28_53396,N97_10401,N97_11946,A4_32401,A4_62808,N33_130341,A4_114091,N23_115940,N97_8623,A48_58619,N97_27926,A18_273151,A4_80123,A90_58503,A28_34632,N83_476,N1_79907,N97_23461,A4_57287,A10_48174,N32_77703,A28_34722,A4_64260,N78_21999,A4_56596,N97_4873…
MLG:264	k__Bacteria;p__Firmicutes;c__Clostridia;o__Clostridiales;f__Ruminococcaceae;g__Unclassified;s__Ruminococcaceae bacterium D16	51	N41_21696,A19_84199,N41_18138,N55_48932,N41_10271,N55_6698,A4_56404,N55_6886,N41_19632,N41_14654,N41_20987,A97_80326,N4_188384,N41_14645,N1_103085,N4_52062,N4_109490,N41_29642,N41_16665,N41_47462,N41_15187,N4_195991,N41_53747,A97_126182,N4_212422,N30_65893,N41_31481,N55_51379,A55_57375,N41_12333,N41_27631,N41_30636,N41_16295,N4_87631,A4_86766,N41_49176,N30_139701,A51_62391,N30_30479,N4_118182,N41…
MLG:273	k__Bacteria;p__Firmicutes;c__Clostridia;o__Clostridiales;f__Lachnospiraceae	51	N8_59719,A94_5720,N34_47385,N8_60699,A21_31602,N10_25702,N48_17187,A28_30693,A36_24121,A54_24808,N67_5317,A16_95734,A17_40301,A19_117451,N3_50011,N20_25821,A32_29514,N10_37505,A28_120854,A32_14020,N43_20899,A32_60531,A17_21360,N85_16728,N36_48790,A67_52370,A73_9499,A33_71161,N41_13329,A92_11143,A28_80627,N8_2268,A52_110652,N12_44909,N58_10501,A3_4113,N97_36282,A60_48914,A22_79023,N2_114256,N97_33…
MLG:110	k__Bacteria;p__Bacteroidetes;c__Bacteroidia;o__Bacteroidales;f__Bacteroidaceae;g__Bacteroides	50	A27_1872,N31_1439,N97_3544,A59_49482,A54_17176,N29_25234,A16_125890,A59_82544,N19_87154,N9_55726,A15_7781,N100_54398,N51_34070,A49_146587,A47_6208,A73_70626,N45_26646,A45_30899,A97_147290,N82_26246,N46_62491,N88_10365,N10_114652,A1_29865,A12_56715,A69_65231,N59_42881,N57_41658,A26_19939,A47_6207,A63_80164,N67_59232,A47_47226,N17_115545,N100_55254,N85_23305,A54_29934,N93_39877,A18_113369,N46_62573…
MLG:132	k__Bacteria;p__Firmicutes;c__Unclassified;o__Unclassified;f__Unclassified;g__Unclassified	50	A36_1802,A90_34303,A19_137151,N12_50649,N93_3683,A68_86214,N32_185373,A28_87159,A28_54116,A41_23055,A30_44001,A68_46298,N10_77842,N41_22034,N40_13393,A4_114306,N31_10233,N13_1225,A61_68982,N75_1326,N37_72048,N10_83162,A68_88473,A88_111721,A4_77109,A30_123580,N41_45411,N2_83584,A72_82510,A4_123308,A90_48755,N97_15934,N4_92926,N43_56394,A52_97574,N23_91741,A12_77277,A22_77250,N29_58206,N23_93257,N4…
MLG:459	k__Bacteria;p__Firmicutes;c__Clostridia;o__Clostridiales;f__Ruminococcaceae;g__Faecalibacterium;s__Faecalibacterium prausnitzii	50	A61_111201,N15_3251,A47_58388,A20_83683,A1_34322,A13_67089,A26_29248,A10_70229,N37_29372,A11_65472,N89_9818,A10_63069,A32_32385,A19_15914,A24_108221,A9_9443,A68_3670,A100_16374,A59_135205,N7_11996,N2_85111,N95_6859,A43_45274,N35_29115,A30_130898,N3_88924,A24_4922,A55_25955,N7_10262,A13_36336,A79_35636,N26_171360,A95_71228,A55_52460,A27_63163,A11_38572,N82_8234,A100_74317,A13_107520,A100_83229,N30…
MLG:345	k__Bacteria;p__Bacteroidetes;c__Bacteroidia;o__Bacteroidales;f__Bacteroidaceae;g__Bacteroides;s__Bacteroides sp. 1_1_6	50	A92_23749,A2_46109,A90_120539,A56_3610,A45_72074,A21_122296,A5_44057,A100_45483,N31_67572,A32_29828,A18_277693,A99_114343,A100_89991,A100_137202,A21_129522,A18_193763,A21_129846,A100_94480,A3_37137,A43_15442,A100_96658,A100_96657,N4_236429,A100_49594,A60_52830,A21_74999,A43_53262,N18_52827,A2_59837,A32_80504,A41_25570,A58_33023,A21_117743,A25_141835,A99_33632,A21_40832,A21_134964,A18_275915,A38_8…
MLG:657	k__Bacteria;p__Bacteroidetes;c__Bacteroidia;o__Bacteroidales;f__Porphyromonadaceae;g__Butyricimonas;s__Butyricimonas virosa	50	N10_44837,N10_56449,A46_94625,A65_35831,A38_97661,N10_161550,N10_50202,N1_25562,N10_128368,N10_120358,A38_71605,N1_74671,A36_96130,A36_90538,N10_66341,A100_72050,N1_77478,N1_84989,A38_91073,N1_44400,A38_23444,N1_35274,N10_71553,N1_89092,N1_88459,N10_166291,N1_86804,N1_86805,N10_98439,N10_115851,N1_112801,N1_83728,A95_41522,N10_102999,A36_178935,N1_31262,N10_104441,N10_57257,A65_48346,N10_58758,N1…
MLG:153	k__Bacteria;p__Firmicutes;c__Clostridia;o__Clostridiales;f__Lachnospiraceae	50	N6_19519,N48_3498,A6_21445,A32_49860,N91_2220,A85_139519,N96_41810,A10_48472,N64_8243,A90_102784,A32_48384,N10_139803,A68_85292,A50_60705,N25_75358,A40_17283,A52_5274,N81_41051,A15_91893,A54_106886,A52_110055,A59_41198,N2_36964,A40_48112,A12_7697,A32_88612,N10_76766,A48_93239,A40_17950,A52_28434,A40_171536,A92_16426,N54_10915,N29_646,N3_81675,A47_58878,N96_82773,N89_10974,A79_1666,N43_14891,A52_2…
MLG:115	k__Bacteria;p__Bacteroidetes;c__Bacteroidia;o__Bacteroidales;f__Rikenellaceae;g__Alistipes	50	N64_10021,N48_55189,A10_41193,A100_68698,N54_20236,A10_47846,A27_5519,A25_88353,A58_81205,N82_10652,N83_60820,A14_10518,A14_111812,N4_13025,A58_81229,A100_68834,A1_21659,A99_4295,N48_22780,N48_32437,N100_52191,A58_67742,A100_12686,A70_149247,N54_23759,A58_41180,A29_128781,A10_90030,A87_66033,A58_29291,A36_125644,A25_110076,A85_6205,N65_24705,A100_68630,N48_17200,N48_14264,A58_27927,N79_25699,N100…
