# Supplementary material for: Alterations of gut microbiota contribute to the progression of unruptured intracranial aneurysms
Source: Nat Commun. 2020 Jun 25;11:3218. doi: 10.1038/s41467-020-16990-3 (PMC7316982; doi:10.1038/s41467-020-16990-3)
Supplement: Supplementary file 11 — Supplementary Data 8 [file 41467_2020_16990_MOESM11_ESM.xlsx]

## Sheet: Supplementary Data 8
		The first cohort							The second cohort
#MLG-IDs	Taxonomy	log2(Case/Control)	p-value	q-value	log2Mean_Case	STD_Case	log2Mean_Control	STD_Control	log2(Case/Control)	p-value	q-value	log2Mean_Case	STD_Case	log2Mean_Control	STD_Control
MLG:567	MLG:567,Unknown	0.413269	2.85964e-13	1.71578e-12	1.48418	0.355153	1.07092	0.340375	-0.00276136	0.391775	0.113462	1.29509	0.287691	1.29785	0.50603
MLG:625	MLG:625,Unclassified	0.469768	1.79979e-12	5.39938e-12	1.46243	0.533516	0.992659	0.34149	0.00311025	0.576773	0.136514	1.23011	0.550986	1.227	0.674059
MLG:493	MLG:493,Unknown	0.422687	5.28561e-12	7.92842e-12	1.48972	0.461382	1.06703	0.366211	-0.0537008	0.930987	0.171611	1.47463	0.343824	1.52833	0.56841
MLG:684	MLG:684,k__Bacteria;p__Bacteroidetes;c__Bacteroidia;o__Bacteroidales;f__Porphyromonadaceae;g__Parabacteroides	0.567786	7.62935e-10	6.41613e-10	1.67653	0.762654	1.10874	0.504951	0.237327	0.0334555	0.0297383	1.17476	0.570338	0.937434	0.48585
MLG:209	MLG:209,Unknown	-0.328048	5.62697e-09	2.28397e-09	1.16028	0.347227	1.48833	0.545618	-0.0149334	0.802444	0.15969	1.40797	0.351008	1.4229	0.384838
MLG:459	MLG:459,k__Bacteria;p__Firmicutes;c__Clostridia;o__Clostridiales;f__Ruminococcaceae;g__Faecalibacterium;s__Faecalibacterium prausnitzii	0.566174	3.54204e-08	9.24011e-09	2.05886	0.705042	1.49269	0.656885	0.315683	0.095974	0.058166	2.43283	0.785395	2.11714	0.826775
MLG:343	MLG:343,k__Bacteria;p__Bacteroidetes;c__Bacteroidia;o__Bacteroidales;f__Porphyromonadaceae;g__Parabacteroides;s__Parabacteroides distasonis	0.538255	9.94043e-08	2.29395e-08	1.65327	0.798756	1.11501	0.640989	0.223963	0.0885338	0.0571186	1.18519	0.636964	0.961223	0.596248
MLG:611	MLG:611,Unclassified	0.393385	2.97525e-07	5.40954e-08	0.917881	0.642073	0.524496	0.296835	0.149275	0.693195	0.152351	0.79795	0.635388	0.648675	0.3487
MLG:573	MLG:573,k__Bacteria;p__Bacteroidetes;c__Bacteroidia;o__Bacteroidales;f__Porphyromonadaceae;g__Parabacteroides	0.54505	5.68514e-07	9.21915e-08	1.71297	0.855034	1.16792	0.681378	0.232522	0.0903488	0.0573643	1.22049	0.665391	0.98797	0.620441
MLG:426	MLG:426,k__Bacteria;p__Firmicutes;c__Clostridia;o__Clostridiales;f__Lachnospiraceae;g__Blautia;s__[Ruminococcus] torques	0.321775	7.31722e-07	1.15535e-07	1.03422	0.53685	0.712441	0.261817	0.0202616	0.46459	0.12226	0.903865	0.58507	0.883603	0.423073
MLG:693	MLG:693,Unclassified	0.528085	8.19108e-07	1.25977e-07	1.72875	0.844046	1.20066	0.679816	0.266709	0.0542918	0.0434335	1.26876	0.683743	1.00205	0.633383
MLG:560	MLG:560,k__Bacteria;p__Firmicutes;c__Clostridia;o__Clostridiales;f__Lachnospiraceae;g__Lachnoclostridium;s__[Clostridium] bolteae	0.253747	1.53868e-06	2.25172e-07	0.8372	0.529344	0.583453	0.29966	-0.0835626	0.550778	0.131923	0.498296	0.157895	0.581858	0.390311
MLG:95	MLG:95,k__Bacteria;p__Firmicutes;c__Unclassified;o__Unclassified;f__Unclassified;g__Unclassified	-0.184744	1.65551e-06	2.36501e-07	0.843988	0.337061	1.02873	0.361616	-0.124251	0.0318875	0.0289886	0.642916	0.130286	0.767167	0.327585
MLG:259	MLG:259,Unclassified	-0.252587	5.07152e-06	6.03634e-07	0.980297	0.383009	1.23288	0.581693	-0.111946	0.0619343	0.0467429	0.797938	0.204337	0.909883	0.296652
MLG:102	MLG:102,k__Bacteria;p__Firmicutes;c__Clostridia;o__Clostridiales;f__Clostridiaceae;g__Clostridium;s__Clostridium sp. CAG:7	-0.274077	5.37505e-06	6.20198e-07	0.847658	0.35373	1.12173	0.553124	-0.125426	0.0921936	0.057621	0.635059	0.187056	0.760486	0.401862
MLG:59	MLG:59,k__Bacteria;p__Firmicutes;c__Clostridia;o__Clostridiales;f__Lachnospiraceae	-0.210164	9.01105e-06	1.00123e-06	0.834078	0.394043	1.04424	0.46631	-0.124732	0.0704462	0.0503187	0.682732	0.264117	0.807464	0.371355
MLG:103	MLG:103,k__Bacteria;p__Firmicutes;c__Clostridia;o__Clostridiales;f__Oscillospiraceae;g__Oscillibacter;s__Oscillibacter sp. 1-3	-0.318154	1.42042e-05	1.4694e-06	0.706234	0.363355	1.02439	0.656045	0.0465353	0.0619343	0.0467429	0.497801	0.21315	0.451266	0.375234
MLG:153	MLG:153,k__Bacteria;p__Firmicutes;c__Clostridia;o__Clostridiales;f__Lachnospiraceae	-0.200963	1.61359e-05	1.58714e-06	1.08638	0.345239	1.28734	0.407841	-0.308502	0.000551357	0.00487655	1.10673	0.23243	1.41523	0.442094
MLG:215	MLG:215,k__Bacteria;p__Firmicutes;c__Clostridia;o__Clostridiales;f__Clostridiaceae;g__Clostridium	-0.22708	2.69589e-05	2.37873e-06	0.878764	0.3677	1.10584	0.50067	-0.12852	0.0130425	0.0179897	0.669916	0.173881	0.798436	0.293452
MLG:605	MLG:605,Unclassified	0.499668	3.10021e-05	2.61132e-06	1.81338	0.913972	1.31371	0.766683	0.270343	0.0580085	0.0454969	1.28394	0.706647	1.0136	0.646189
MLG:8	MLG:8,k__Bacteria;p__Firmicutes;c__Clostridia;o__Clostridiales;f__Lachnospiraceae;g__Lachnoclostridium	-0.245797	3.13358e-05	2.61132e-06	0.918951	0.442131	1.16475	0.532929	-0.140045	0.0130425	0.0179897	0.694816	0.340265	0.834861	0.42632
MLG:141	MLG:141,k__Bacteria;p__Firmicutes;c__Clostridia;o__Clostridiales;f__Lachnospiraceae	-0.179649	3.44975e-05	2.78936e-06	0.883855	0.367192	1.0635	0.422549	-0.0319929	0.0815656	0.0543771	0.770106	0.473936	0.802099	0.236822
MLG:347	MLG:347,k__Bacteria;p__Bacteroidetes;c__Bacteroidia;o__Bacteroidales;f__Porphyromonadaceae;g__Butyricimonas;s__Butyricimonas virosa	0.221693	6.81299e-05	5.04666e-06	0.693315	0.355809	0.471622	0.419271	0.234227	0.000731482	0.00487655	0.53576	0.332818	0.301533	0.260146
MLG:323	MLG:323,k__Bacteria;p__Bacteroidetes;c__Bacteroidia;o__Bacteroidales;f__Porphyromonadaceae;g__Odoribacter	0.398334	8.61816e-05	6.08341e-06	1.24374	0.703909	0.845402	0.50187	0.50879	4.43385e-06	0.000177354	1.09859	0.484646	0.589796	0.319593
MLG:31	MLG:31,k__Bacteria;p__Firmicutes;c__Clostridia;o__Unclassified;f__Unclassified;g__Unclassified;s__Clostridia bacterium UC5.1-1D1	-0.149189	9.34573e-05	6.43681e-06	0.760288	0.228257	0.909477	0.352702	-0.203942	0.252177	0.0908745	0.746703	0.280304	0.950645	0.514359
MLG:415	MLG:415,k__Bacteria;p__Firmicutes;c__Negativicutes;o__Selenomonadales;f__Acidaminococcaceae;g__Phascolarctobacterium;s__Phascolarctobacterium sp. CAG:207	0.639677	0.000105467	7.08841e-06	1.64748	1.11312	1.00781	0.869197	0.0371102	0.776515	0.158417	1.52532	1.03027	1.48821	1.12385
MLG:497	MLG:497,k__Bacteria;p__Firmicutes;c__Clostridia;o__Clostridiales;f__Ruminococcaceae;g__Ruminococcus	0.294591	0.000107605	7.08841e-06	1.3687	0.712659	1.0741	0.61402	-0.494576	0.0704462	0.0503187	1.73292	0.655217	2.2275	1.18925
MLG:37	MLG:37,k__Bacteria;p__Firmicutes;c__Clostridia;o__Clostridiales;f__Clostridiaceae;g__Clostridium;s__Clostridium sp. CAG:7	-0.367757	0.000108689	7.08841e-06	0.783447	0.455919	1.1512	0.770272	-0.162523	0.0101931	0.016309	0.547901	0.250774	0.710424	0.342481
MLG:456	MLG:456,k__Bacteria;p__Bacteroidetes;c__Bacteroidia;o__Bacteroidales;f__Bacteroidaceae;g__Bacteroides	0.800701	0.000140777	8.44659e-06	2.78093	1.45153	1.98023	1.52875	0.433184	0.095974	0.058166	2.58617	1.16345	2.15298	1.34009
MLG:592	MLG:592,k__Bacteria;p__Firmicutes;c__Clostridia;o__Clostridiales;f__Lachnospiraceae	0.189408	0.000146442	8.69954e-06	1.13022	0.439887	0.940809	0.350356	-0.467665	0.00705364	0.0142318	1.59797	0.390822	2.06563	0.816762
MLG:644	MLG:644,k__Bacteria;p__Firmicutes;c__Clostridia;o__Clostridiales;f__Ruminococcaceae;g__Ruminococcus	0.13183	0.000179881	1.00868e-05	0.938529	0.299567	0.806699	0.282877	-0.417418	0.00176411	0.00641496	1.2929	0.30314	1.71032	0.708326
MLG:604	MLG:604,k__Bacteria;p__Bacteroidetes;c__Bacteroidia;o__Bacteroidales;f__Porphyromonadaceae;g__Odoribacter;s__Odoribacter splanchnicus CAG:14	0.385092	0.000210043	1.11527e-05	1.19374	0.70351	0.808646	0.515252	0.4414	0.000344158	0.00458877	0.993322	0.571754	0.551922	0.356597
MLG:326	MLG:326,k__Bacteria;p__Bacteroidetes;c__Bacteroidia;o__Bacteroidales;f__Porphyromonadaceae;g__Odoribacter;s__Odoribacter splanchnicus	0.391842	0.000235716	1.22982e-05	1.3062	0.780703	0.914357	0.48171	0.454031	0.000246206	0.00458877	1.19432	0.584603	0.740294	0.343108
MLG:344	MLG:344,k__Bacteria;p__Bacteroidetes;c__Bacteroidia;o__Bacteroidales;f__Rikenellaceae;g__Alistipes;s__Alistipes putredinis	0.774047	0.000618913	2.83472e-05	2.17131	1.41324	1.39726	1.10419	0.764791	0.00389242	0.0103798	1.96416	1.12121	1.19937	1.16284
MLG:46	MLG:46,k__Bacteria;p__Proteobacteria;c__Deltaproteobacteria;o__Desulfovibrionales;f__Desulfovibrionaceae;g__Bilophila	-0.358511	0.000707807	3.16929e-05	0.772152	0.443285	1.13066	0.768971	0.2091	0.0110744	0.0164066	0.726417	0.388798	0.517317	0.338004
MLG:38	MLG:38,k__Bacteria;p__Firmicutes;c__Clostridia;o__Clostridiales;f__Clostridiaceae;g__Hungatella;s__Hungatella hathewayi	-0.32457	0.000830106	3.6355e-05	0.792669	0.42362	1.11724	0.805599	-0.173321	0.00389242	0.0103798	0.579964	0.226589	0.753285	0.32299
MLG:466	MLG:466,k__Bacteria;p__Bacteroidetes;c__Bacteroidia;o__Bacteroidales;f__Porphyromonadaceae;g__Parabacteroides	0.507003	0.000837444	3.64106e-05	1.56393	0.99406	1.05692	0.666113	0.218291	0.0433081	0.036858	1.11189	0.579084	0.893598	0.481294
MLG:657	MLG:657,k__Bacteria;p__Bacteroidetes;c__Bacteroidia;o__Bacteroidales;f__Porphyromonadaceae;g__Butyricimonas;s__Butyricimonas virosa	0.236951	0.00095499	4.09281e-05	0.813007	0.521598	0.576057	0.514681	0.26858	0.000613417	0.00487655	0.640334	0.441881	0.371754	0.298398
MLG:23	MLG:23,k__Bacteria;p__Bacteroidetes;c__Bacteroidia;o__Bacteroidales;f__Prevotellaceae;g__Prevotella;s__Prevotella copri CAG:164	-1.25008	0.0011652	4.82153e-05	1.78156	2.41371	3.03165	3.02694	-0.038598	0.911887	0.171611	1.84491	2.23881	1.8835	2.58189
MLG:3	MLG:3,Unclassified	-0.427344	0.00138194	5.52777e-05	1.01316	0.713149	1.4405	0.947467	-0.216975	0.174853	0.0745407	0.664531	0.43617	0.881507	0.657468
MLG:99	MLG:99,Unclassified	-0.334454	0.00141749	5.63241e-05	0.816651	0.42194	1.15111	0.782809	-0.12166	0.0275558	0.0256333	0.632518	0.189225	0.754178	0.301586
MLG:309	MLG:309,k__Bacteria;p__Proteobacteria;c__Gammaproteobacteria;o__Enterobacteriales;f__Enterobacteriaceae	0.465653	0.00180724	6.86292e-05	1.57171	1.30409	1.10606	0.923905	0.353617	0.174853	0.0745407	1.30978	1.37967	0.95616	1.03657
MLG:648	MLG:648,Unknown	0.509335	0.00195493	7.18171e-05	1.55407	1.03973	1.04473	0.692869	0.181943	0.0519261	0.0423887	1.10575	0.581316	0.923803	0.556578
MLG:694	MLG:694,Unknown	0.514164	0.001963	7.18171e-05	1.84656	1.55494	1.3324	1.27834	0.454186	0.177932	0.0745407	1.49425	1.51653	1.04006	1.10645
MLG:16	MLG:16,k__Bacteria;p__Bacteroidetes;c__Bacteroidia;o__Bacteroidales;f__Prevotellaceae;g__Prevotella;s__Prevotella copri	-1.16568	0.00237874	8.49551e-05	1.81723	2.30846	2.98292	2.93394	-0.0258347	0.802444	0.15969	2.00322	2.11399	2.02905	2.47856
MLG:540	MLG:540,k__Bacteria;p__Bacteroidetes;c__Bacteroidia;o__Bacteroidales;f__Porphyromonadaceae;g__Butyricimonas;s__Butyricimonas virosa	0.184931	0.00246701	8.74235e-05	0.624781	0.427717	0.43985	0.44899	0.249618	0.00106921	0.0059184	0.529611	0.351669	0.279994	0.271511
MLG:171	MLG:171,k__Bacteria;p__Proteobacteria;c__Deltaproteobacteria;o__Desulfovibrionales;f__Desulfovibrionaceae;g__Bilophila;s__Bilophila wadsworthia	-0.386518	0.00254797	8.94026e-05	0.821946	0.46263	1.20846	0.839061	0.235091	0.00495767	0.0123942	0.7307	0.400468	0.495609	0.321015
MLG:369	MLG:369,Unclassified	0.626593	0.00336714	0.000114789	2.41928	1.50178	1.79269	1.40761	0.882791	0.0734883	0.0515708	3.63331	1.89064	2.75052	2.02734
MLG:82	MLG:82,k__Bacteria;p__Proteobacteria;c__Betaproteobacteria;o__Burkholderiales;f__Sutterellaceae;g__Parasutterella;s__Parasutterella excrementihominis	-0.408044	0.0034883	0.000118045	1.01631	0.742624	1.42435	1.01851	-0.234424	0.177932	0.0745407	0.659078	0.438295	0.893502	0.694938
MLG:88	MLG:88,k__Bacteria;p__Bacteroidetes;c__Bacteroidia;o__Bacteroidales;f__Rikenellaceae;g__Alistipes	-0.331652	0.00364176	0.00012207	0.699513	0.600449	1.03116	0.802881	0.236907	0.00377502	0.0103798	0.847913	0.502027	0.611005	0.4297
MLG:288	MLG:288,k__Bacteria;p__Firmicutes;c__Clostridia;o__Clostridiales;f__Clostridiaceae;g__Clostridium	-0.288007	0.00746155	0.000239408	0.839158	0.426665	1.12716	0.805775	-0.13373	0.0243434	0.0243434	0.57754	0.210257	0.71127	0.316919
MLG:100	MLG:100,k__Bacteria;p__Bacteroidetes;c__Bacteroidia;o__Bacteroidales;f__Prevotellaceae;g__Prevotella	-1.14111	0.0123483	0.000379949	1.92046	2.41453	3.06157	3.00965	-0.112079	0.750832	0.157128	1.90024	2.28525	2.01232	2.6039
MLG:378	MLG:378,k__Bacteria;p__Proteobacteria;c__Gammaproteobacteria;o__Enterobacteriales;f__Enterobacteriaceae;g__Escherichia;s__Escherichia coli	0.432057	0.0137805	0.000419709	1.50739	1.21553	1.07533	0.79176	0.349304	0.236584	0.0876237	1.30047	1.35047	0.951164	1.00258
MLG:249	MLG:249,k__Bacteria;p__Firmicutes;c__Clostridia;o__Clostridiales;f__Oscillospiraceae;g__Oscillibacter;s__Oscillibacter sp. 1-3	-0.162345	0.0426838	0.00124322	0.902705	0.447109	1.06505	0.586462	0.0388841	0.550778	0.131923	0.702772	0.344395	0.663888	0.444851
MLG:715	MLG:715,Unclassified	0.474037	0.0456417	0.00132295	3.52127	1.79649	3.04723	1.67532	0.243206	0.506721	0.125846	3.04914	1.6249	2.80594	1.69532
MLG:328	MLG:328,k__Bacteria;p__Bacteroidetes;c__Bacteroidia;o__Bacteroidales;f__Bacteroidaceae;g__Bacteroides;s__Bacteroides sp. CAG:98	0.672654	0.0661467	0.0018899	2.14983	1.80869	1.47717	1.14003	0.0318702	0.470486	0.123003	1.7384	0.978129	1.70653	1.23927
MLG:281	MLG:281,Unclassified	-0.272272	0.0740803	0.00210655	0.821261	0.56328	1.09353	0.807239	0.240115	0.00354984	0.0103798	0.83775	0.490421	0.597635	0.396215
MLG:146	MLG:146,k__Bacteria;p__Bacteroidetes;c__Bacteroidia;o__Bacteroidales;f__Rikenellaceae;g__Alistipes;s__Alistipes obesi	-0.270583	0.0961229	0.00270769	0.798487	0.50746	1.06907	0.79374	0.219839	0.00791179	0.0143851	0.82532	0.504356	0.605481	0.371115
MLG:327	MLG:327,k__Bacteria;p__Bacteroidetes;c__Bacteroidia;o__Bacteroidales;f__Bacteroidaceae;g__Bacteroides;s__Bacteroides massiliensis	0.731429	0.107356	0.00299597	2.07066	1.79072	1.33923	0.998729	-0.100443	0.915703	0.171611	1.43428	0.86287	1.53472	1.11281
MLG:211	MLG:211,k__Bacteria;p__Firmicutes;c__Clostridia;o__Clostridiales;f__Oscillospiraceae;g__Oscillibacter	-0.166899	0.2498	0.00693888	0.972124	0.50188	1.13902	0.735833	-0.0674099	0.519117	0.125846	0.66996	0.315111	0.73737	0.421705
MLG:273	MLG:273,k__Bacteria;p__Firmicutes;c__Clostridia;o__Clostridiales;f__Lachnospiraceae	0.000920655	0.814546	0.0223163	1.38755	0.532823	1.38663	0.566567	-0.184475	0.114545	0.0618353	1.19674	0.498892	1.38122	0.562092
