# Supplementary material for: Alterations of gut microbiota contribute to the progression of unruptured intracranial aneurysms
Source: Nat Commun. 2020 Jun 25;11:3218. doi: 10.1038/s41467-020-16990-3 (PMC7316982; doi:10.1038/s41467-020-16990-3)
Supplement: Supplementary file 12 — Supplementary Data 9 [file 41467_2020_16990_MOESM12_ESM.xlsx]

## Sheet: Supplementary Data 9
#ID	Diff(UIAs/Controls)	p-value		#ID	Diff(UIAs/Controls)	p-value
PWY66-400: glycolysis VI (metazoan)	318.124	3.78427e-06		PWY-6151: S-adenosyl-L-methionine cycle I	-902.326	1.65551e-06
LPSSYN-PWY: superpathway of lipopolysaccharide biosynthesis	39.5386	5.76227e-06		PWY-6123: inosine-5'-phosphate biosynthesis I	-344.844	0.000109784
PWY-7211: superpathway of pyrimidine deoxyribonucleotides de novo biosynthesis	167.093	3.63826e-05		PWY-7234: inosine-5'-phosphate biosynthesis III	-228.539	0.000123756
PWY-7196: superpathway of pyrimidine ribonucleosides salvage	194.016	4.13138e-05		PWY-7221: guanosine ribonucleotides de novo biosynthesis	-547.995	0.000963346
TRPSYN-PWY: L-tryptophan biosynthesis	192.382	7.09879e-05		NONMEVIPP-PWY: methylerythritol phosphate pathway I	-442.238	0.00106695
PWY490-3: nitrate reduction VI (assimilatory)	4.8889	9.82952e-05		PWY-6124: inosine-5'-phosphate biosynthesis II	-232.819	0.00122668
PWY-7323: superpathway of GDP-mannose-derived O-antigen building blocks biosynthesis	79.4152	0.000102335		GLUCUROCAT-PWY: superpathway of beta;-D-glucuronide and D-glucuronate degradation	-286.367	0.00149112
PWY-7003: glycerol degradation to butanol	29.4579	0.000242579		THRESYN-PWY: superpathway of L-threonine biosynthesis	-264.38	0.00159883
PWY-6531: mannitol cycle	31.5516	0.0003032		PWY-3001: superpathway of L-isoleucine biosynthesis I	-270.231	0.00183801
PWY-6588: pyruvate fermentation to acetone	35.7844	0.000591669		GALACT-GLUCUROCAT-PWY: superpathway of hexuronide and hexuronate degradation	-272.411	0.00201208
ANAEROFRUCAT-PWY: homolactic fermentation	182.182	0.0006245		PWY-724: superpathway of L-lysine, L-threonine and L-methionine biosynthesis II	-342.758	0.00217709
COLANSYN-PWY: colanic acid building blocks biosynthesis	74.3667	0.000695305		PWY-7242: D-fructuronate degradation	-312.556	0.00220182
PWY-5920: superpathway of heme biosynthesis from glycine	15.6855	0.00102376		PWY-6386: UDP-N-acetylmuramoyl-pentapeptide biosynthesis II (lysine-containing)	-510.203	0.00230653
PWY-5484: glycolysis II (from fructose 6-phosphate)	150.156	0.00246701		PWY-6122: 5-aminoimidazole ribonucleotide biosynthesis II	-480.631	0.00236912
PWY-6936: seleno-amino acid biosynthesis	34.9671	0.00254797		PWY-6277: superpathway of 5-aminoimidazole ribonucleotide biosynthesis	-480.631	0.00236912
PWY-5692: allantoin degradation to glyoxylate II	2.07223	0.00378657		PWY-5177: glutaryl-CoA degradation	-64.6097	0.00256934
PWY0-41: allantoin degradation IV (anaerobic)	3.563	0.0040762		GALACTUROCAT-PWY: D-galacturonate degradation I	-290.964	0.00291989
PWY-6629: superpathway of L-tryptophan biosynthesis	87.4153	0.00526511		PWY-6507: 4-deoxy-L-threo-hex-4-enopyranuronate degradation	-236.615	0.00364176
KETOGLUCONMET-PWY: ketogluconate metabolism	14.0229	0.00546722		DAPLYSINESYN-PWY: L-lysine biosynthesis I	-191.618	0.00402917
PWY-6901: superpathway of glucose and xylose degradation	83.89	0.00593672		PWY-5097: L-lysine biosynthesis VI	-437.991	0.00484402
PWY-6285: superpathway of fatty acids biosynthesis	47.3479	0.00653823		SER-GLYSYN-PWY: superpathway of L-serine and glycine biosynthesis I	-222.236	0.00900188
PWY-5367: petroselinate biosynthesis	73.27	0.00675888
PWY-6284: superpathway of unsaturated fatty acids biosynthesis	43.1569	0.00762632
PWY-5005: biotin biosynthesis II	57.8562	0.00793691
P461-PWY: hexitol fermentation to lactate, formate, ethanol and acetate	136	0.00939537
