# Supplementary material for: Alterations of gut microbiota contribute to the progression of unruptured intracranial aneurysms
Source: Nat Commun. 2020 Jun 25;11:3218. doi: 10.1038/s41467-020-16990-3 (PMC7316982; doi:10.1038/s41467-020-16990-3)
Supplement: Supplementary file 13 — Supplementary Data 10 [file 41467_2020_16990_MOESM13_ESM.xlsx]

## Sheet: Supplementary Data 10
#KEGG id	Genes_in_UIAs	Genes_in_Controls	Odds_Ratio	p-value	p-adj	Log2ratio
ko04142,Lysosome	102	12	5.80883	1.79889e-12	3.14806e-10	2.53825
ko00531,Glycosaminoglycan degradation	94	12	5.34905	4.93572e-11	8.63751e-09	2.41928
ko00603,Glycosphingolipid biosynthesis	96	16	4.0956	2.6179e-09	4.58133e-07	2.03408
ko00625,Chloroalkane and chloroalkene degradation	6	35	0.115681	4.22719e-09	7.39758e-07	-3.11178
ko00640,Propanoate metabolism	45	85	0.356031	8.79433e-09	1.53901e-06	-1.48993
ko04217,Necroptosis	147	40	2.51246	4.59612e-08	8.04321e-06	1.3291
ko00513,Various types of N-glycan biosynthesis	72	12	4.08836	2.71269e-07	4.74721e-05	2.03152
ko00511,Other glycan degradation	142	42	2.30963	4.92158e-07	8.61276e-05	1.20766
ko04724,Glutamatergic synapse	96	24	2.72727	2.27701e-06	0.000398476	1.44746
ko00380,Tryptophan metabolism	4	23	0.117537	3.00399e-06	0.000525699	-3.08881
ko00903,Limonene and pinene degradation	1	14	0.0483224	3.05992e-06	0.000535486	-4.37116
ko04727,GABAergic synapse	108	30	2.45531	4.56066e-06	0.000798115	1.29591
ko00920,Sulfur metabolism	29	55	0.355578	5.30169e-06	0.000927796	-1.49176
ko00010,Glycolysis / Gluconeogenesis	398	368	0.722358	1.21761e-05	0.00213083	-0.469214
ko00966,Glucosinolate biosynthesis	4	20	0.135226	2.42696e-05	0.00424718	-2.88656
ko01040,Biosynthesis of unsaturated fatty acids	36	4	6.11808	3.21281e-05	0.00562242	2.61308
ko00280,Valine, leucine and isoleucine degradation	41	63	0.438882	3.37724e-05	0.00591018	-1.18809
ko00480,Glutathione metabolism	46	8	3.91034	7.0358e-05	0.0123127	1.96729
ko00626,Naphthalene degradation	6	21	0.193189	0.000102636	0.0179613	-2.37191
ko04910,Insulin signaling pathway	39	6	4.41864	0.000104938	0.0183641	2.1436
ko05231,Choline metabolism in cancer	18	0	12.22	0.000118912	0.0208096	3.61118
ko00750,Vitamin B6 metabolism	22	40	0.371453	0.000139216	0.0243628	-1.42875
ko00620,Pyruvate metabolism	179	181	0.664498	0.000139504	0.0244133	-0.589663
ko00270,Cysteine and methionine metabolism	129	137	0.633647	0.000248384	0.0434672	-0.658249
ko00071,Fatty acid degradation	59	75	0.530523	0.000272991	0.0477734	-0.914513
