# Supplementary material for: Alterations of gut microbiota contribute to the progression of unruptured intracranial aneurysms
Source: Nat Commun. 2020 Jun 25;11:3218. doi: 10.1038/s41467-020-16990-3 (PMC7316982; doi:10.1038/s41467-020-16990-3)
Supplement: Supplementary file 14 — Supplementary Data 11 [file 41467_2020_16990_MOESM14_ESM.xlsx]

## Sheet: Supplementary Data 11
				Concentration of fatty acids:µmol/L
	C12	C14	C16	C16:1	C18	C18:1	C18:2	C20:4	C22:6
UIAs Group
A5	9.435	11.9921	113.738	3.45265	24.1236	7.40133	7.93943	0.657546	1.96205
A7	8.72301	13.7224	141.859	3.24183	32.1521	14.8326	12.4568	0.636366	4.22565			Abbreviation	human	mice	Common Name	Full Name	MRM	Retention Time (min)
A8	7.54508	9.9475	82.7073	11.3887	14.6199	36.6456	47.3089	2.95424	9.32792		1	C12	C12		Lauric acid	Lauric acid	367.0 -> 169.0	3.4463
A25	9.79222	12.3061	131.331	1.60362	31.5958	5.21607	3.94198	0.481874	1.29612		2	C14	C14	C14	Myristic acid	Myristic acid	395.0 -> 169.0	4.73583
A29	8.03639	14.0583	147.325	0.908468	30.3866	6.63242	5.31457	0.573224	1.29776		3	C16	C16	C16	Palmitic acid	Hexadecanoic acid	423.0 -> 169.0	5.968
A32	6.89718	14.2845	164.68	0.722358	36.3923	4.63061	3.10432	0.496786	0.986247		4	C16:1	C16:1	C16:1	Palmitoleic acid	Cis-9-Hexadecenoic acid	421.0 -> 169.0	5.132
A36	8.17602	14.3152	150.569	3.96273	29.7961	14.825	14.3092	0.836639	3.66363		5	C18	C18	C18	Stearic acid	Octadecanoic acid	451.0 -> 169.0	7.128
A38	9.6534	14.9882	139.742	1.91494	31.3315	8.37015	5.13303	0.401541	1.71766		6	C18:1	C18:1	C18:1	Oleic acid	Cis-9-Octadecenoic acid	449.0 -> 169.0	6.306
A44	9.58993	16.6835	165.065	1.60999	36.1401	5.75217	4.28413	0.619766	1.25823		7	C18:2	C18:2	C18:2	Linoleic acid	Cis-9,12-Octadecenoic acid	447.0 -> 169.0	5.569
A46	8.66442	15.9231	164.322	1.73061	35.857	5.25844	4.67632	0.57855	1.04		8	C20:4	C20:4	C20:4	Arachidonic acid (ARA)	Cis-5,8,11,14-Eicosapentaenoic acid	471.0 -> 169.0	5.609
A47	8.04853	11.0512	106.449	1.39369	28.0808	5.4697	3.87718	0.386883	0.807304		9	C22:6	C22:6	C22:6	Docosahexaenoic acid (DHA)	Cis-4,7,10,13,16,19-Docosahexaenoic acid	495.0 -> 183.0	5.592
A49	6.84111	9.86592	101.147	8.6411	19.6427	29.75	23.915	0.976813	2.78843			C17			Heptadecanoic acid	Heptadecanoic acid	437.0 -> 169.0	6.56
A50	10.5196	13.1293	133.012	5.88192	27.8328	19.1485	16.0672	1.14625	2.99529
A52	11.7783	12.9988	130.27	10.448	25.1526	20.3495	21.0914	1.3097	3.4064
A55	8.06732	13.3217	143.133	1.17674	32.0596	6.08736	4.87964	0.500923	0.864297
A58	9.88257	13.0383	133.499	2.06418	27.2742	11.3887	12.6018	0.357582	1.67696
A60	8.72231	11.8259	136.52	4.75355	28.0081	21.5984	18.6938	1.37427	4.04386
A63	6.9043	12.8501	132.582	6.52712	26.4156	23.2022	23.358	1.24945	5.13411
A66	8.68241	12.4737	132.413	2.19322	29.3258	9.75893	7.98538	0.60618	2.59385
A67	11.0482	13.4697	126.167	2.98824	26.6501	9.80932	10.8255	0.621088	2.22572
A70	7.27179	7.16319	95.4079	6.81455	20.2722	33.1464	39.7754	1.60757	9.5411
A71	13.3607	12.4203	130.109	2.47056	27.1154	8.83864	8.32339	0.727238	1.62217
A73	8.26852	12.6523	131.474	1.61712	29.7695	5.34618	6.07874	0.392364	0.672331
A75	8.34383	11.7112	116.496	3.10715	25.1421	11.47	13.4287	0.816922	3.04815
A76	7.69443	12.1801	95.3303	11.7918	19.1446	18.4974	18.9672	0.64663	3.41491
A81	15.2648	9.29899	101.73	1.6955	27.0478	8.09367	8.86701	0.627274	1.05982
A82	9.01881	15.4021	151.025	1.89211	35.6777	5.60912	4.00054	0.437603	0.728656
A84	8.85895	12.233	141.934	1.42509	31.4349	6.35165	3.50207	0.473135	0.721748
A85	10.6975	13.8737	135.158	3.43167	26.2448	13.8335	12.6282	0.843073	1.83589
A99	8.37616	12.3941	130.278	3.2701	28.8937	7.64437	5.06886	0.584089	1.03575
Controls Group
N03	8.60218	7.18562	78.3701	7.1753	16.8594	25.8048	38.2925	2.60963	6.53051
N04	6.18149	6.52507	110.371	2.48908	26.8731	13.7936	18.7647	1.07029	2.95966
N05	7.79357	5.15798	79.0937	6.09341	17.3423	38.273	47.9936	1.56006	3.39829
N09	7.93658	7.71155	122.317	2.57547	26.4172	36.3985	38.6711	1.39737	4.86646
N13	7.01416	8.51584	125.433	5.87757	25.9409	29.1733	36.4878	0.785149	5.15876
N15	7.18586	8.25444	116.999	4.27397	26.1558	21.1851	23.5579	1.22593	3.87549
N16	5.47151	7.88944	83.344	7.6387	19.1984	20.4136	22.1001	1.13575	3.27416
N21	6.12921	9.43777	109.382	4.65535	25.0757	26.6262	28.0285	1.61218	6.17414
N29	7.47251	8.82287	117.636	6.36097	29.1659	21.7955	25.1362	1.45396	4.38905
N30	10.0018	10.503	118.869	1.34848	27.836	7.11084	8.13907	0.225632	1.25364
N36	7.98978	12.0401	116.033	1.26302	25.4519	6.01489	11.3083	0.329126	1.10868
N38	7.91226	12.0768	116.334	1.96297	27.4665	7.95123	9.79484	0.733478	2.87006
N39	10.0298	9.92555	109.357	2.49062	25.5936	9.91357	9.20304	0.722275	3.59416
N42	9.56601	12.5815	120.729	3.88864	27.3073	13.0022	11.2765	0.534511	2.9581
N47	7.14203	11.5356	127.544	4.17651	28.1105	15.0544	13.4707	0.497737	3.41338
N54	7.9589	12.0503	127.965	4.60052	28.8675	11.8639	10.0639	0.614568	2.33038
N55	10.2885	13.8086	121.612	3.41113	28.3653	10.6392	8.74845	0.413418	1.49234
N56	8.73998	13.0636	137.333	7.7831	31.2621	20.4962	23.0847	1.24734	3.23205
N60	10.7888	13.8708	160.279	0.824934	34.8464	6.36304	5.44629	0.289294	1.0701
N62	7.99278	8.31402	141.428	2.81287	21.0777	11.6502	13.7403	0.554278	3.8104
N63	7.49832	8.86691	95.2479	3.45966	20.6641	16.7964	23.7358	0.877203	5.47414
N72	8.02245	10.2473	107.205	5.32612	22.0806	20.305	16.3748	0.967632	4.01674
N77	6.84866	10.5961	126.062	2.23178	27.2977	10.9993	13.5801	0.68596	3.53764
N78	6.24408	10.4131	138.178	2.79746	29.6895	13.6572	13.2481	0.656167	3.95157
N79	9.50428	11.0564	135.57	3.78555	30.3557	14.4582	16.5163	0.935199	4.14856
N80	8.57539	9.39041	99.0474	5.50269	21.7334	12.542	13.4074	0.838672	2.76972
N81	9.22596	10.7044	118.741	3.4502	24.8378	14.5905	17.5261	1.25131	4.92087
N86	7.07426	9.03439	163.955	6.85918	21.2263	36.3158	46.0682	2.75009	6.31627
N91	8.56888	10.6093	114.754	2.99763	23.7138	15.4359	20.1889	1.19144	3.70983
N95	7.39491	11.4661	141.547	4.10963	28.4236	16.0695	16.3406	1.28921	6.06653
the mean of UIAs	9.13876	12.7192	130.182	3.80397	28.1193	12.8319	12.4135	0.797386	2.5664
the SD of UIAs	1.88066	1.9759	20.9392	3.14405	5.14974	8.80079	10.5492	0.518815	2.22168
the mean of Controls	8.0385	10.0552	119.358	4.07409	25.6412	17.4898	20.0098	1.01516	3.75572
the SD of Controls	1.32183	2.1252	20.2503	1.92426	4.1541	8.8285	11.384	0.592798	1.49855
UIAs VS Controls p value	0.0105758	6.59496e-06	0.0502785	0.716958	0.0508139	0.057293	0.0132327	0.155366	0.0269318
	P<0.05	P<0.05	P<0.05		P<0.05	P<0.05	P<0.05		P<0.05
					Concentration of amino acids:µmol/L
	L-Asparagine	Serine	L-Histidine	Glycine	Sarcosine	L-Glutamine	Taurine	Hypotaurine	L-Aspartic acid	L-Arginine	Ethanolamine	DL-methionine sulfoxide	L-Glutamic acid	Allantoin	L-Citrulline	L-Threonine	L-Alanine	L-Proline	L-Cystine	DL-3-Aminoisobutyric acid	L-Homocystine	L-2-Aminobutyric acid	L-Ornithine	L-Tyrosine	6-Aminocaproic acid	L-Lysine	L-Cysteine	Valine	L-Isoleucine	Phenylalanine	L-Leucine	L-Tryptophan				Common Name	human	mice	MRM	Retention Time (min)
UIAs Group																																				L-Asparagine	L-Asparagine	L-Asparagine	303 -> 171	3.847
A5	40.987	84.1573	87.944	197.977	5.96997	444.465	37.0977	1.324	2.89184	102.634	6.71634	1.01376	44.5857	14.3984	35.0144	104.881	273.9	320.323	42.5003	ND	0.800344	18.3494	91.5769	61.3908	5.01724	97.5332	66.8971	294.094	171.119	79.178	69.1099	52.7805				Serine	Serine	Serine	276 -> 171	4.024
A7	48.5589	90.7299	83.9986	245.549	5.08421	598.988	43.0541	1.34969	1.70802	75.1742	8.1086	0.643854	12.6266	17.5374	24.4714	147.876	275.608	161.202	18.5273	2.75275	ND	20.1841	55.6673	70.6625	5.35207	141.774	44.2657	210.769	128.068	87.312	38.1742	65.9462				L-Histidine	L-Histidine	L-Histidine	326 -> 171	3.957
A8	32.3653	84.9722	76.4541	163.581	4.80673	379.096	47.5005	1.21501	4.32748	77.2244	7.10225	0.837578	27.7557	11.7385	24.689	73.9531	257.848	110.239	41.9324	1.51407	0.293707	20.9106	31.1888	54.1265	5.18704	104.254	27.8912	196.818	111.79	62.6004	41.4458	41.5658				Glycine	Glycine	Glycine	246 -> 171	4.278
A25	56.1967	105.754	61.8158	360.497	5.24505	395.425	34.0911	1.27788	2.72226	75.3111	6.1259	1.99937	34.8845	15.1484	21.583	94.3271	306.34	204.702	32.8391	2.68826	0.447159	17.6457	42.0237	62.9754	5.38379	104.382	61.5391	209.984	131.886	77.249	62.075	54.2612				Sarcosine	Sarcosine		260 -> 171	4.412
A29	38.7462	122.072	68.1027	231.595	3.64827	395.775	36.7925	1.15358	6.60537	56.6185	6.20438	1.04276	23.4595	20.363	24.3033	93.5099	213.626	155.756	25.7752	1.79923	ND	22.3988	64.4989	47.0079	5.32894	101.963	51.9414	298.175	156.972	77.9237	84.3347	52.6677				L-Glutamine	L-Glutamine	L-Glutamine	317 -> 171	4.74
A32	41.7911	80.3742	55.5359	208.852	2.36949	417.067	30.7896	1.20676	3.34975	87.3036	7.65046	1.19293	26.3284	26.1477	38.1694	98.73	380.902	230.105	21.7909	1.35206	0.144509	11.2487	42.4448	55.576	5.02007	88.0798	51.0157	209.983	125.061	74.4909	49.7723	61.0153				Taurine	Taurine	Taurine	296 -> 171	4.733
A36	38.1424	94.105	74.1868	272.671	2.35444	434.806	33.226	0.991898	2.4067	69.8125	5.88429	0.709095	25.6774	14.5235	24.507	90.2789	195.571	116.48	15.7523	0.700333	ND	17.8933	40.0636	58.8641	4.98822	90.4466	42.7645	162.982	110.049	66.4949	40.5573	43.8855				Hypotaurine	Hypotaurine	Hypotaurine	280 -> 171	4.875
A38	36.9753	63.636	57.7084	145.054	2.57971	331.113	27.5288	1.01062	1.64309	77.9569	6.28238	0.915773	23.7122	15.6039	23.7458	80.1509	261.182	133.811	27.3247	2.68465	0.261873	12.6758	35.4714	70.5051	5.42124	71.1279	59.0528	159.004	106.541	76.2358	48.9805	65.0637				L-Aspartic acid	L-Aspartic acid	L-Aspartic acid	304 -> 171	5.021
A44	50.9599	111.431	76.1518	232.063	2.96946	571.721	31.8102	1.30159	2.63446	137.539	6.15397	1.18528	35.3962	19.6118	31.9423	164.71	332.334	275.649	33.664	0.650165	0.606608	16.5123	52.2585	59.5387	5.49609	140.082	48.214	240.138	149.454	78.7138	69.1634	59.906				L-Arginine	L-Arginine	L-Arginine	345 -> 171	5.016
A46	62.7858	107.964	92.6733	277.12	4.31082	477.495	44.0327	1.4617	3.62752	95.5524	8.56241	2.66703	49.3525	23.5224	31.8364	122.795	430.104	251.842	23.3617	ND	0.426478	27.7925	78.4403	66.791	5.63324	151.018	67.8791	294.574	175.811	94.3048	75.8604	71.9384				Ethanolamine	Ethanolamine	Ethanolamine	232 -> 171	5.024
A47	44.861	82.8286	88.8194	182.245	3.75173	403.566	32.1869	1.1791	1.51828	43.1185	6.83156	0.628067	12.5372	7.78489	19.1883	85.4454	237.304	109.044	21.0555	ND	ND	28.1589	30.8015	52.8234	5.28879	67.3608	47.2613	148.726	83.3401	79.4456	33.0019	47.4209				DL-methionine sulfoxide	DL-methionine sulfoxide	DL-methionine sulfoxide	336 -> 171	5.606
A49	39.2455	68.1488	85.5724	131.934	3.53528	413.561	28.3848	0.383014	2.5281	49.4746	5.30567	0.590336	35.4021	9.03529	22.9605	85.6751	250.213	167.24	45.505	2.52548	0.525526	14.9044	33.3347	56.8324	4.98379	84.4558	56.8392	209.756	112.668	65.147	55.1685	40.0288				L-Glutamic acid	L-Glutamic acid	L-Glutamic acid	318 -> 171	5.703
A50	43.0822	103.029	90.0641	192.579	3.15089	451.051	27.6444	1.21806	1.82555	83.609	6.75427	0.214792	16.0332	8.65185	20.7697	119.222	164.715	146.551	21.6946	1.23708	0.182493	17.3147	37.3073	53.4369	4.99027	86.6369	69.8964	209.004	107.888	56.4793	45.2517	52.8538				Allantoin	Allantoin	Allantoin	329 -> 171	6.521
A52	30.4603	77.9349	60.6968	229.701	1.85414	360.199	28.9017	0.617126	1.26845	47.0178	5.25584	0.369478	10.4387	9.44849	18.1756	79.9758	125.079	85.181	32.79	0.911589	0.314788	8.62537	23.4371	46.4819	4.95421	46.5765	43.0207	126.572	74.0101	50.5931	31.8532	37.9967				L-Citrulline	L-Citrulline	L-Citrulline	346 -> 171	5.867
A55	44.7891	98.7774	60.5241	223.095	3.31566	380.205	23.6798	1.91217	1.91827	43.4794	5.52635	0.950373	20.2036	15.2146	32.5873	101.372	214.243	168.13	24.6953	1.68828	1.17146	12.0019	43.2739	88.9617	5.31227	69.3518	51.7771	165.458	98.3616	95.8353	38.8543	74.3873				L-Threonine	L-Threonine	L-Threonine	290 -> 171	5.979
A58	36.2031	74.3577	59.3755	175.647	4.23263	387.038	25.1645	0.519156	2.15714	66.6931	5.2371	0.78402	32.7425	8.69288	13.7632	84.8101	256.773	168.056	16.1184	1.88001	0.171642	11.4374	31.3858	77.3228	4.9639	84.4803	68.309	216.686	136.462	76.2993	63.0717	65.6632				L-Alanine	L-Alanine	L-Alanine	260 -> 171	6.27
A60	41.8998	87.7274	72.2057	206.941	2.5627	434.82	38.9034	1.02834	1.83656	81.8242	6.43435	0.480803	15.1307	11.1815	21.3098	114.861	295.546	115.467	27.2278	2.14385	0.198504	15.268	37.8452	62.5651	4.97264	97.3106	53.2793	199.965	123.645	65.0203	49.802	69.055				L-Proline	L-Proline	L-Proline	286 -> 171	6.538
A63	36.7294	68.2778	61.7626	150.297	5.37965	398.149	33.8489	0.845487	2.15302	41.8961	5.34379	0.531578	28.1498	8.67522	16.6978	84.8541	228.46	190.304	26.9493	1.24616	0.0591237	14.6372	36.6102	59.137	4.98833	91.4748	44.9334	184.102	104.233	61.3693	50.077	47.0321				L-Cystine	L-Cystine	L-Cystine	292 -> 171	6.882
A66	36.5383	98.8165	69.4229	205.581	7.62325	366.291	31.0314	1.13069	2.54562	78.0109	8.24067	0.647914	31.3436	8.34199	22.7441	92.5046	251.167	154.16	30.2957	ND	0.434781	17.9235	53.2013	60.8684	4.95158	101.504	40.9688	196.439	93.3144	72.3273	53.3156	53.0883				DL-3-Aminoisobutyric acid	DL-3-Aminoisobutyric acid		274 -> 171	7.172
A67	61.5547	125.929	71.1053	347.51	2.25923	489.994	41.759	1.14727	2.15063	83.5964	5.66201	0.958221	18.9706	13.529	18.8137	140.113	251.456	188.188	23.5146	ND	0.142607	21.3075	57.148	91.9397	5.5135	91.7056	52.0488	222.666	144.926	95.6018	77.8877	70.5018				L-Homocystine	L-Homocystine		306 -> 171	7.896
A70	29.8551	46.8389	51.6326	135.259	1.531	290.524	21.8886	0.491573	1.32265	57.7829	5.61596	0.587623	13.1627	9.48517	20.062	63.991	114.62	92.3432	22.5025	ND	0.430434	8.01174	27.2347	58.7027	4.99255	56.801	26.9293	134.718	86.4073	87.8551	43.2315	38.3139				L-2-Aminobutyric acid	L-2-Aminobutyric acid		274 -> 171	7.792
A71	40.5074	81.3746	64.7298	223.664	2.4247	372.188	35.9733	1.18995	1.81539	48.6866	6.22626	0.456517	21.167	15.1261	22.1589	66.9647	218.177	90.0482	31.8468	ND	0.245783	21.6727	45.4441	48.4349	5.30403	79.2263	62.0964	191.331	100.278	75.8589	39.96	60.3177				2-Aminoisobutyric acid		2-Aminoisobutyric acid	274 -> 171	7.613
A73	74.5026	136.093	81.2316	237.951	5.95545	494.283	40.4538	1.8621	2.86623	91.9999	9.14421	1.56574	25.6089	24.7844	35.6152	124.75	420.887	235.368	35.9889	ND	0.542157	20.0654	53.6891	66.7657	5.37003	107.584	62.7169	202.512	83.7683	88.0586	47.7225	55.6776				L-Ornithine	L-Ornithine	L-Ornithine	237 -> 171	8.321
A75	41.5319	72.272	69.5121	191.516	3.74363	507.661	29.6235	1.47435	2.64623	79.4329	6.54375	0.769867	41.5382	17.4051	28.1107	117.915	303.144	158.26	16.3901	1.9538	ND	19.1343	35.8736	57.4782	4.96356	91.8908	29.1542	221.719	118.633	76.7364	71.7412	68.3079				L-Tyrosine	L-Tyrosine	L-Tyrosine	352 -> 171	8.709
A76	51.2576	85.3226	83.0641	196.819	4.72527	534.989	45.9136	1.16343	4.04899	78.6782	9.45528	0.796278	49.096	26.373	35.0234	116.85	437.905	191.539	35.3847	2.26951	0.282752	18.1794	60.158	70.881	5.41444	175.223	66.5164	264.632	152.704	80.1561	67.7742	62.7029				6-Aminocaproic acid	6-Aminocaproic acid		302 -> 171	9.053
A81	45.2229	92.0426	66.3564	181.384	3.55718	423.696	37.9997	1.68179	2.07217	61.5304	4.72765	1.1756	23.7714	5.25674	11.9376	84.5751	141.29	128.276	34.3998	5.68773	0.394138	26.2308	31.3802	59.0059	4.97514	87.5436	45.3387	238.729	146.635	75.3351	71.9391	45.268				L-Lysine	L-Lysine	L-Lysine	244 -> 171	9.202
A82	41.8913	82.637	88.2421	228.943	4.02499	490.869	27.846	1.50887	2.33346	72.5841	7.18149	1.14439	26.4093	14.0872	26.9183	94.3196	375.723	192.129	26.7875	2.8328	0.273731	16.9836	45.3643	57.6661	5.34295	91.1568	58.3577	153.168	69.3583	63.9226	36.1381	59.282				L-Cysteine	L-Cysteine	L-Cysteine	417 -> 171	9.261
A84	48.6283	89.2594	80.7682	260.123	3.90557	505.425	29.6758	1.98129	9.18631	105.961	11.1686	0.970155	34.9861	15.4122	30.927	133.594	312.06	233.994	48.9311	ND	2.80358	16.2397	50.8063	75.981	5.01159	100.599	39.2807	259.958	156.612	86.6001	86.1144	62.8294				Valine	Valine	Valine	288 -> 171	9.515
A85	42.291	93.3551	75.6177	208.955	2.74077	478.11	38.4392	1.25516	2.02583	92.076	8.04502	0.667982	27.1307	20.0737	28.6483	103.495	247.184	148.926	27.2961	2.85016	0.640001	10.0452	32.8751	53.7021	5.42222	102.014	74.2619	201.002	115.665	89.1043	55.3367	55.7139				L-Isoleucine	L-Isoleucine	L-Isoleucine	302 -> 171	12.671
A99	43.4363	107.189	74.2156	190.971	4.09428	448.461	36.9221	1.60729	3.24035	91.1059	7.18744	0.677239	48.343	17.7662	26.4341	119.809	309.349	176.356	29.4172	1.47014	0.254373	14.5728	65.5554	57.1378	5.39405	132.689	33.1641	233.81	120.516	67.2759	55.1431	51.9145				Phenylalanine	Phenylalanine	Phenylalanine	336 -> 171	12.783
Controls Group																																				L-Leucine	L-Leucine	L-Leucine	302 -> 171	12.738
N3	36.3893	75.8619	76.6147	231.046	3.86778	502.885	44.607	2.08575	1.93562	86.9624	7.81382	0.508572	16.2734	20.7175	31.27	84.7966	252.436	137.743	21.1753	2.07825	0.634467	6.89215	42.567	39.2293	4.99712	91.283	58.5903	173.378	100.176	54.7218	56.5256	52.3463				L-Tryptophan	L-Tryptophan	L-Tryptophan	375 -> 171	12.992
N4	60.7129	98.4557	88.83	318.317	4.75228	595.833	40.6257	2.27771	1.8612	100.735	9.6895	0.540272	11.6772	19.469	35.1961	118.234	370.722	169.349	29.3125	3.41504	0.230635	11.9024	58.7673	51.7698	4.96353	106.084	32.485	169.419	106.346	67.9634	58.0667	56.7796				Methylamine		Methylamine	202 -> 171	5.076
N5	75.4027	141.225	84.3083	372.787	5.18844	562.296	37.7047	2.00539	2.50146	147.536	5.18504	1.15856	17.0792	16.8311	32.6766	123.619	262.946	162.462	29.9881	ND	0.260217	12.2864	76.6145	102.985	5.47788	107.578	35.5526	185.934	145.799	83.5149	63.3801	59.5652				Cystathionine		Cystathionine	282 -> 171	8.956
N9	47.0872	112.679	67.6848	319.643	3.88339	441.046	104.387	3.21587	4.98189	26.3551	12.6688	0.809806	64.25	20.844	23.5068	108.428	311.105	367.574	23.0073	3.9637	0.719394	16.0087	115.574	55.7817	4.95585	102.935	63.0264	226.061	137.259	79.7494	60.5913	53.851				Homoserine		Homoserine	290 -> 171	4.942
N13	48.4501	98.3392	78.7706	210.828	5.58248	546.849	40.7179	1.54554	2.417	100.148	7.52221	0.552753	23.0815	16.2525	27.422	91.8933	168.258	105.314	26.3357	ND	0.243196	11.6586	59.7044	61.7343	5.28618	104.17	34.1172	124.425	82.3813	54.6804	28.3559	36.0896				O-Phosphorylethanolamine		O-Phosphorylethanolamine	312 -> 171	3.875
N15	34.0885	64.3542	68.8072	233.383	4.88275	449.533	31.8998	0.880271	2.33208	55.6884	7.91069	0.788535	44.1697	14.235	26.6801	68.0364	256.832	126.796	24.682	2.32706	0.391681	10.7094	40.7954	58.108	4.96175	85.3871	58.0751	212.999	128.92	58.7183	55.0203	51.9525				O-acetyl-L-serine		o-acetyl-L-serine	318 -> 171	6.941
N16	35.9045	76.7965	68.5105	231.126	3.75956	467.539	42.0969	1.91308	2.43664	60.4697	8.35139	0.520136	36.0526	18.5492	27.3412	101.222	263.631	313.769	32.5956	1.44139	0.516005	8.12052	52.8885	61.7628	5.2406	80.3101	62.0023	173.516	111.865	65.2715	46.5442	51.0078				L-Methionine		L-Methionine	320 -> 171	8.911
N21	46.1731	80.0197	80.4536	175.352	1.3606	527.522	35.7432	1.13447	2.12439	84.7139	8.98432	0.624697	36.7299	18.2378	31.7428	115.297	345.856	141.053	40.64	1.17544	0.429278	16.4684	61.2994	66.9017	5.31073	114.627	26.3699	223.028	133.385	64.3288	45.1544	52.1976				L-2-aminoadipic acid		L-2-aminoadipic acid	332 -> 171	7.075
N29	53.2065	118.057	100.304	306.614	8.29802	559.423	41.7415	1.51597	3.38387	78.1091	9.98751	0.642257	25.1638	19.4692	35.164	127.206	358.804	104.544	26.644	2.94213	0.292523	15.5511	84.7251	81.1095	5.01848	149.997	32.9035	260.39	176.052	73.6465	69.0367	67.955				Serotonin		Serotonin hydrochloride	347 -> 171	8.606
N30	31.9655	74.2437	62.0215	215.038	5.34281	458.469	42.7306	1.24612	3.14464	76.3494	7.37653	0.657243	24.2978	15.5714	31.7129	84.1364	237.645	143.908	16.9033	1.19956	ND	7.77599	63.0658	53.0413	5.20963	98.6737	20.5229	170.368	91.7241	67.8819	41.0539	44.0303				L-Kynurenine		L-Kynurenine	379 -> 171	11.753
N36	54.4739	109.152	81.3185	438.275	3.37527	549.958	38.7126	0.827378	1.54001	89.453	6.43335	1.16284	15.9372	14.5565	26.2948	115.318	255.034	218.156	33.8312	2.03883	0.313974	16.0224	48.0875	71.376	4.96267	92.7604	64.2222	191.709	119.938	82.8972	70.0682	54.106				GSSG		GSSG	478 -> 171	6.844
N38	61.9198	99.2363	93.7557	219.601	2.19204	537.982	66.9745	1.17268	1.83008	144.549	8.75676	1.86538	28.4484	20.0387	32.6566	139.161	314.282	269.248	20.5781	2.29924	0.242969	21.036	66.5436	110.652	4.97161	139.969	45.5091	293.095	193.422	103.719	88.8152	83.8149
N39	70.5209	80.15	97.9636	171.674	1.71473	452.807	43.2461	1.58055	2.97986	72.1854	9.35655	1.05274	26.9496	11.5214	30.394	99.8509	264.907	128.708	20.5594	ND	0.255188	11.9369	55.4324	79.0559	4.96081	94.4992	51.7031	200.949	123.266	74.5039	70.272	73.007
N42	48.0891	105.343	88.4079	192.41	3.19548	475.854	102.053	5.6624	4.95071	24.6819	9.58871	0.824626	86.262	14.6645	21.2418	106.93	463.823	369.185	13.8768	1.25736	0.330361	16.0332	105.658	71.773	5.34177	105.155	24.092	233.735	171.658	71.4183	68.6198	52.9789
N47	50.11	91.7972	99.0094	176.344	1.28632	395.822	39.4179	2.03399	3.3217	54.2537	8.916	0.894204	59.7454	13.6624	29.0158	115.671	357.889	251.144	16.872	3.82736	0.330348	20.9321	69.4168	70.9845	5.36978	98.4887	11.5864	207.325	136.354	66.7699	60.5273	63.3258
N54	45.2632	119.213	84.6296	220.79	1.79156	508.001	46.6499	2.23895	2.8291	75.5428	6.98973	0.968385	31.2708	17.6602	30.3096	160.037	246.789	140.091	28.5241	ND	0.295768	20.377	57.5409	54.6881	5.29811	124.185	40.1352	202.594	109.501	58.2828	45.6619	51.7285
N55	50.7354	119.363	97.7253	261.829	1.95297	558.158	45.8382	2.06915	2.97001	60.8318	10.3481	1.41123	27.6889	16.7223	39.7217	128.009	296.878	118.512	12.5478	2.90888	0.27317	14.4052	93.7575	71.1693	5.30295	109.851	25.1894	218.937	131.457	76.2954	54.3971	39.8981
N56	47.7008	83.4083	92.8761	208.857	1.52392	427.458	31.3056	3.16684	3.17003	19.9922	10.9082	1.66601	39.4831	17.5601	34.4397	162.352	315.352	176.428	12.0005	ND	0.379215	7.6928	84.713	79.3721	5.30509	64.9711	16.3093	151.311	96.9022	69.7604	28.6944	46.4647
N60	67.6038	139.184	87.1961	307.846	3.91036	543.887	79.1083	3.05894	3.95427	27.5781	7.53446	1.1981	36.9268	16.6377	22.546	163.74	369.762	219.507	18.4121	ND	0.292695	13.5737	130.35	83.1775	5.48318	139.554	25.5118	236.102	148.454	81.8447	81.8623	51.4942
N62	43.3835	68.6836	79.2659	179.894	1.2847	459.825	40.8353	2.16248	4.2282	82.0823	7.59432	0.982941	41.2127	19.0848	31.6494	89.7395	296.561	148.349	9.02454	1.4878	0.255603	12.5949	64.9643	52.8803	5.33039	108.989	26.4833	185.732	114.903	59.3238	45.4102	52.2873
N63	53.8592	94.4437	92.277	175.109	2.4201	455.176	59.2006	2.51988	2.56739	57.4278	9.20427	1.42963	32.4442	22.1889	43.774	114.083	221.406	112.657	24.8334	4.58868	0.618881	20.5553	68.4211	66.6081	5.31172	86.3689	51.495	207.316	142.872	85.6844	45.2153	62.8483
N72	38.3635	87.5483	82.9696	179.655	2.03354	459.25	51.7553	3.64108	4.29221	38.7275	9.2022	1.71546	70.4282	10.3516	21.6985	128.594	357.334	272.035	23.8949	2.52529	0.85851	13.3027	62.3039	79.9108	4.95864	119.79	18.5671	209.622	124.62	63.382	63.2638	65.9021
N77	53.4779	139.373	87.7654	374.64	1.29316	570.58	39.2492	0.96986	2.04563	92.7243	6.88735	1.27241	19.8991	13.7102	25.96	160.093	240.69	159.942	24.123	ND	0.255991	16.8892	108.451	59.8847	4.97569	123.255	33.0757	204.293	122.033	63.0742	66.6976	59.4708
N78	59.679	125.431	128.238	270.02	2.76649	623.743	52.6222	2.26074	2.68749	82.4861	9.12485	1.08604	28.5049	19.8057	41.5085	160.113	291.197	590.752	39.0503	1.44644	0.60787	12.3896	78.2533	55.414	4.96711	115.227	52.8237	172.686	96.1621	56.1315	48.4745	39.4448
N79	39.1654	58.2045	87.6121	123.976	1.42482	374.685	42.5789	1.30079	1.78245	56.5324	5.32656	0.633122	21.6918	6.24623	15.8932	71.3327	244.148	131.665	21.5551	ND	ND	6.40257	134.58	54.8028	4.96553	57.3436	58.6406	154.203	90.6459	56.0562	40.5415	51.2714
N80	36.5868	93.3148	80.6202	166.614	1.69282	480.764	33.6771	0.75385	2.0991	94.073	7.83885	0.782334	18.4302	9.15833	17.5336	84.7499	262.347	113.697	25.1346	1.05675	ND	8.48169	18.9516	49.9523	4.95625	66.1053	29.175	152.401	83.8109	45.6008	36.5615	41.0332
N81	43.6859	78.608	84.5562	149.423	1.41362	383.269	40.5575	1.7409	2.32318	55.572	7.56726	0.631067	27.1104	14.75	21.3485	87.4009	259.435	102.669	28.349	1.2062	0.221223	10.841	42.3594	62.8786	5.30135	90.0661	36.6366	161.019	95.6761	64.7928	36.6227	63.0516
N86	35.4827	78.8029	60.0441	173.639	0.916239	376.876	30.5081	1.51305	3.40475	79.3607	9.07342	1.14682	58.4926	15.6694	20.5784	95.4071	334.913	381.902	14.2072	2.90054	0.469524	16.9184	47.531	60.0543	4.95666	111.254	42.1303	237.671	149.926	58.4561	68.5605	59.2862
N91	47.6502	94.548	79.0562	211.684	1.62623	508.164	33.3429	1.93373	2.69786	73.2844	7.98452	1.29815	49.1144	16.2275	31.8892	103.656	227.626	124.133	20.4706	1.22896	0.232136	9.00404	52.8991	49.2127	5.44104	106.659	41.0827	178.385	119.346	60.6401	52.6269	50.2109
N95	36.2228	56.7401	71.3822	133.665	0.722564	368.657	29.258	0.544079	2.26686	115.154	7.55399	1.28482	21.1321	12.9167	27.0279	82.547	220.811	104.413	16.5954	2.58832	0.29722	10.5217	31.6506	93.1932	5.36532	74.7387	33.3792	202.739	134.447	81.5972	57.8872	62.0045
the mean of UIAs	44.0665	90.5802	72.983	214.536	3.7902	435.901	34.0721	1.2163	2.77919	75.1228	6.82261	0.905813	27.8648	14.8307	25.1036	102.877	269.424	169.989	28.742	2.03991	0.481942	17.2775	45.5453	62.1188	5.19793	97.8748	51.587	208.582	119.872	76.1175	55.0953	56.2462
the SD of UIAs	9.74403	19.1981	11.491	53.0885	1.38526	69.5715	6.62469	0.392232	1.61477	21.5339	1.46022	0.489937	11.1231	5.73677	6.63042	24.1845	83.5618	56.5837	8.56276	1.09082	0.540301	5.13564	15.5658	10.8925	0.217396	27.5366	13.0151	44.7545	28.2052	11.522	15.5083	10.3963
the mean of Controls	48.4451	95.4192	84.4325	231.669	2.8485	487.41	46.9715	1.96572	2.83532	73.7853	8.3893	1.00364	34.6649	16.1103	28.9398	113.055	288.981	196.857	23.1908	2.26833	0.379557	13.2428	69.2622	66.9821	5.16491	102.342	38.3798	197.378	123.977	68.3569	55.1503	54.9801
the SD of Controls	11.2247	23.5683	13.4721	76.4541	1.7814	69.3799	18.6177	1.03941	0.912154	31.0531	1.56959	0.37766	17.9461	3.66449	6.7227	27.9739	61.2175	112.797	7.67582	1.03586	0.171482	4.29009	27.8989	16.2975	0.194386	21.8444	15.1445	35.6273	27.3436	12.2308	14.6492	10.302
UIAs VS Controls p value	0.112	0.387	0.002	0.69	0.008	0.007	0	0.001	0.181	0.824	0	0.39	0.086	0.308	0.048	0.204	0.305	0.988	0.013	0.474	0.898	0.002	0	0.249	0.279	0.158	0.001	0.288	0.569	0.012	0.989	0.637
			P<0.05		P<0.05	P<0.05	P<0.05	P<0.05			P<0.05				P<0.05				P<0.05			P<0.05	P<0.05				P<0.05			P<0.05
