# Supplementary material for: Alterations of gut microbiota contribute to the progression of unruptured intracranial aneurysms
Source: Nat Commun. 2020 Jun 25;11:3218. doi: 10.1038/s41467-020-16990-3 (PMC7316982; doi:10.1038/s41467-020-16990-3)
Supplement: Supplementary file 15 — SupplementaryData 12 [file 41467_2020_16990_MOESM15_ESM.xlsx]

## Sheet: Supplementary Data 12
genus	FMT.Con.1	FMT.Con.2	FMT.UIA.1	FMT.UIA.2
Others	0.381969	0.475666	0.345567	0.34368
f__Bacteroidaceae;g__Bacteroides	0.341986	0.0588703	0.179798	0.152845
f__Lachnospiraceae;g__Roseburia	0.0447594	0.0768693	0.0733931	0.0242013
f__Clostridiaceae;g__Clostridium	0.0669119	0.242876	0.0427036	0.0874286
f__Ruminococcaceae;g__Ruminococcus	0.0416063	0.00380602	0.0303627	0.00255417
f__Ruminococcaceae;g__Faecalibacterium	0.0191623	0.00122187	0.117322	0.0419205
f__Enterobacteriaceae;g__Escherichia	0.00188191	0.0124234	0.000233475	0.00209831
f__Tannerellaceae;g__Parabacteroides	0.0123354	0.0019471	0.00442288	0.00688575
f__Veillonellaceae;g__Dialister	7.02012e-05	0.000122512	0.00161458	0.000153935
f__Rikenellaceae;g__Alistipes	0.00634225	0.000570195	0.0389477	0.0464819
f__Acidaminococcaceae;g__Phascolarctobacterium	0.0124574	0.0118708	0.00779783	0.0272204
f__Eubacteriaceae;g__Eubacterium	0.0223018	0.00919795	0.0472522	0.0239614
f__Desulfovibrionaceae;g__Bilophila	0.00228892	0.00563303	0.00145258	0.0010526
f__Lachnospiraceae;g__Blautia	0.00403799	0.0207434	0.00331925	0.00296036
f__Lachnospiraceae;g__Lachnoclostridium	0.00478789	0.0282617	0.0032286	0.00230182
f__Prevotellaceae;g__Prevotella	0.00202313	0.00043913	0.000751574	0.174291
f__Prevotellaceae;g__Paraprevotella	0.000187635	9.11313e-05	0.000238569	0.00845243
f__Odoribacteraceae;g__Odoribacter	0.00302976	0.000117793	0.00299836	0.00733148
f__Sutterellaceae;g__Parasutterella	0.000497301	4.49028e-07	0.000271236	5.24282e-06
f__Veillonellaceae;g__Veillonella	0.00320473	0.00202846	0.00454613	0.000402191
f__Podoviridae;g__G7cvirus	0	0	0	0
f__Oscillospiraceae;g__Oscillibacter	0.00261358	0.000479875	0.00603894	0.00849173
f__Lachnospiraceae;g__Coprococcus	0.00170606	0.0014514	0.0477397	0.00381133
f__Clostridiaceae;g__Butyricicoccus	0.00123784	0.000253041	0.00153321	0.00141014
f__Lachnospiraceae;g__Dorea	0.000971809	0.00510455	0.000931419	0.000733374
f__Enterobacteriaceae;g__Klebsiella	9.18737e-05	0.000130833	0.000137279	0.000112392
f__Ruminococcaceae;g__Gemmiger	0.00104988	5.90521e-05	0.00222083	0.000531601
f__Lachnospiraceae;g__Anaerostipes	0.000357694	0.00353534	0.00038674	0.00109833
f__Chlamydiaceae;g__Chlamydia	0.000409478	0.000452062	6.37778e-05	0.000689075
f__Clostridiaceae;g__Hungatella	0.00134664	0.00414863	0.000603592	0.000344312
f__Unclassified;g__Flavonifractor	0.000729464	0.000419315	0.00152169	0.00115624
f__Odoribacteraceae;g__Butyricimonas	4.87095e-05	1.85264e-05	0.000170065	0.000535051
f__Veillonellaceae;g__Megasphaera	0.000150195	7.03712e-05	0.00144215	0.000119589
f__Lachnospiraceae;g__Butyrivibrio	0.000668857	0.00124932	0.000729408	0.000921481
f__Tannerellaceae;g__Tannerella	8.95439e-05	1.03535e-05	0.000149963	0.000412354
f__Ruminococcaceae;g__Subdoligranulum	0.00151176	7.09967e-05	0.00267336	0.000521352
f__Lachnospiraceae;g__Tyzzerella	0.000366454	0.000527184	0.00040258	0.000186771
f__Peptostreptococcaceae;g__Clostridioides	0.000589275	0.000906772	0.000615348	0.000460773
f__Bifidobacteriaceae;g__Bifidobacterium	0.000511524	0.000656767	0.00467672	0.000268583
f__Lachnospiraceae;g__Fusicatenibacter	0.000188529	0.00147672	0.000574732	0.00067664
f__Erysipelotrichaceae;g__Catenibacterium	0.000669037	0.000176724	0.000369537	0.00036353
f__Enterobacteriaceae;g__Shigella	1.74337e-05	0.000247543	3.5722e-06	3.65409e-05
f__Porphyromonadaceae;g__Porphyromonas	0.00012869	3.91651e-06	9.44438e-05	0.000350337
f__Streptococcaceae;g__Streptococcus	0.000360353	0.00141695	0.000177789	0.000367054
f__Sutterellaceae;g__Sutterella	0.000201998	5.83347e-06	0.000309701	0.00180802
f__Acidaminococcaceae;g__Acidaminococcus	0.000143204	9.5169e-05	9.67787e-05	6.69586e-05
f__Bacteroidaceae;g__Mediterranea	0.000196078	3.3739e-05	5.93768e-05	8.40225e-05
f__Lachnospiraceae;g__Lachnospira	0.00129476	0.000211521	0.00032696	0.000355547
f__Ruminococcaceae;g__Ruminiclostridium	0.000355721	0.000284653	0.00319507	0.00538447
f__Ruminococcaceae;g__Anaerotruncus	0.000351296	0.000444397	0.000548918	0.000399203
f__Synergistaceae;g__Cloacibacillus	1.8999e-05	8.79356e-06	6.92075e-06	0.000113492
f__Myoviridae;g__Spn3virus	0	0	0	0
f__Lachnospiraceae;g__Catonella	0.000146101	0.000256454	0.000162706	5.99379e-05
f__Lactobacillaceae;g__Lactobacillus	0.000423575	0.000349663	0.000182252	0.000115893
f__Paenibacillaceae;g__Paenibacillus	0.000179854	0.00023824	0.000200778	0.00018685
f__Enterobacteriaceae;g__Cronobacter	2.94721e-06	2.06736e-05	3.4174e-07	2.69811e-06
f__Desulfovibrionaceae;g__Desulfovibrio	4.38453e-05	0.000118837	0.00535321	3.37575e-05
f__Bacillaceae;g__Bacillus	0.000194724	0.000344006	0.000143805	0.000302373
f__Ruminococcaceae;g__Acetivibrio	0.000118425	0.000363523	6.99757e-05	0.000201429
f__Unclassified;g__Pseudoflavonifractor	0.000193155	0.000186134	0.000276464	0.000310715
f__Ruminococcaceae;g__Anaeromassilibacillus	6.13498e-05	9.75462e-05	0.000219801	0.000228506
f__Erysipelotrichaceae;g__Coprobacillus	8.67754e-05	0.000194579	8.1265e-05	6.87435e-05
f__Succinivibrionaceae;g__Ruminobacter	4.03617e-07	1.20509e-06	1.22029e-06	2.10891e-05
f__Barnesiellaceae;g__Barnesiella	0.0005146	1.50378e-05	0.000793602	0.00011708
f__Enterobacteriaceae;g__Enterobacter	1.84506e-05	1.94958e-05	2.14105e-06	2.85436e-05
f__Fusobacteriaceae;g__Fusobacterium	1.59171e-05	0.0114003	7.93473e-05	7.90808e-05
f__Erysipelotrichaceae;g__Holdemania	0.000155081	0.000352329	0.000195869	0.000105107
f__Sutterellaceae;g__Dakarella	0.000315163	1.56501e-05	0.000666702	1.54652e-06
f__Barnesiellaceae;g__Coprobacter	6.29036e-05	2.21319e-07	0.000129337	4.03144e-06
f__Lachnospiraceae;g__Oribacterium	0.000114194	0.000558102	0.000103527	0.000150684
f__Ruminococcaceae;g__Angelakisella	3.11101e-05	6.19122e-05	0.000143142	6.59924e-05
f__Veillonellaceae;g__Allisonella	0	4.51816e-07	4.48959e-06	4.06277e-08
f__Peptostreptococcaceae;g__Romboutsia	0.000416227	2.42272e-05	0.000324576	4.98995e-05
f__Peptococcaceae;g__Desulfosporosinus	6.93583e-05	3.91565e-05	3.90509e-05	5.3079e-05
f__Erysipelotrichaceae;g__Erysipelatoclostridium	5.07157e-05	0.000215247	7.17017e-05	0.000113689
f__Lactobacillaceae;g__Sharpea	4.35847e-05	0.000214984	2.10684e-05	4.50816e-05
f__Lachnospiraceae;g__Marvinbryantia	0.000130762	0.000162881	0.00012201	5.85359e-05
f__Selenomonadaceae;g__Selenomonas	6.786e-05	0.000130174	0.000117965	0.000150002
f__Spirochaetaceae;g__Treponema	8.05784e-05	9.61045e-05	0.000113548	5.03633e-05
f__Lachnospiraceae;g__Anaerotignum	0.000107345	0.000142441	6.19461e-05	8.58806e-05
f__Muribaculaceae;g__Muribaculum	3.79588e-07	3.15048e-06	1.89741e-06	3.5132e-05
f__Lachnospiraceae;g__Pseudobutyrivibrio	0.000219609	0.000299688	8.2534e-05	0.000296101
f__Lachnospiraceae;g__Eisenbergiella	0.000216128	0.000134009	0.000450292	0.000353199
f__Lachnospiraceae;g__Robinsoniella	8.28762e-05	0.000155885	6.8564e-05	6.30468e-05
f__Enterobacteriaceae;g__Salmonella	3.94318e-06	3.27806e-05	2.08178e-05	2.9487e-05
f__Enterococcaceae;g__Enterococcus	0.000151931	0.000209442	0.000232706	0.000278758
f__Lachnospiraceae;g__Lachnoanaerobaculum	4.53937e-05	0.000473876	5.77084e-05	2.43507e-05
f__Clostridiaceae;g__Massilioclostridium	0.00021282	8.26791e-05	0.000215911	5.11199e-05
f__Ruminococcaceae;g__Drancourtella	5.02942e-05	0.000168193	6.03583e-05	7.41186e-05
f__Flavobacteriaceae;g__Aquimarina	4.46698e-06	3.89358e-06	0	5.52583e-07
f__Unclassified;g__Intestinimonas	0.000223961	2.19573e-05	0.000493364	0.000496644
f__Pseudomonadaceae;g__Pseudomonas	6.46656e-06	6.01586e-05	7.29277e-06	3.81409e-05
f__Sutterellaceae;g__Duodenibacillus	2.66584e-05	2.91356e-07	4.0619e-05	4.6122e-06
f__Lachnospiraceae;g__Merdimonas	6.28778e-06	2.56092e-05	2.59117e-05	2.14226e-05
f__Thermoanaerobacterales Family III. Incertae Sedis;g__Thermoanaerobacterium	6.46353e-06	1.2193e-06	1.82664e-05	1.00994e-06
f__Ruminococcaceae;g__Agathobaculum	7.75798e-05	1.3957e-05	8.57034e-05	0.000105973
f__Eggerthellaceae;g__Eggerthella	1.37014e-05	1.38137e-05	2.52921e-05	3.31322e-05
f__Enterobacteriaceae;g__Citrobacter	3.15879e-06	3.72402e-05	3.88014e-07	7.42756e-06
f__Flavobacteriaceae;g__Ornithobacterium	3.37147e-05	1.03736e-05	7.16306e-05	2.67831e-05
f__Dehalococcoidaceae;g__Dehalococcoides	4.43465e-07	0	5.97877e-06	1.28278e-06
f__Flavobacteriaceae;g__Capnocytophaga	1.65089e-05	1.02201e-05	3.86252e-06	3.44907e-05
f__Sporomusaceae;g__Sporomusa	2.44371e-05	3.86016e-05	2.82264e-05	8.06116e-05
f__Sphingobacteriaceae;g__Pedobacter	1.12982e-05	6.56987e-06	7.04037e-07	3.07171e-06
f__Campylobacteraceae;g__Campylobacter	5.93314e-05	0.000301542	2.87852e-05	7.4255e-05
f__Parachlamydiaceae;g__Parachlamydia	0	0	0	0
f__Peptococcaceae;g__Desulfitobacterium	4.0753e-05	8.32661e-05	4.6561e-05	0.000157606
f__Chitinophagaceae;g__Hydrotalea	0	0	8.98305e-06	0
f__Nitrospiraceae;g__Candidatus Magnetobacterium	0	0	0	0
f__Sporomusaceae;g__Anaerosporomusa	7.17294e-08	6.52497e-05	1.21734e-06	0.000108245
f__Lachnospiraceae;g__Faecalicatena	9.39618e-06	0.000153349	1.26056e-05	2.59981e-05
f__Eubacteriaceae;g__Acetobacterium	1.27746e-05	0.000112514	1.22707e-05	2.26918e-05
f__Peptoniphilaceae;g__Peptoniphilus	4.75646e-05	0.000112699	1.301e-05	3.27688e-05
f__Selenomonadaceae;g__Megamonas	3.21089e-05	3.14256e-05	4.32458e-05	6.60728e-05
f__Vibrionaceae;g__Vibrio	6.29708e-05	6.71789e-06	0.000145191	6.15552e-05
f__Lachnospiraceae;g__Anaerobium	0.000126119	3.10261e-05	7.17048e-05	7.73145e-05
f__Fibrobacteraceae;g__Fibrobacter	4.31651e-05	0.000134817	5.77559e-05	0.00010738
f__Peptostreptococcaceae;g__Peptoanaerobacter	1.09379e-05	2.00611e-05	3.11221e-05	6.15693e-05
f__Siphoviridae;g__T5virus	0	0	0	1.31649e-05
f__Lachnospiraceae;g__Lachnotalea	0.000123759	5.7118e-05	4.9029e-05	3.33824e-05
f__Erysipelotrichaceae;g__Massiliomicrobiota	3.17199e-05	1.97522e-05	4.6381e-05	1.11033e-05
f__Rikenellaceae;g__Millionella	5.29919e-08	1.49462e-06	1.81203e-05	0.000138884
f__Ruminococcaceae;g__Ruthenibacterium	2.62042e-05	1.04828e-05	8.66485e-05	7.70653e-05
f__Lachnospiraceae;g__Anaerocolumna	0.00020798	2.32999e-05	8.87681e-05	6.48713e-05
f__Oxalobacteraceae;g__Janthinobacterium	1.29115e-06	0	5.27423e-06	6.26172e-07
f__Erysipelotrichaceae;g__Absiella	2.90576e-05	0.00023705	3.94302e-05	8.04507e-05
f__Flavobacteriaceae;g__Chryseobacterium	1.5421e-05	1.37788e-06	1.9685e-05	3.92574e-05
f__Flavobacteriaceae;g__Sediminicola	0	0	0	0
f__Clostridiales Family XIII. Incertae Sedis;g__Emergencia	5.76306e-07	2.33445e-05	2.01403e-05	9.18599e-06
f__Acidaminococcaceae;g__Succiniclasticum	1.07285e-05	9.25093e-06	1.6091e-05	2.98239e-05
f__Streptococcaceae;g__Lactococcus	3.29745e-05	3.60545e-08	5.31702e-05	2.48724e-05
f__Succinivibrionaceae;g__Succinimonas	3.27503e-06	1.10189e-06	0	9.82557e-07
f__Ruminococcaceae;g__Massilimaliae	1.58486e-05	2.48953e-05	0.000166911	3.62043e-05
f__Pasteurellaceae;g__Haemophilus	7.2734e-08	1.19034e-06	4.43734e-06	0
f__Flavobacteriaceae;g__Tenacibaculum	0	0	0	0
f__Lachnospiraceae;g__Anaerosporobacter	7.50683e-05	5.19767e-05	6.27666e-05	4.71957e-05
f__Flavobacteriaceae;g__Flavobacterium	5.4038e-05	2.29001e-05	3.80419e-05	0.000240792
f__Defluviitaleaceae;g__Defluviitalea	1.57353e-05	6.18852e-05	4.32292e-06	8.77053e-07
f__Peptostreptococcaceae;g__Peptostreptococcus	1.54324e-05	5.1109e-06	3.72904e-05	7.99171e-06
f__Porphyromonadaceae;g__Lascolabacillus	2.11483e-05	0	0	0
f__Sporomusaceae;g__Acetonema	2.09042e-07	0	1.64064e-06	9.89156e-06
f__Sporolactobacillaceae;g__Sporolactobacillus	3.93425e-07	1.44931e-05	6.33355e-06	1.33892e-06
f__Alcaligenaceae;g__Bordetella	8.4317e-07	7.07496e-07	4.00432e-06	8.44759e-08
f__Cytophagaceae;g__Arsenicibacter	0	0	4.52915e-06	0
f__Dysgonamonadaceae;g__Dysgonomonas	6.79382e-05	0.000105133	2.73167e-05	0.000136402
f__Sporomusaceae;g__Propionispora	2.04833e-05	1.01546e-05	6.32548e-06	2.61258e-05
f__Cyclobacteriaceae;g__Echinicola	0	0	0	7.89014e-06
f__Lachnospiraceae;g__Cellulosilyticum	4.08878e-05	2.2232e-05	2.3818e-05	9.20763e-05
f__Hymenobacteraceae;g__Rufibacter	1.55021e-06	0	4.58797e-06	0
f__Clostridiaceae;g__Lactonifactor	2.18639e-05	9.07848e-05	2.68914e-05	1.06027e-05
f__Paenibacillaceae;g__Brevibacillus	4.97586e-06	2.7061e-05	2.86527e-05	1.48956e-06
f__Ruminococcaceae;g__Candidatus Soleaferrea	7.64501e-06	1.69839e-06	1.34244e-05	2.82316e-05
f__Crocinitomicaceae;g__Crocinitomix	0	0	0	0
f__Planococcaceae;g__Caryophanon	0	0	0	1.59729e-05
f__Oxalobacteraceae;g__Oxalobacter	3.0672e-06	0	1.03149e-05	3.10674e-05
f__Unclassified;g__Epulopiscium	2.01935e-05	7.3481e-06	9.77937e-06	1.78002e-05
f__Piscirickettsiaceae;g__Thiomicrospira	0	0	0	0
f__Selenomonadaceae;g__Anaerovibrio	2.75889e-05	0.000184684	2.65847e-05	8.7913e-06
f__Clostridiaceae;g__Caminicella	0	0	0	4.98347e-06
f__Sporomusaceae;g__Pelosinus	2.82254e-05	3.29599e-05	1.1232e-05	8.70987e-07
f__Burkholderiaceae;g__Burkholderia	9.68543e-06	7.22902e-08	1.3076e-05	1.04778e-05
f__Peptostreptococcaceae;g__Terrisporobacter	1.83198e-06	2.46331e-07	3.38524e-07	1.04659e-05
f__Atopobiaceae;g__Olsenella	3.66596e-05	5.4614e-06	4.2611e-05	3.62997e-05
f__Erwiniaceae;g__Pantoea	2.35126e-06	0	0	1.67204e-06
f__Burkholderiaceae;g__Ralstonia	4.37835e-06	0	0	0
f__Lachnospiraceae;g__Lachnobacterium	2.61612e-05	5.74715e-06	3.41494e-05	3.70885e-05
f__Erysipelotrichaceae;g__Traorella	8.96229e-06	1.1761e-05	2.64909e-05	9.16436e-06
f__Helicobacteraceae;g__Helicobacter	1.16032e-06	0	0	1.35764e-06
f__Bacillaceae;g__Virgibacillus	5.77913e-06	0	3.87362e-08	0
f__Clostridiaceae;g__Alkaliphilus	5.55053e-06	6.06308e-05	8.85104e-06	4.16011e-05
f__Lachnospiraceae;g__Agathobacter	3.71149e-06	0	2.78673e-06	1.77701e-05
f__Halobacteroidaceae;g__Orenia	0	0	0	0
f__Spirochaetaceae;g__Sphaerochaeta	3.63855e-05	2.06692e-06	3.10621e-06	1.70577e-05
f__Archangiaceae;g__Stigmatella	9.94444e-06	0	7.39119e-06	3.68459e-06
f__Lachnospiraceae;g__Hespellia	3.96619e-05	0.000262203	2.41112e-05	2.95541e-05
f__Bifidobacteriaceae;g__Pseudoscardovia	3.21652e-07	0	0	0
f__Ruminococcaceae;g__Neglecta	2.51501e-05	5.74296e-05	7.74184e-05	9.59222e-05
f__Acetobacteraceae;g__Acetobacter	9.24643e-06	3.3096e-06	2.18116e-05	6.41579e-05
f__Podoviridae;g__Cba41virus	7.10009e-07	0	1.02047e-05	5.18573e-06
f__Erysipelotrichaceae;g__Faecalitalea	2.26647e-05	6.00127e-05	4.78986e-05	1.16887e-05
f__Ruminococcaceae;g__Hydrogenoanaerobacterium	3.6245e-05	1.551e-05	3.54117e-05	1.87434e-05
f__Synergistaceae;g__Synergistes	1.48116e-05	3.81775e-05	1.64059e-05	3.40609e-06
f__Flavobacteriaceae;g__Apibacter	0	0	0	0
f__Coriobacteriaceae;g__Collinsella	0.000112387	3.37687e-05	6.48501e-05	0.000170741
f__Erysipelotrichaceae;g__Holdemanella	0.000773377	2.82022e-05	1.57577e-05	1.84624e-05
f__Atopobiaceae;g__Atopobium	6.01029e-06	8.41272e-08	8.40373e-06	8.31587e-06
f__Erysipelotrichaceae;g__Kandleria	1.12952e-05	3.56694e-05	8.27568e-06	3.16574e-05
f__Podoviridae;g__Ea92virus	0	0	0	0
f__Erysipelotrichaceae;g__Dielma	1.53466e-07	2.88257e-05	1.42557e-06	7.40038e-06
f__Erysipelotrichaceae;g__Allobaculum	5.3987e-06	2.70829e-06	5.0577e-06	1.1574e-06
f__Lachnospiraceae;g__Acetitomaculum	2.55895e-05	6.62945e-06	1.5471e-05	1.21398e-05
f__Unclassified;g__Sporanaerobacter	1.72221e-06	6.8746e-06	1.02576e-05	2.42727e-06
f__Thermoanaerobacteraceae;g__Moorella	1.00573e-06	2.91603e-07	1.56674e-06	2.74338e-08
f__Unclassified;g__Gemella	5.79599e-08	2.86032e-06	2.33811e-06	1.66991e-06
f__Peptostreptococcaceae;g__Criibacterium	3.62248e-06	2.61778e-05	1.57384e-05	1.27843e-05
f__Ruminococcaceae;g__Phocea	5.67846e-05	2.8279e-05	4.91287e-05	1.27813e-05
f__Veillonellaceae;g__Caecibacter	1.09408e-06	4.3859e-08	4.6565e-06	0
f__Bacillaceae;g__Thalassobacillus	0	1.88057e-05	6.14389e-07	0
f__Ruminococcaceae;g__Fournierella	1.61769e-05	0.000156843	9.43837e-05	2.42849e-05
f__Clostridiaceae;g__Hathewaya	2.76809e-05	7.86378e-06	5.6319e-06	2.4409e-05
f__Desulfovibrionaceae;g__Mailhella	5.58714e-06	5.37874e-06	0.000109003	8.34581e-07
f__Sphingobacteriaceae;g__Mucilaginibacter	1.91669e-05	6.09489e-06	1.13753e-06	1.92288e-06
f__Neisseriaceae;g__Snodgrassella	1.08585e-06	1.81842e-06	2.53955e-06	0
f__Erysipelotrichaceae;g__Turicibacter	4.73681e-06	4.2237e-05	5.67992e-06	1.93046e-06
f__Thermoanaerobacteraceae;g__Thermanaeromonas	0	1.30188e-07	4.95823e-07	8.8808e-08
f__Succinivibrionaceae;g__Succinivibrio	5.74004e-06	1.64838e-06	1.81076e-05	3.0576e-06
f__Ruminococcaceae;g__Papillibacter	1.09397e-05	8.52159e-06	3.69741e-05	6.29782e-05
f__Rhodospirillaceae;g__Azospirillum	5.20632e-07	3.87244e-05	1.95453e-06	2.40013e-06
f__Rikenellaceae;g__Rikenella	1.85248e-06	0	3.44773e-07	3.9043e-05
f__Bacillaceae;g__Terribacillus	2.75956e-06	7.32476e-05	1.02196e-06	9.41544e-07
f__Orbaceae;g__Gilliamella	0	0	2.35044e-05	6.8261e-06
f__Siphoviridae;g__Lambdavirus	0	2.02616e-07	0	1.17076e-06
f__Desulfobacteraceae;g__Candidatus Magnetoglobus	0	0	0	0
f__Lachnospiraceae;g__Bariatricus	2.93856e-05	3.40024e-05	1.14453e-05	2.2251e-06
f__Chitinophagaceae;g__Niastella	0	0	0	1.20874e-06
f__Paenibacillaceae;g__Gorillibacterium	1.1271e-06	3.5885e-06	2.6394e-07	1.93517e-06
f__Pasteurellaceae;g__Actinobacillus	2.00768e-07	6.23659e-06	2.428e-07	7.14126e-08
f__Listeriaceae;g__Listeria	2.49917e-05	6.56901e-05	4.75285e-06	6.56995e-06
f__Rhodobacteraceae;g__Paracoccus	0	0	3.88715e-06	0
f__Erysipelotrichaceae;g__Candidatus Stoquefichus	4.87043e-05	0.000109124	2.29587e-05	1.33102e-05
f__Unclassified;g__Tepidimicrobium	6.26767e-06	0	6.01064e-06	7.33155e-06
f__Unclassified;g__Candidatus Moduliflexus	0	5.77741e-08	0	5.67577e-07
f__Peptococcaceae;g__Desulfotomaculum	2.78452e-05	2.41993e-05	3.46403e-05	2.90177e-05
f__Xanthobacteraceae;g__Xanthobacter	1.05268e-06	0	0	1.40548e-06
f__Ruminococcaceae;g__Provencibacterium	3.24692e-06	2.68018e-05	5.95727e-06	1.00156e-05
f__Eubacteriaceae;g__Alkalibacter	2.1227e-06	5.69333e-06	8.552e-06	2.0544e-06
f__Ruminococcaceae;g__Anaerofilum	2.35652e-05	0.000141603	7.95516e-05	2.3789e-05
f__Peptostreptococcaceae;g__Asaccharospora	8.06832e-06	3.30707e-08	8.70956e-07	2.73178e-06
f__Peptostreptococcaceae;g__Paeniclostridium	7.4355e-05	9.92276e-06	3.55014e-05	1.66356e-05
f__Ruminococcaceae;g__Sporobacter	9.20039e-07	0	3.223e-05	5.02709e-05
f__Thermoanaerobacteraceae;g__Fervidicola	5.70682e-07	4.42638e-06	3.04688e-06	0
f__Flavobacteriaceae;g__Myroides	6.95224e-06	7.44219e-05	0	2.9931e-06
f__Erysipelotrichaceae;g__Faecalibaculum	1.39508e-06	2.87609e-06	4.9642e-06	4.25578e-06
f__Clostridiaceae;g__Geosporobacter	4.18581e-06	4.65267e-06	1.13611e-05	2.92337e-06
f__Staphylococcaceae;g__Staphylococcus	4.91781e-08	4.10517e-06	4.95811e-06	9.47614e-05
f__Porphyromonadaceae;g__Gabonia	1.04524e-07	0	2.62185e-05	9.96873e-05
f__Selenomonadaceae;g__Propionispira	1.56535e-05	2.56017e-06	3.45883e-06	0
f__Moraxellaceae;g__Acinetobacter	1.18743e-05	2.02178e-06	1.63331e-05	5.931e-06
f__Tissierellaceae;g__Tissierella	4.31198e-06	1.9181e-07	1.80263e-05	1.31664e-05
f__Desulfurobacteriaceae;g__Desulfurobacterium	1.71582e-07	4.15095e-06	0	2.89898e-06
f__Unclassified;g__Candidatus Symbiothrix	2.12417e-05	7.47952e-06	1.27104e-06	7.93383e-06
f__Erysipelotrichaceae;g__Merdibacter	9.64301e-06	4.50478e-06	2.6126e-06	2.21341e-05
f__Cytophagaceae;g__Ohtaekwangia	0	0	0	0
f__Neisseriaceae;g__Neisseria	7.0338e-06	9.21528e-06	1.88255e-06	1.71139e-05
f__Erysipelotrichaceae;g__Solobacterium	1.04865e-05	2.44811e-06	8.3602e-06	1.7014e-05
f__Vibrionaceae;g__Salinivibrio	3.78815e-07	3.16715e-06	0	1.9109e-06
f__Erysipelotrichaceae;g__Faecalicoccus	3.70386e-05	8.07603e-05	1.4058e-06	3.14865e-07
f__Haliscomenobacteraceae;g__Haliscomenobacter	0	2.95711e-07	2.46375e-07	0
f__Peptoniphilaceae;g__Anaerococcus	1.49615e-05	6.40962e-06	1.76993e-05	1.34828e-05
f__Clostridiales Family XIII. Incertae Sedis;g__Mobilibacterium	9.85699e-06	5.72717e-07	1.13195e-05	6.61307e-06
f__Brachyspiraceae;g__Brachyspira	3.0187e-05	1.08163e-06	1.3294e-05	1.46449e-05
f__Mycobacteriaceae;g__Mycobacterium	2.75889e-06	0	4.31458e-06	3.58977e-06
f__Siphoviridae;g__Jerseyvirus	0	0	0	0
f__Christensenellaceae;g__Christensenella	6.10616e-06	1.02794e-05	1.87786e-05	3.99957e-05
f__Lachnospiraceae;g__Sellimonas	3.84605e-06	2.95739e-05	8.08103e-06	2.6118e-06
f__Marinilabiliaceae;g__Anaerophaga	2.41545e-07	0	1.64313e-07	2.33395e-05
f__Bacillaceae;g__Geobacillus	0	3.22472e-06	6.18441e-06	1.19726e-06
f__Clostridiaceae;g__Caloranaerobacter	2.13603e-06	9.29253e-06	9.36218e-06	0
f__Planococcaceae;g__Planococcus	0	0	7.76831e-06	1.09819e-06
f__Methanobacteriaceae;g__Methanobrevibacter	1.07597e-06	4.4851e-06	3.1228e-06	1.89513e-06
f__Clostridiaceae;g__Youngiibacter	2.56152e-06	8.08364e-06	9.4388e-06	2.30101e-05
f__Acidaminococcaceae;g__Succinispira	1.30036e-05	7.81446e-06	1.24319e-05	2.90623e-05
f__Flavobacteriaceae;g__Lacinutrix	0	1.04624e-06	0	0
f__Pasteurellaceae;g__Gallibacterium	9.75947e-07	1.44688e-05	2.1445e-06	0
f__Nitrosomonadaceae;g__Nitrosomonas	8.10766e-07	5.96919e-08	3.15572e-06	8.00456e-07
f__Flavobacteriaceae;g__Maribacter	0	0	0	0
f__Marinilabiliaceae;g__Alkalitalea	1.64747e-06	0	6.69079e-08	0
f__Pseudoalteromonadaceae;g__Pseudoalteromonas	0	0	5.90265e-08	0
f__Odoribacteraceae;g__Culturomica	4.10603e-05	4.07528e-08	3.04417e-06	1.53222e-05
f__Syntrophomonadaceae;g__Syntrophomonas	2.16384e-07	0	5.87578e-06	2.6127e-05
f__Halanaerobiaceae;g__Halanaerobium	0	7.00844e-06	0	1.76324e-06
f__Desulfomicrobiaceae;g__Desulfomicrobium	6.83317e-07	6.52065e-06	6.31765e-06	0
f__Eubacteriaceae;g__Intestinibacillus	6.02642e-06	1.42035e-06	3.80602e-05	1.45423e-05
f__Lachnospiraceae;g__Johnsonella	5.7083e-06	1.676e-05	2.25528e-05	4.04586e-05
f__Candidatus Brocadiaceae;g__Candidatus Scalindua	1.30047e-07	7.89213e-06	0	0
f__Yersiniaceae;g__Serratia	0	1.38667e-05	5.03561e-06	1.40548e-06
f__Mycoplasmataceae;g__Mycoplasma	2.78745e-05	5.42858e-08	6.50092e-05	0.00018372
f__Peptostreptococcaceae;g__Intestinibacter	1.26218e-05	9.54259e-05	1.54354e-05	1.53319e-05
f__Hymenobacteraceae;g__Pontibacter	1.87255e-06	4.93464e-06	2.78996e-06	1.71744e-06
f__Peptoniphilaceae;g__Finegoldia	1.72683e-06	2.37864e-06	1.19101e-06	2.9556e-06
f__Lachnospiraceae;g__Herbinix	4.14875e-06	5.02748e-06	6.47809e-06	1.88548e-05
f__Myoviridae;g__Cvm10virus	0	0	0	0
f__Eubacteriaceae;g__Anaerofustis	3.27607e-06	0	3.07558e-05	2.96853e-05
f__Peptoniphilaceae;g__Parvimonas	1.02468e-05	0	5.53767e-06	1.2499e-05
f__Rhodospirillaceae;g__Thalassobaculum	4.17607e-06	0	1.27509e-06	0
f__Leptotrichiaceae;g__Oceanivirga	9.86052e-07	6.7711e-05	5.21712e-07	4.82261e-07
f__Syntrophaceae;g__Smithella	9.24358e-07	0	0	3.13846e-07
f__Peptostreptococcaceae;g__Acetoanaerobium	2.56837e-06	3.10194e-05	4.37443e-06	1.00373e-05
f__Clostridiaceae;g__Sarcina	3.18669e-06	6.58853e-06	1.56653e-05	1.38563e-05
f__Parachlamydiaceae;g__Neochlamydia	0	0	0	0
f__Actinomycetaceae;g__Varibaculum	8.98479e-08	0	8.39124e-06	6.0786e-07
f__Catalimonadaceae;g__Catalinimonas	1.20107e-06	1.28063e-07	0	0
f__Podoviridae;g__T7virus	0	0	0	0
f__Sneathiellaceae;g__Oceanibacterium	0	0	0	0
f__Flavobacteriaceae;g__Polaribacter	2.68252e-05	0	1.03003e-06	3.45596e-06
f__Enterococcaceae;g__Vagococcus	9.05792e-07	0	0	0
f__Flavobacteriaceae;g__Cellulophaga	0	3.93406e-06	0	0
f__Porphyromonadaceae;g__Gabonibacter	0	0	4.11612e-07	2.01702e-05
f__Unclassified;g__Ndongobacter	1.17662e-05	3.98025e-07	2.09012e-05	5.04707e-06
f__Morganellaceae;g__Providencia	0	0	0	5.295e-06
f__Enterobacteriaceae;g__Leclercia	0	0	0	0
f__Eggerthellaceae;g__Gordonibacter	8.34913e-07	8.64265e-06	4.52845e-06	1.14056e-05
f__Siphoviridae;g__Chivirus	0	0	0	0
f__Lachnospiraceae;g__Stomatobaculum	3.55351e-06	1.27148e-05	2.0134e-05	2.3663e-06
f__Paenibacillaceae;g__Cohnella	7.44799e-07	3.6623e-06	4.09601e-06	3.37194e-06
f__Peptococcaceae;g__Syntrophobotulus	1.7785e-07	0	4.67844e-06	1.78947e-06
f__Erysipelotrichaceae;g__Eggerthia	1.04215e-05	0	0	0
f__Synergistaceae;g__Pyramidobacter	1.02128e-05	2.99958e-06	1.88139e-05	3.77149e-05
f__Prevotellaceae;g__Prevotellamassilia	2.11992e-05	1.59842e-07	1.65346e-07	0.000219988
f__Bacillaceae;g__Lysinibacillus	4.37095e-05	9.5486e-06	4.28736e-05	2.38936e-05
f__Thermoanaerobacteraceae;g__Thermoanaerobacter	0	0	6.76192e-07	1.72827e-06
f__Pseudomonadaceae;g__Azotobacter	0	0	0	0
f__Marinilabiliaceae;g__Alkaliflexus	5.27765e-07	0	3.21743e-07	4.78843e-06
f__Peptococcaceae;g__Dehalobacter	1.20908e-06	6.51618e-06	3.91309e-05	2.4354e-06
f__Succinivibrionaceae;g__Anaerobiospirillum	1.31575e-05	0	1.16464e-06	0
f__Leptospiraceae;g__Leptospira	2.49674e-07	9.1453e-06	5.23528e-06	1.0155e-06
f__Caldicoprobacteraceae;g__Caldicoprobacter	2.68747e-06	6.79327e-07	2.12314e-06	9.2968e-07
f__Cytophagaceae;g__Spirosoma	2.21993e-06	2.64098e-06	7.14421e-06	3.63053e-05
f__Burkholderiaceae;g__Paraburkholderia	1.28563e-05	2.3931e-05	1.5685e-06	6.7817e-07
f__Lachnospiraceae;g__Shuttleworthia	2.48661e-05	2.24873e-06	2.15417e-05	2.95985e-05
f__Flavobacteriaceae;g__Salegentibacter	0	0	0	2.25531e-06
f__Cyclobacteriaceae;g__Cyclobacterium	1.03864e-06	1.64613e-06	0	1.06791e-05
f__Porphyromonadaceae;g__Sanguibacteroides	0.000100133	8.08188e-08	3.42334e-06	4.46139e-06
f__Porphyromonadaceae;g__Massilibacteroides	3.62422e-05	0	1.77985e-05	0
f__Fusobacteriaceae;g__Cetobacterium	4.75751e-06	0.000182804	5.8879e-08	2.66514e-07
f__Caulobacteraceae;g__Phenylobacterium	0	0	0	0
f__Methanomassiliicoccaceae;g__Methanomassiliicoccus	2.71667e-06	0	0	0
f__Fusobacteriaceae;g__Ilyobacter	0	0	0	0
f__Enterobacteriaceae;g__Kosakonia	6.72696e-08	0	0	0
f__Lactobacillaceae;g__Pediococcus	8.95381e-07	0	6.09093e-07	0
f__Persicobacteraceae;g__Persicobacter	0	0	0	0
f__Prevotellaceae;g__Alloprevotella	2.22312e-05	0	0	3.42075e-06
f__Desulfohalobiaceae;g__Desulfohalobium	3.578e-07	0	4.17252e-07	3.81805e-07
f__Desulfonatronaceae;g__Desulfonatronum	0	0	4.68587e-06	0
f__Rhizobiaceae;g__Sinorhizobium	1.12026e-06	0	4.92442e-06	7.55675e-07
f__Aeromonadaceae;g__Aeromonas	8.63108e-07	0	3.81937e-06	2.75435e-06
f__Clostridiaceae;g__Inediibacterium	2.24342e-06	0	6.90448e-06	2.36079e-06
f__Enterobacteriaceae;g__Pluralibacter	0	0	0	0
f__Unclassified;g__Dethiosulfatibacter	2.49069e-06	3.11891e-06	1.06335e-06	8.83427e-06
f__Clostridiaceae;g__Beduini	1.697e-05	1.22203e-05	4.64557e-06	2.08328e-06
f__Siphoviridae;g__K1gvirus	0	0	0	0
f__Dysgonamonadaceae;g__Proteiniphilum	3.01779e-06	0	1.11018e-06	1.41451e-06
f__Sphingobacteriaceae;g__Sphingobacterium	4.5404e-05	0	1.72614e-06	5.11079e-06
f__Erysipelotrichaceae;g__Dubosiella	1.15076e-06	5.01125e-06	1.10922e-05	2.31529e-06
f__Proteinivoraceae;g__Anaerobranca	0	0	0	0
f__Erysipelotrichaceae;g__Erysipelothrix	0	0	1.1187e-06	4.15621e-07
f__Oxalobacteraceae;g__Herbaspirillum	1.26049e-07	0	1.29534e-06	0
f__Anaerolineaceae;g__Flexilinea	1.61524e-06	0	1.3667e-05	0.000176903
f__Rhodospirillaceae;g__Magnetospirillum	0	2.7389e-06	3.31818e-06	0
f__Eubacteriaceae;g__Pseudoramibacter	3.66009e-06	0	1.5424e-05	6.69341e-06
f__Flavobacteriaceae;g__Nonlabens	0	0	0	0
f__Phyllobacteriaceae;g__Mesorhizobium	0	0	2.24762e-06	4.02556e-06
f__Rhizobiaceae;g__Shinella	0	0	0	0
f__Carnobacteriaceae;g__Trichococcus	5.88119e-06	6.44824e-06	8.09089e-06	4.35156e-06
f__Flavobacteriaceae;g__Robiginitalea	0	0	0	0
f__Unclassified;g__Candidatus Entotheonella	0	3.54111e-06	0	0
f__Rhizobiaceae;g__Rhizobium	6.29133e-07	0	9.69771e-07	0
f__Podoviridae;g__Nonanavirus	0	0	0	0
f__Thermoanaerobacteraceae;g__Caldanaerobius	1.20213e-06	2.90834e-07	5.0883e-07	8.55188e-08
f__Pasteurellaceae;g__Rodentibacter	7.94624e-06	0	0	2.35711e-06
f__Ruminococcaceae;g__Negativibacillus	1.11373e-05	0.000123043	9.8391e-06	1.27479e-05
f__Bacillaceae;g__Fictibacillus	0	0	4.72107e-06	1.99069e-06
f__Prolixibacteraceae;g__Sunxiuqinia	0	0	0	1.707e-06
f__Puniceicoccaceae;g__Coraliomargarita	0	0	0	0
f__Flavobacteriaceae;g__Zhouia	0	0	0	0
f__Myoviridae;g__Cr3virus	0	0	0	0
f__Desulfovibrionaceae;g__Pseudodesulfovibrio	0	3.34849e-06	2.61104e-08	3.07185e-07
f__Unclassified;g__Sedimentibacter	3.30498e-06	9.40358e-06	8.17121e-07	6.8561e-06
f__Micromonosporaceae;g__Micromonospora	2.02515e-05	0	6.79621e-06	2.0996e-06
f__Rhodobacteraceae;g__Phaeobacter	0	0	0	0
f__Bacillaceae;g__Pontibacillus	3.117e-06	5.92354e-07	6.90385e-06	2.68685e-06
f__Morganellaceae;g__Proteus	5.91171e-07	5.03879e-08	1.03116e-06	0
f__Unclassified;g__Levyella	8.72192e-07	0	1.18743e-05	7.97853e-06
f__Clostridiaceae;g__Paramaledivibacter	0	0	0	0
f__Bradyrhizobiaceae;g__Bradyrhizobium	8.34694e-07	9.9212e-08	8.93336e-07	9.28763e-07
f__Clostridiaceae;g__Caloramator	2.69765e-06	8.13578e-05	6.14237e-07	2.59807e-05
f__Catabacteriaceae;g__Catabacter	6.95467e-07	1.15086e-06	1.47361e-05	1.75756e-05
f__Pasteurellaceae;g__Mannheimia	0	0	0	6.21258e-08
f__Vibrionaceae;g__Aliivibrio	0	0	0	0
f__Chromatiaceae;g__Imhoffiella	0	0	0	0
f__Rhodobacteraceae;g__Pseudovibrio	0	0	0	0
f__Peptococcaceae;g__Peptococcus	0	0	0	0
f__Chitinophagaceae;g__Niabella	0	0	0	0
f__Thermoanaerobacterales Family III. Incertae Sedis;g__Caldicellulosiruptor	5.9651e-06	2.33673e-07	4.28017e-06	6.55767e-06
f__Bifidobacteriaceae;g__Alloscardovia	6.47172e-06	0	7.43056e-06	1.63194e-05
f__Williamwhitmaniaceae;g__Williamwhitmania	0	0	0	7.23716e-06
f__Marinilabiliaceae;g__Saccharicrinis	0	0	0	0
f__Podoviridae;g__P22virus	0	0	0	0
f__Hafniaceae;g__Edwardsiella	0	0	0	0
f__Desulfobacteraceae;g__Desulfatirhabdium	1.48872e-06	1.91011e-06	0	2.73042e-07
f__Flavobacteriaceae;g__Tamlana	1.46425e-06	0	0	1.06366e-05
f__Peptoniphilaceae;g__Lagierella	0	8.78657e-05	0	0
f__Tolypothrichaceae;g__Tolypothrix	4.0572e-07	0	0	0
f__Bacillaceae;g__Gracilibacillus	2.57112e-07	2.98322e-06	1.84609e-06	5.72272e-06
f__Desulfobacteraceae;g__Desulfatitalea	0	0	0	0
f__Flavobacteriaceae;g__Gelidibacter	0	0	0	1.26376e-05
f__Siphoviridae;g__Rtpvirus	0	0	0	0
f__Morganellaceae;g__Xenorhabdus	8.34623e-07	2.20941e-06	0	0
f__Clostridiales Family XIII. Incertae Sedis;g__Anaerovorax	2.14409e-06	3.46231e-06	1.96146e-06	4.62058e-06
f__Peptococcaceae;g__Dehalobacterium	2.0124e-06	1.21399e-07	7.53824e-06	4.1609e-06
f__Gottschalkiaceae;g__Andreesenia	8.97201e-07	6.39366e-06	6.00415e-07	0
f__Natranaerobiaceae;g__Natranaerobius	3.24576e-07	0	2.20796e-07	0
f__Brucellaceae;g__Ochrobactrum	0	0	2.32723e-08	0
f__Peptostreptococcaceae;g__Filifactor	1.0524e-05	0	1.78304e-06	0
f__Methanocorpusculaceae;g__Methanocorpusculum	1.73107e-06	0	0	0
f__Sporomusaceae;g__Anaeromusa	2.86265e-06	2.70462e-05	2.07521e-06	0
f__Prolixibacteraceae;g__Mariniphaga	9.33867e-06	6.02033e-06	7.9913e-07	0
f__Siphoviridae;g__Np1virus	0	0	0	0
f__Ruminococcaceae;g__Ethanoligenens	2.82098e-06	1.41169e-06	1.90321e-05	8.84232e-06
f__Lewinellaceae;g__Lewinella	4.70399e-07	1.03062e-06	6.82655e-07	2.87662e-06
f__Coriobacteriaceae;g__Enorma	5.42089e-08	0	2.6956e-06	1.15691e-07
f__Ruminococcaceae;g__Mageeibacillus	3.54597e-06	0	4.20203e-06	8.78804e-06
f__Bacteroidaceae;g__Anaerorhabdus	1.58991e-05	0	5.53563e-07	2.81782e-07
f__Clostridiaceae;g__Natronincola	2.62283e-07	0	4.40202e-07	4.5663e-06
f__Bacillaceae;g__Rubeoparvulum	1.0143e-07	0	3.67993e-07	4.32939e-07
f__Enterobacteriaceae;g__Raoultella	0	0	0	0
f__Zoogloeaceae;g__Thauera	2.92514e-06	0	1.5026e-06	0
f__Ruminococcaceae;g__Bittarella	8.2732e-06	7.65199e-07	1.02674e-05	1.03764e-05
f__Peptococcaceae;g__Pelotomaculum	9.98694e-07	0	1.01654e-05	5.32848e-07
f__Neisseriaceae;g__Vitreoscilla	0	1.46793e-07	4.20564e-07	1.48436e-06
f__Vibrionaceae;g__Photobacterium	3.48842e-06	5.22825e-06	1.24465e-05	2.77081e-07
f__Clostridiales Family XIII. Incertae Sedis;g__Mogibacterium	0	0	4.21025e-06	4.68281e-06
f__Flavobacteriaceae;g__Joostella	0	0	0	1.70511e-06
f__Lachnospiraceae;g__Niameybacter	3.0003e-05	2.88483e-06	1.47217e-05	3.74311e-06
f__Tissierellaceae;g__Anaerosalibacter	2.35414e-05	1.55471e-05	6.74655e-07	4.72923e-06
f__Eggerthellaceae;g__Slackia	6.41468e-06	6.87025e-06	7.54665e-06	5.77967e-06
f__Clostridiaceae;g__Proteiniclasticum	5.92137e-07	0	3.09685e-05	1.14053e-05
f__Clostridiaceae;g__Fervidicella	0	7.56412e-05	3.79818e-05	1.20742e-06
f__Paludibacteraceae;g__Paludibacter	2.0412e-06	9.1049e-07	7.76109e-06	1.61923e-06
f__Thermoanaerobacterales Family IV. Incertae Sedis;g__Mahella	8.02587e-07	8.69229e-08	0	1.01868e-06
f__Ruminococcaceae;g__Acetanaerobacterium	2.94687e-05	1.7823e-05	1.16821e-05	1.03328e-06
f__Demequinaceae;g__Demequina	0	2.88349e-06	0	4.27217e-07
f__Eggerthellaceae;g__Phoenicibacter	2.48648e-06	0	2.32182e-05	1.20117e-06
f__Eggerthellaceae;g__Arabia	7.69225e-07	3.34552e-07	2.92693e-06	1.57229e-06
f__Microbacteriaceae;g__Leucobacter	1.24358e-06	0	2.93267e-07	2.06663e-06
f__Lachnospiraceae;g__Parasporobacterium	1.4795e-06	7.24676e-06	4.0761e-06	1.3873e-07
f__Clostridiales Family XIII. Incertae Sedis;g__Ileibacterium	0	2.20427e-05	2.44216e-05	2.30742e-06
f__Coriobacteriaceae;g__Senegalimassilia	1.67966e-06	1.66309e-07	1.97527e-06	5.4687e-07
f__Kiloniellaceae;g__Kiloniella	0	1.19881e-06	0	0
f__Desulfovibrionaceae;g__Lawsonia	6.18239e-07	1.54133e-06	7.0094e-08	2.47394e-07
f__Podoviridae;g__Epsilon15virus	0	1.72344e-05	0	0
f__Flammeovirgaceae;g__Nafulsella	0	0	6.92694e-08	0
f__Thermoanaerobacteraceae;g__Tepidanaerobacter	3.11389e-06	6.00307e-06	4.73386e-06	1.15276e-05
f__Budviciaceae;g__Leminorella	1.6375e-06	2.18328e-06	1.3261e-06	0
f__Veillonellaceae;g__Colibacter	1.7466e-07	0	2.64031e-07	8.07635e-07
f__Pseudeurotiaceae;g__Pseudogymnoascus	2.38951e-07	0	3.61221e-07	1.69988e-07
f__Bacillaceae;g__Numidum	1.45582e-06	0	1.51527e-06	0
f__Akkermansiaceae;g__Akkermansia	2.91914e-05	2.93587e-07	1.25652e-05	0.00162566
f__Eggerthellaceae;g__Adlercreutzia	2.53327e-07	0	8.61643e-07	2.02742e-07
f__Actinomycetaceae;g__Actinomyces	3.07317e-06	2.25834e-05	1.09908e-06	3.66972e-07
f__Thermoanaerobacterales Family III. Incertae Sedis;g__Thermovenabulum	3.81734e-06	0	7.40616e-07	8.71324e-08
f__Halobacteroidaceae;g__Halonatronum	0	0	0	0
f__Unclassified;g__Candidatus Vecturithrix	2.86774e-07	1.78546e-06	1.65523e-07	1.11278e-07
f__Propionibacteriaceae;g__Tessaracoccus	1.6326e-06	0	1.5513e-06	0
f__Spirochaetaceae;g__Sediminispirochaeta	7.37672e-08	2.23035e-06	6.69079e-08	1.31926e-06
f__Unclassified;g__Proteiniborus	6.59196e-07	8.02762e-06	1.08985e-05	5.7863e-07
f__Methylococcaceae;g__Methylocaldum	3.11819e-07	0	2.44258e-07	0
f__Flammeovirgaceae;g__Reichenbachiella	0	3.13651e-06	0	0
f__Cytophagaceae;g__Rhodonellum	0	0	3.43819e-07	0
f__Aerococcaceae;g__Facklamia	1.52352e-06	2.53146e-05	3.01159e-06	0
f__Spirochaetaceae;g__Marispirochaeta	2.13712e-07	0	1.14131e-06	4.4021e-07
f__Synergistaceae;g__Aminobacterium	0	0	0	3.20102e-06
f__Comamonadaceae;g__Acidovorax	0	4.66313e-08	7.82684e-06	3.28122e-06
f__Gottschalkiaceae;g__Gottschalkia	6.05196e-06	4.78352e-06	1.96263e-07	2.58954e-06
f__Leptotrichiaceae;g__Leptotrichia	4.71505e-05	1.71938e-05	1.02173e-05	2.75102e-06
f__Clostridiales Family XII. Incertae Sedis;g__Acidaminobacter	8.07594e-06	7.49675e-05	6.35438e-06	1.30716e-06
f__Neocallimastigaceae;g__Piromyces	2.04995e-07	7.57144e-08	2.47911e-07	2.64283e-06
f__Cohaesibacteraceae;g__Cohaesibacter	5.43792e-07	0	1.23307e-06	0
f__Enterobacteriaceae;g__Atlantibacter	0	0	0	0
f__Acidobacteriaceae;g__Bryocella	8.86213e-08	0	1.12533e-06	8.98385e-07
f__Cyclobacteriaceae;g__Mariniradius	0	0	5.80088e-08	1.16019e-06
f__Clostridiaceae;g__Oxobacter	0	5.20335e-06	3.43977e-06	1.49478e-06
f__Alteromonadaceae;g__Alteromonas	0	4.52382e-08	1.11092e-06	1.47822e-06
f__Bacillaceae;g__Oceanobacillus	3.99098e-06	1.82677e-05	3.0372e-06	1.48538e-05
f__Oxalobacteraceae;g__Noviherbaspirillum	0	0	1.0218e-06	0
f__Carnobacteriaceae;g__Carnobacterium	1.34432e-06	0	8.04036e-06	1.6876e-06
f__Unclassified;g__Exiguobacterium	1.70829e-07	7.91216e-05	2.65728e-06	1.42293e-06
f__Prochloraceae;g__Prochlorococcus	0	1.02755e-06	0	1.09953e-07
f__Actinomycetaceae;g__Trueperella	1.0143e-07	1.46105e-06	2.02396e-06	2.53611e-06
f__Comamonadaceae;g__Variovorax	1.26865e-06	0	3.40878e-06	0
f__Flavobacteriaceae;g__Riemerella	3.39722e-07	1.5223e-07	0	3.87884e-05
f__Unclassified;g__Kouleothrix	1.00924e-06	0	2.63187e-07	8.61838e-08
f__Campylobacteraceae;g__Arcobacter	1.90927e-07	0	1.58627e-05	3.75549e-06
f__Ruminococcaceae;g__Pseudobacteroides	1.49249e-06	0.000147222	3.38316e-06	4.27594e-08
f__Clostridiaceae;g__Candidatus Arthromitus	0	0	1.44488e-07	3.23054e-06
f__Desulfuromonadaceae;g__Pelobacter	0	8.05341e-05	0	8.37103e-08
f__Eubacteriaceae;g__Garciella	9.30467e-07	2.46919e-06	2.69862e-06	2.26703e-07
f__Podoviridae;g__Kp34virus	0	0	0	8.19766e-07
f__Peptococcaceae;g__Desulfitibacter	0	0	2.00201e-06	1.45832e-06
f__Neocallimastigaceae;g__Neocallimastix	2.49674e-08	1.98424e-06	1.31345e-06	3.9546e-06
f__Peptostreptococcaceae;g__Tepidibacter	8.33321e-06	0	2.88169e-06	1.1847e-05
f__Desulfuromonadaceae;g__Desulfuromusa	0	1.13786e-06	1.9959e-07	0
f__Aerococcaceae;g__Eremococcus	8.86646e-06	2.39762e-07	0	0
f__Pasteurellaceae;g__Pasteurella	6.06683e-08	1.41169e-06	0	1.09408e-05
f__Shewanellaceae;g__Shewanella	0	0	1.01817e-05	0
f__Desulfobacteraceae;g__Desulfatiglans	1.39303e-06	0	5.05399e-08	0
f__Planococcaceae;g__Kurthia	0	0	6.08416e-06	0
f__Acetobacteraceae;g__Acidiphilium	6.76687e-07	0	8.26959e-06	4.45462e-06
f__Spirochaetaceae;g__Spirochaeta	4.60084e-07	0	4.26954e-06	2.59843e-06
f__Selenomonadaceae;g__Schwartzia	2.47824e-07	0	2.74237e-06	5.13113e-08
f__Clostridiales Family XII. Incertae Sedis;g__Fusibacter	2.39937e-06	1.69731e-05	0	0
f__Verrucomicrobiaceae;g__Verrucomicrobium	0	0	0	0
f__Rhodobacteraceae;g__Roseovarius	1.27176e-06	0	7.02134e-08	0
f__Planococcaceae;g__Paenisporosarcina	1.99627e-05	4.73215e-08	1.15682e-06	0
f__Rivulariaceae;g__Calothrix	0	3.38488e-06	0	0
f__Unclassified;g__Kallipyga	0	0	9.69789e-06	1.01628e-05
f__Halothiobacillaceae;g__Halothiobacillus	0	4.33306e-08	9.93139e-07	0
f__Rhodospirillaceae;g__Thalassospira	4.8341e-07	1.18645e-06	2.428e-07	0
f__Peptostreptococcaceae;g__Paraclostridium	2.95984e-06	2.62035e-08	2.58327e-06	5.04701e-08
f__Unclassified;g__Phocaeicola	6.31977e-06	0	0	0
f__Flavobacteriaceae;g__Elizabethkingia	1.50861e-06	0	1.05982e-06	6.70575e-06
f__Flavobacteriaceae;g__Leeuwenhoekiella	0	0	0	1.04166e-07
f__Flavobacteriaceae;g__Zobellia	3.49947e-07	0	1.25534e-05	0
f__Pseudomonadaceae;g__Oblitimonas	0	0	0	9.92279e-07
f__Xanthomonadaceae;g__Stenotrophomonas	0	0	1.07401e-06	4.51272e-08
f__Natrialbaceae;g__Natronobacterium	0	0	0	0
f__Flavobacteriaceae;g__Lutibacter	3.41942e-05	4.94964e-06	0	9.05038e-07
f__Oceanospirillaceae;g__Marinobacterium	0	0	0	0
f__Flavobacteriaceae;g__Winogradskyella	0	0	0	0
f__Piscirickettsiaceae;g__Piscirickettsia	0	0	0	6.036e-07
f__Bifidobacteriaceae;g__Gardnerella	9.58895e-06	8.61325e-06	0	0
f__Unclassified;g__Anaerovirgula	2.9241e-07	1.14945e-05	1.99253e-06	8.11556e-07
f__Chlorobiaceae;g__Chlorobium	0	0	0	0
f__Bacillaceae;g__Pelagirhabdus	0	0	0	0
f__Chitinophagaceae;g__Chitinophaga	1.88394e-05	4.42131e-06	0	6.68538e-06
f__Microviridae;g__Bdellomicrovirus	0	0	0	0
f__Piscirickettsiaceae;g__Methylophaga	0	0	0	0
f__Tolypothrichaceae;g__Hassallia	0	0	0	0
f__Peptoniphilaceae;g__Murdochiella	1.18027e-07	4.11021e-07	1.61346e-05	0
f__Porphyromonadaceae;g__Macellibacteroides	0	4.62231e-06	7.72183e-07	8.49363e-06
f__Clostridiaceae;g__Anaeromicrobium	0	0	8.66617e-07	1.03618e-06
f__Leuconostocaceae;g__Leuconostoc	0	0	0	0
f__Clostridiaceae;g__Maledivibacter	1.01543e-06	1.20889e-07	1.56191e-06	7.42332e-07
f__Chromobacteriaceae;g__Chitiniphilus	0	0	0	0
f__Paenibacillaceae;g__Aneurinibacillus	8.0001e-07	0	3.58897e-05	3.59466e-06
f__Sporomusaceae;g__Sporolituus	0	7.88523e-07	0	0
f__Peptostreptococcaceae;g__Proteocatella	1.19659e-07	0	0	0
f__Carnobacteriaceae;g__Jeotgalibaca	0	0	0	0
f__Clostridiaceae;g__Thermotalea	1.94102e-06	0	4.0277e-06	6.64994e-07
f__Morganellaceae;g__Photorhabdus	0	0	4.25817e-06	0
f__Gracilibacteraceae;g__Gracilibacter	4.29585e-07	0	7.1513e-06	2.79052e-05
f__Peptococcaceae;g__Desulfurispora	0	0	5.54155e-07	0
f__Carnobacteriaceae;g__Atopostipes	0	0	0	6.48902e-08
f__Sphingomonadaceae;g__Sphingomonas	0	0	0	0
f__Methanobacteriaceae;g__Methanosphaera	7.72799e-08	8.56294e-07	0	0
f__Microbacteriaceae;g__Leifsonia	0	2.2972e-06	1.84285e-08	0
f__Clostridiales Family XVII. Incertae Sedis;g__Sulfobacillus	0	0	1.57011e-07	0
f__Peptococcaceae;g__Desulfonispora	1.69344e-06	5.07732e-07	0	0
f__Micrococcaceae;g__Paenarthrobacter	5.90137e-08	2.22876e-06	0	1.28456e-06
f__Unclassified;g__Candidatus Parvarchaeum	0	0	9.44285e-06	0
f__Promicromonosporaceae;g__Cellulosimicrobium	0	0	9.54794e-07	0
f__Microbacteriaceae;g__Microbacterium	6.59423e-06	4.35932e-08	4.19316e-07	0
f__Peptostreptococcaceae;g__Peptoclostridium	2.87142e-06	0	4.20564e-06	5.65471e-07
f__Clostridiaceae;g__Desnuesiella	1.13389e-06	0	1.57526e-06	0
f__Bacillaceae;g__Parageobacillus	8.15901e-06	1.59842e-06	0	0
f__Enterocytozoonidae;g__Enterocytozoon	4.08914e-07	0	3.70891e-07	0
f__Selenomonadaceae;g__Mitsuokella	1.04142e-07	0	1.77249e-05	7.91063e-08
f__Bacillaceae;g__Halolactibacillus	8.55169e-07	1.95809e-06	0	0
f__Microcoleaceae;g__Planktothrix	0	0	0	3.28976e-06
f__Unclassified;g__Fenollaria	0	0	0	0
f__Atopobiaceae;g__Libanicoccus	1.69601e-07	2.48282e-06	0	0
f__Peptoniphilaceae;g__Anaerosphaera	0	0	4.01447e-06	0
f__Thiotrichaceae;g__Thiomargarita	0	0	0	5.87214e-06
f__Thermococcaceae;g__Thermococcus	0	0	0	0
f__Rhizobiaceae;g__Agrobacterium	1.71205e-06	0	2.44947e-06	0
f__Eggerthellaceae;g__Enterorhabdus	2.99174e-06	0	0	1.03588e-06
f__Morganellaceae;g__Morganella	0	0	0	0
f__Crenotrichaceae;g__Crenothrix	0	0	0	2.31643e-06
f__Cytophagaceae;g__Flexibacter	2.17074e-05	1.01308e-06	0	2.21123e-06
f__Succinivibrionaceae;g__Succinatimonas	8.2171e-08	3.34923e-06	8.95689e-06	2.48786e-06
f__Thermaceae;g__Thermus	0	0	0	2.1647e-06
f__Selenomonadaceae;g__Centipeda	0	0	0	0
f__Sporomusaceae;g__Anaeroarcus	0	0	1.98123e-05	4.15257e-06
f__Rikenellaceae;g__Mucinivorans	1.10026e-07	0	1.46056e-06	2.53659e-05
f__Enterobacteriaceae;g__Mangrovibacter	0	0	0	0
f__Coriobacteriaceae;g__Coriobacterium	0	0	1.2424e-06	6.35507e-08
f__Rikenellaceae;g__Tidjanibacter	0	9.38201e-08	1.03913e-05	2.71068e-05
f__Moraxellaceae;g__Psychrobacter	2.89325e-05	0	4.93596e-07	9.95501e-07
f__Cellulomonadaceae;g__Cellulomonas	8.43054e-08	0	0	1.79923e-07
f__Clostridiaceae;g__Lutispora	1.22916e-06	4.50547e-05	8.53578e-06	3.52463e-06
f__Planococcaceae;g__Planomicrobium	0	0	1.81166e-07	8.52557e-07
f__Acholeplasmataceae;g__Acholeplasma	3.07291e-06	0	1.18533e-05	1.6999e-05
f__Porphyromonadaceae;g__Petrimonas	2.68614e-06	0	0	0
f__Aerococcaceae;g__Aerococcus	7.10141e-07	1.40349e-06	4.69561e-06	1.60892e-06
f__Prolixibacteraceae;g__Prolixibacter	0	7.71918e-07	1.04463e-06	6.75807e-08
f__Opitutaceae;g__Cephaloticoccus	0	0	0	1.29882e-06
f__Nitrospiraceae;g__Thermodesulfovibrio	0	0	0	1.28603e-06
f__Carnobacteriaceae;g__Dolosigranulum	0	0	0	0
f__Unclassified;g__Rubrivivax	0	0	0	0
f__Paenibacillaceae;g__Saccharibacillus	1.10966e-07	0	5.43184e-06	3.67073e-06
f__Enterococcaceae;g__Bavariicoccus	2.9846e-07	0	4.5118e-08	0
f__Leuconostocaceae;g__Fructobacillus	2.5709e-07	0	3.49776e-07	0
f__Unclassified;g__Candidatus Saccharimonas	1.18027e-07	2.61559e-07	0	0
f__Coriobacteriaceae;g__Olegusella	0	0	0	1.52482e-06
f__Intrasporangiaceae;g__Terracoccus	0	0	0	0
f__Corynebacteriaceae;g__Corynebacterium	0	0	5.54329e-06	4.49807e-08
f__Piscirickettsiaceae;g__Hydrogenovibrio	3.04766e-08	0	0	0
f__Myxococcaceae;g__Corallococcus	0	0	0	0
f__Comamonadaceae;g__Limnohabitans	0	0	0	0
f__Rhodocyclaceae;g__Propionivibrio	0	0	3.51516e-07	1.03388e-07
f__Promicromonosporaceae;g__Isoptericola	6.79739e-08	7.5318e-08	0	0
f__Hyphomicrobiaceae;g__Devosia	1.03032e-06	0	2.51341e-07	1.09518e-08
f__Unclassified;g__Candidatus Izimaplasma	2.44963e-08	0	5.94737e-07	1.88919e-06
f__Prolixibacteraceae;g__Tangfeifania	7.72799e-07	2.22636e-06	4.48602e-06	2.38547e-06
f__Microscillaceae;g__Microscilla	0	1.50478e-06	0	0
f__Carnobacteriaceae;g__Marinilactibacillus	0	0	0	0
f__Archangiaceae;g__Cystobacter	0	0	0	0
f__Fistulinaceae;g__Fistulina	0	0	9.81316e-08	0
f__Unclassified;g__Candidatus Hodgkinia	0	0	0	0
f__Nitrospiraceae;g__Nitrospira	0	0	0	0
f__Neocallimastigaceae;g__Anaeromyces	1.22692e-06	0	1.44394e-06	0
f__Bacillaceae;g__Anoxybacillus	5.25503e-06	0	1.27306e-06	5.33462e-06
f__Bacillaceae;g__Aeribacillus	0	0	0	2.90137e-07
f__Bacillaceae;g__Amphibacillus	0	0	9.82593e-06	6.30956e-07
f__Thiotrichaceae;g__Thiothrix	1.89374e-06	0	0	0
f__Enterococcaceae;g__Tetragenococcus	0	0	0	0
f__Hahellaceae;g__Zooshikella	0	0	0	0
f__Thermonemataceae;g__Thermonema	0	0	0	0
f__Neisseriaceae;g__Eikenella	0	0	0	0
f__Myoviridae;g__T4virus	0	0	0	0
f__Methanosarcinaceae;g__Methanolobus	1.24837e-07	0	4.52915e-07	0
f__Bradyrhizobiaceae;g__Afipia	0	0	0	0
f__Legionellaceae;g__Legionella	0	2.29855e-06	0	0
f__Paenibacillaceae;g__Fontibacillus	1.92057e-07	0	6.96792e-08	0
f__Competibacteraceae;g__Candidatus Contendobacter	0	0	0	1.11726e-07
f__Streptomycetaceae;g__Streptomyces	0	4.83704e-05	5.74269e-06	5.14087e-06
f__Prolixibacteraceae;g__Draconibacterium	5.80463e-08	0	1.03097e-05	0
f__Marinilabiliaceae;g__Geofilum	0	0	6.39989e-07	1.29882e-06
f__Dermacoccaceae;g__Kytococcus	0	0	0	0
f__Nocardiaceae;g__Rhodococcus	0	0	1.45543e-06	3.4246e-06
f__Unclassified;g__Reyranella	0	0	0	7.61212e-08
f__Streptosporangiaceae;g__Microbispora	2.3184e-07	2.10648e-06	0	0
f__Clostridiales Family XVII. Incertae Sedis;g__Thermaerobacter	0	0	1.38865e-06	0
f__Cytophagaceae;g__Leadbetterella	0	7.30241e-08	0	0
f__Synergistaceae;g__Dethiosulfovibrio	1.20213e-07	0	0	2.56556e-07
f__Mimiviridae;g__Klosneuvirus	0	0	0	0
f__Bacillaceae;g__Ornithinibacillus	0	0	0	0
f__Hafniaceae;g__Hafnia	0	0	0	0
f__Spirochaetaceae;g__Alkalispirochaeta	0	0	3.359e-06	2.80825e-07
f__Comamonadaceae;g__Pseudorhodoferax	0	0	0	0
f__Cytophagaceae;g__Runella	0	6.11394e-06	2.94395e-07	0
f__Clostridiaceae;g__Clostridiisalibacter	4.59864e-06	0	5.47711e-08	1.48206e-06
f__Comamonadaceae;g__Comamonas	2.96416e-07	1.70447e-06	8.06561e-07	0
f__Brucellaceae;g__Brucella	0	0	0	0
f__Sporomusaceae;g__Thermosinus	0	0	4.60792e-06	4.93027e-08
f__Staphylococcaceae;g__Salinicoccus	1.6844e-06	1.26191e-06	3.28409e-07	1.04871e-06
f__Synergistaceae;g__Fretibacterium	0	0	8.26862e-06	3.26164e-06
f__Aeromonadaceae;g__Tolumonas	0	2.1939e-05	0	0
f__Micromonosporaceae;g__Salinispora	0	1.24548e-05	0	0
f__Rhodospirillaceae;g__Phaeospirillum	0	1.10037e-05	0	0
f__Zoogloeaceae;g__Uliginosibacterium	0	1.06465e-05	0	3.13788e-06
f__Helicobacteraceae;g__Thiovulum	0	9.36918e-06	0	0
f__Fervidobacteriaceae;g__Fervidobacterium	0	7.39993e-06	0	0
f__Thermoanaerobacteraceae;g__Calderihabitans	0	7.19287e-06	0	0
f__Methanosarcinaceae;g__Methanosarcina	2.50911e-06	6.7275e-06	7.27717e-07	2.66424e-06
f__Enterobacteriaceae;g__Kluyvera	4.20927e-07	6.1367e-06	0	2.47618e-05
f__Methylococcaceae;g__Methylobacter	0	4.16531e-06	0	9.34582e-06
f__Nostocaceae;g__Nostoc	0	4.12483e-06	0	0
f__Brevinemataceae;g__Brevinema	0	4.0819e-06	0	0
f__Pectobacteriaceae;g__Pectobacterium	0	3.89123e-06	0	2.33384e-06
f__Cyanobacteriaceae;g__Cyanobacterium	0	3.55974e-06	0	0
f__Flavobacteriaceae;g__Zunongwangia	0	2.95935e-06	0	0
f__Carnobacteriaceae;g__Atopococcus	0	2.34921e-06	0	0
f__Leptotrichiaceae;g__Streptobacillus	0	2.28067e-06	0	0
f__Thiobacillaceae;g__Thiobacillus	0	2.13466e-06	0	0
f__Enterobacteriaceae;g__Candidatus Hamiltonella	0	2.13438e-06	0	0
f__Desulfovibrionaceae;g__Halodesulfovibrio	0	2.0702e-06	0	1.35251e-06
f__Bacillaceae;g__Tepidibacillus	1.18595e-06	2.05511e-06	0	0
f__Phycisphaeraceae;g__Phycisphaera	0	2.01924e-06	0	0
f__Erysipelotrichaceae;g__Bulleidia	0	1.96169e-06	1.00414e-06	2.14791e-07
f__Leuconostocaceae;g__Weissella	0	1.88665e-06	0	0
f__Myxococcaceae;g__Myxococcus	0	1.85622e-06	0	0
f__Fusobacteriaceae;g__Psychrilyobacter	0	1.73846e-06	0	0
f__Rhodobacteraceae;g__Rhodobacter	1.29313e-07	1.54747e-06	2.34578e-08	0
f__Unclassified;g__Chryseolinea	0	1.23627e-06	0	0
f__Clostridiaceae;g__Caldisalinibacter	0	1.19881e-06	0	0
f__Nautiliaceae;g__Lebetimonas	0	1.13946e-06	0	0
f__Desulfobacteraceae;g__Desulfamplus	0	1.06049e-06	0	1.0958e-05
f__Balneolaceae;g__Rhodohalobacter	0	9.4643e-07	0	0
f__Myoviridae;g__Cp220virus	0	8.90758e-07	0	0
f__Marinifilaceae;g__Marinifilum	0	7.70665e-07	1.04159e-06	3.40394e-08
f__Flavobacteriaceae;g__Pustulibacterium	0	4.99505e-07	0	4.4737e-06
f__Alcaligenaceae;g__Achromobacter	1.34479e-05	3.67922e-07	8.73697e-06	0
f__Desulfobacteraceae;g__Desulfotignum	2.63849e-06	9.28112e-08	6.52459e-06	0
f__Flavobacteriaceae;g__Aequorivita	2.72363e-05	0	0	1.78762e-06
f__Francisellaceae;g__Francisella	2.66941e-05	0	0	0
f__Carnobacteriaceae;g__Allofustis	2.5966e-05	0	0	0
f__Marinilabiliaceae;g__Marinilabilia	2.41764e-05	0	0	2.08497e-05
f__Saprospiraceae;g__Aureispira	1.76713e-05	0	0	0
f__Deferribacteraceae;g__Geovibrio	1.0655e-05	0	0	0
f__Calditrichaceae;g__Caldithrix	8.87579e-06	0	3.15423e-07	0
f__Micrococcaceae;g__Arthrobacter	7.73714e-06	0	2.61684e-06	0
f__Bacillaceae;g__Salipaludibacillus	7.48656e-06	0	6.12986e-06	1.01124e-06
f__Moraxellaceae;g__Moraxella	7.28699e-06	0	1.9355e-06	4.7929e-06
f__Bacillaceae;g__Halobacillus	7.16759e-06	0	0	9.78681e-06
f__Clostridiaceae;g__Tindallia	5.87611e-06	0	1.06119e-06	2.75386e-06
f__Candidatus Brocadiaceae;g__Candidatus Jettenia	5.26516e-06	0	0	6.97937e-08
f__Gemmataceae;g__Gemmata	5.06907e-06	0	0	0
f__Bacillaceae;g__Domibacillus	4.96018e-06	0	0	2.29686e-06
f__Alteromonadaceae;g__Catenovulum	4.47057e-06	0	5.55462e-08	6.53493e-08
f__Flammeovirgaceae;g__Flammeovirga	4.40177e-06	0	8.475e-07	0
f__Hydrogenothermaceae;g__Persephonella	4.36557e-06	0	0	0
f__Hydrogenothermaceae;g__Sulfurihydrogenibium	3.97075e-06	0	0	0
f__Bifidobacteriaceae;g__Parascardovia	3.93425e-06	0	0	0
f__Microbacteriaceae;g__Frigoribacterium	3.39824e-06	0	0	0
f__Rhodospirillaceae;g__Tistlia	3.28903e-06	0	0	0
f__Helicobacteraceae;g__Sulfurimonas	3.24576e-06	0	2.77731e-08	8.16866e-08
f__Spongiibacteraceae;g__Dasania	3.05483e-06	0	0	0
f__Bacillaceae;g__Sediminibacillus	2.69593e-06	0	0	0
f__Rhodospirillaceae;g__Candidatus Endolissoclinum	2.5966e-06	0	0	0
f__Lentisphaeraceae;g__Lentisphaera	2.57321e-06	0	0	0
f__Cyanothecaceae;g__Cyanothece	2.41439e-06	0	1.78295e-06	9.03525e-07
f__Eggerthellaceae;g__Denitrobacterium	2.4069e-06	0	0	0
f__Cytophagaceae;g__Sporocytophaga	2.30468e-06	0	0	7.17685e-06
f__Anaplasmataceae;g__Wolbachia	1.99924e-06	0	0	0
f__Nitrospiraceae;g__Candidatus Magnetoovum	1.94166e-06	0	0	0
f__Flavobacteriaceae;g__Gillisia	1.84898e-06	0	0	0
f__Psychromonadaceae;g__Psychromonas	1.67884e-06	0	0	0
f__Flavobacteriaceae;g__Salinimicrobium	1.64275e-06	0	0	0
f__Cyclobacteriaceae;g__Aquiflexum	1.63927e-06	0	0	0
f__Flavobacteriaceae;g__Pseudozobellia	1.56277e-06	0	0	0
f__Flavobacteriaceae;g__Psychroflexus	1.53873e-06	0	0	0
f__Alicyclobacillaceae;g__Tumebacillus	1.53252e-06	0	5.24534e-08	0
f__Chitinispirillaceae;g__Chitinispirillum	1.51146e-06	0	0	0
f__Phyllobacteriaceae;g__Phyllobacterium	1.41312e-06	0	0	0
f__Flavobacteriaceae;g__Wenyingzhuangia	1.37873e-06	0	0	0
f__Microcoleaceae;g__Hydrocoleum	1.37667e-06	0	0	0
f__Cytophagaceae;g__Fibrella	1.30622e-06	0	0	0
f__Chitinophagaceae;g__Flavisolibacter	1.24052e-06	0	0	0
f__Thermoactinomycetaceae;g__Thermoflavimicrobium	1.17738e-06	0	8.85398e-08	1.14582e-06
f__Flavobacteriaceae;g__Bergeyella	1.16891e-06	0	1.01577e-05	6.55688e-06
f__Hymenobacteraceae;g__Hymenobacter	1.05984e-06	0	1.64189e-06	9.70478e-07
f__Cytophagaceae;g__Flectobacillus	1.04461e-06	0	8.12124e-07	0
f__Desulfarculaceae;g__Dethiosulfatarculus	1.03864e-06	0	8.43757e-06	0
f__Veillonellaceae;g__Negativicoccus	1.02114e-06	0	0	0
f__Desulfobacteraceae;g__Desulfosarcina	9.58478e-07	0	0	0
f__Natrialbaceae;g__Natrinema	8.73298e-07	0	0	0
f__Bacillales Family X. Incertae Sedis;g__Thermicanus	8.65535e-07	0	4.57947e-07	0
f__Flavobacteriaceae;g__Sinomicrobium	8.59503e-07	0	0	0
f__Lentimicrobiaceae;g__Lentimicrobium	7.63707e-07	0	0	0
f__Enterobacteriaceae;g__Shimwellia	7.1893e-07	0	9.20583e-07	0
f__Bacillaceae;g__Salibacterium	7.01785e-07	0	0	0
f__Ferrimonadaceae;g__Ferrimonas	5.67564e-07	0	1.28697e-06	0
f__Unclassified;g__Geotoga	4.52896e-07	0	0	0
f__Acetobacteraceae;g__Asaia	4.26672e-07	0	9.39852e-07	0
f__Unclassified;g__Deferrisoma	3.90048e-07	0	0	1.01081e-06
f__Nocardiaceae;g__Nocardia	3.88713e-07	0	0	9.95501e-07
f__Pasteurellaceae;g__Aggregatibacter	2.99608e-07	0	9.0583e-08	0
f__Rhodospirillaceae;g__Fodinicurvata	2.88512e-07	0	0	3.34256e-06
f__Veillonellaceae;g__Anaeroglobus	2.43813e-07	0	3.21189e-06	3.5416e-06
f__Unclassified;g__Defluviitoga	2.3184e-07	0	1.20912e-06	0
f__Desulfobacteraceae;g__Desulfatibacillum	1.27535e-07	0	2.46434e-06	2.31354e-06
f__Carnobacteriaceae;g__Granulicatella	1.09101e-07	0	6.92694e-07	0
f__Planococcaceae;g__Jeotgalibacillus	9.87302e-08	0	0	0
f__Xanthomonadaceae;g__Pseudoxanthomonas	8.01421e-08	0	0	2.05245e-06
f__Bacillaceae;g__Caldibacillus	6.12407e-08	0	0	1.06846e-05
f__Flavobacteriaceae;g__Arenibacter	6.12407e-08	0	2.45329e-06	4.70515e-06
f__Mariprofundaceae;g__Mariprofundus	4.86256e-08	0	2.64625e-07	1.7123e-06
f__Planococcaceae;g__Sporosarcina	3.69887e-08	0	1.1974e-06	1.14464e-06
f__Siphoviridae;g__Pepy6virus	0	0	0	0
f__Bacillaceae;g__Anaerobacillus	0	0	0	0
f__Archaeoglobaceae;g__Archaeoglobus	0	0	0	0
f__Podoviridae;g__Phi29virus	0	0	0	0
f__Nocardioidaceae;g__Kribbella	0	0	0	7.03063e-05
f__Herpotrichiellaceae;g__Phialophora	0	0	0	0
f__Yersiniaceae;g__Yersinia	0	0	4.09179e-06	0
f__Siphoviridae;g__C5virus	0	0	0	7.85489e-06
f__Sphingobacteriaceae;g__Olivibacter	0	0	0	1.7576e-06
f__Methanosarcinaceae;g__Methanosalsum	0	0	0	0
f__Crocinitomicaceae;g__Fluviicola	0	0	0	9.63348e-06
f__Rhizobiaceae;g__Kaistia	0	0	0	2.94031e-07
f__Methanococcaceae;g__Methanococcus	0	0	0	4.19001e-05
f__Saprospiraceae;g__Saprospira	0	0	0	0
f__Nitrososphaeraceae;g__Nitrososphaera	0	0	0	0
f__Unclassified;g__Desulfuribacillus	0	0	0	0
f__Bartonellaceae;g__Bartonella	0	0	1.7708e-07	3.24291e-05
f__Desulfobacteraceae;g__Desulfobacter	0	0	0	0
f__Sporomusaceae;g__Dendrosporobacter	0	0	0	0
f__Cellvibrionaceae;g__Cellvibrio	0	0	0	2.85352e-05
f__Syntrophobacteraceae;g__Desulfacinum	0	0	0	2.06337e-06
f__Sphingobacteriaceae;g__Pseudosphingobacterium	0	0	0	0
f__Ferrovaceae;g__Ferrovum	0	0	0	0
f__Flavobacteriaceae;g__Formosa	0	0	3.95271e-06	0
f__Xanthomonadaceae;g__Xylella	0	0	2.96116e-06	0
f__Kosmotogaceae;g__Kosmotoga	0	0	1.30842e-06	0
f__Sphingomonadaceae;g__Sphingorhabdus	0	0	0	0
f__Syntrophobacteraceae;g__Syntrophobacter	0	0	0	0
f__Chromobacteriaceae;g__Chromobacterium	0	0	1.66019e-05	4.54231e-06
f__Desulfohalobiaceae;g__Desulfonatronovibrio	0	0	5.23368e-08	0
f__Kofleriaceae;g__Haliangium	0	0	0	0
f__Comamonadaceae;g__Melaminivora	0	0	0	0
f__Frankiaceae;g__Frankia	0	0	0	0
f__Peptoniphilaceae;g__Helcococcus	0	0	8.38549e-06	0
f__Bacteriovoracaceae;g__Bacteriovorax	0	0	0	0
f__Alicyclobacillaceae;g__Alicyclobacillus	0	0	0	3.53999e-06
f__Pseudonocardiaceae;g__Amycolatopsis	0	0	8.14283e-07	0
f__Deinococcaceae;g__Deinococcus	0	0	9.29668e-07	0
f__Pasteurellaceae;g__Avibacterium	0	0	0	0
f__Oxalobacteraceae;g__Duganella	0	0	2.47045e-07	1.08507e-05
f__Eggerthellaceae;g__Cryptobacterium	0	0	1.19739e-06	1.27101e-06
f__Cyclobacteriaceae;g__Algoriphagus	0	0	0	0
f__Carnobacteriaceae;g__Isobaculum	0	0	0	0
f__Sphingobacteriaceae;g__Parapedobacter	0	0	0	0
f__Micromonosporaceae;g__Actinoplanes	0	0	0	0
f__Geobacteraceae;g__Geobacter	0	0	3.46069e-06	0
f__Cyclobacteriaceae;g__Lunatimonas	0	0	0	0
f__Flavobacteriaceae;g__Weeksella	0	0	0	0
f__Syntrophomonadaceae;g__Thermosyntropha	0	0	0	0
f__Methylacidiphilaceae;g__Methylacidiphilum	0	0	0	0
f__Marinilabiliaceae;g__Labilibacter	0	0	0	0
f__Methanobacteriaceae;g__Methanobacterium	0	0	6.71773e-07	5.82339e-06
f__Planococcaceae;g__Ureibacillus	0	0	5.7137e-06	0
f__Burkholderiaceae;g__Cupriavidus	0	0	2.52018e-06	0
f__Pseudanabaenaceae;g__Limnothrix	0	0	0	5.61651e-06
f__Myoviridae;g__Cp51virus	0	0	0	5.59071e-06
f__Leuconostocaceae;g__Oenococcus	0	0	0	5.4096e-06
f__Flavobacteriaceae;g__Ochrovirga	0	0	0	0
f__Oceanospirillaceae;g__Marinospirillum	0	0	0	0
f__Synergistaceae;g__Jonquetella	0	0	0	0
f__Desulfuromonadaceae;g__Desulfuromonas	0	0	4.62956e-06	0
f__Aerococcaceae;g__Abiotrophia	0	0	0	0
f__Thermoanaerobacteraceae;g__Carboxydothermus	0	0	0	0
f__Flavobacteriaceae;g__Jejuia	0	0	2.08473e-06	0
f__Unclassified;g__Candidatus Profftella	0	0	0	0
f__Propionibacteriaceae;g__Propionimicrobium	0	0	3.88715e-06	0
f__Thermoactinomycetaceae;g__Thermoactinomyces	0	0	0	0
f__Cytophagaceae;g__Dyadobacter	0	0	3.79673e-06	0
f__Aerococcaceae;g__Globicatella	0	0	3.78065e-06	0
f__Rhodanobacteraceae;g__Rhodanobacter	0	0	2.5976e-06	0
f__Orbaceae;g__Frischella	0	0	3.7121e-06	0
f__Marinilabiliaceae;g__Thermophagus	0	0	0	0
f__Solirubrobacteraceae;g__Solirubrobacter	0	0	3.5591e-06	0
f__Syntrophaceae;g__Desulfomonile	0	0	3.4232e-06	0
f__Acetobacteraceae;g__Commensalibacter	0	0	0	0
f__Alcaligenaceae;g__Castellaniella	0	0	3.29722e-06	0
f__Propionibacteriaceae;g__Propionibacterium	0	0	3.26099e-06	0
f__Flavobacteriaceae;g__Olleya	0	0	0	9.49673e-07
f__Sphingobacteriaceae;g__Arcticibacter	0	0	0	0
f__Oceanospirillaceae;g__Oceanospirillum	0	0	3.12286e-06	0
f__Thermaceae;g__Meiothermus	0	0	0	3.97578e-07
f__Cytophagaceae;g__Pseudarcicella	0	0	0	3.07074e-06
f__Desulfohalobiaceae;g__Desulfonauticus	0	0	3.06589e-06	0
f__Cordycipitaceae;g__Beauveria	0	0	0	0
f__Comamonadaceae;g__Polaromonas	0	0	0	0
f__Planococcaceae;g__Bhargavaea	0	0	0	2.86945e-06
f__Microcystaceae;g__Microcystis	0	0	2.80376e-06	0
f__Sphingobacteriaceae;g__Pseudopedobacter	0	0	0	0
f__Alteromonadaceae;g__Marinobacter	0	0	2.60108e-06	0
f__Mesoaciditogaceae;g__Mesoaciditoga	0	0	0	2.58768e-06
f__Chlorobiaceae;g__Chlorobaculum	0	0	0	0
f__Salinivirgaceae;g__Salinivirga	0	0	0	2.41816e-06
f__Spiroplasmataceae;g__Spiroplasma	0	0	0	0
f__Alcaligenaceae;g__Oligella	0	0	2.28306e-06	0
f__Schleiferiaceae;g__Schleiferia	0	0	0	2.11589e-06
f__Chlorobiaceae;g__Chloroherpeton	0	0	2.06539e-06	0
f__Nitrospiraceae;g__Leptospirillum	0	0	0	0
f__Syntrophaceae;g__Desulfobacca	0	0	0	0
f__Thermoactinomycetaceae;g__Paludifilum	0	0	0	0
f__Rubrobacteraceae;g__Rubrobacter	0	0	0	0
f__Spirulinaceae;g__Spirulina	0	0	1.89932e-06	8.29966e-07
f__Bradyrhizobiaceae;g__Rhodopseudomonas	0	0	5.8879e-07	1.88019e-06
f__Cryptosporangiaceae;g__Cryptosporangium	0	0	1.88017e-06	5.82103e-08
f__Leptotrichiaceae;g__Sneathia	0	0	0	0
f__Pasteurellaceae;g__Bibersteinia	0	0	0	0
f__Unclassified;g__Candidatus Accumulibacter	0	0	0	1.81008e-06
f__Erwiniaceae;g__Tatumella	0	0	9.641e-07	1.78239e-06
f__Unclassified;g__Thermoflexibacter	0	0	0	0
f__Planococcaceae;g__Solibacillus	0	0	0	1.7139e-06
f__Hyellaceae;g__Pleurocapsa	0	0	0	0
f__Candidatus Methanoperedenaceae;g__Candidatus Methanoperedens	0	0	1.61312e-06	0
f__Micrococcaceae;g__Rothia	0	0	1.61177e-06	0
f__Pseudonocardiaceae;g__Lechevalieria	0	0	0	1.56683e-06
f__Ktedonobacteraceae;g__Ktedonobacter	0	0	1.52879e-06	0
f__Bradyrhizobiaceae;g__Bosea	0	0	0	0
f__Desulfobacteraceae;g__Desulfobacula	0	0	1.50084e-06	0
f__Enterobacteriaceae;g__Cedecea	0	0	0	0
f__Erythrobacteraceae;g__Erythrobacter	0	0	1.48172e-06	0
f__Methylocystaceae;g__Pleomorphomonas	0	0	8.17763e-07	1.44313e-06
f__Peptococcaceae;g__Thermincola	0	0	0	0
f__Polyangiaceae;g__Chondromyces	0	0	0	0
f__Cytophagaceae;g__Anditalea	0	0	1.36946e-06	0
f__Flavobacteriaceae;g__Gaetbulibacter	0	0	0	0
f__Heliobacteriaceae;g__Heliobacterium	0	0	1.05042e-06	5.61651e-07
f__Intrasporangiaceae;g__Monashia	0	0	4.47749e-07	1.31692e-06
f__Haloplasmataceae;g__Haloplasma	0	0	1.29642e-06	0
f__Cellulomonadaceae;g__Oerskovia	0	0	1.29246e-06	1.68952e-07
f__Unclassified;g__Ezakiella	0	0	0	1.26769e-06
f__Thermogemmatisporaceae;g__Thermogemmatispora	0	0	1.26169e-06	0
f__Desulfobulbaceae;g__Desulforhopalus	0	0	1.24279e-06	7.04443e-07
f__Xanthomonadaceae;g__Lysobacter	0	0	0	1.22467e-06
f__Pasteurellaceae;g__Necropsobacter	0	0	0	1.22242e-06
f__Sphingomonadaceae;g__Sphingopyxis	0	0	1.1998e-06	0
f__Xanthomonadaceae;g__Xanthomonas	0	0	0	1.19342e-06
f__Scytonemataceae;g__Scytonema	0	0	0	1.18489e-06
f__Syntrophomonadaceae;g__Dethiobacter	0	0	1.16978e-06	4.58743e-07
f__Paenibacillaceae;g__Thermobacillus	0	0	1.15655e-06	1.23697e-07
f__Sphingomonadaceae;g__Sphingobium	0	0	0	1.1545e-06
f__Carnobacteriaceae;g__Alkalibacterium	0	0	0	0
f__Chthoniobacteraceae;g__Chthoniobacter	0	0	0	0
f__Micromonosporaceae;g__Asanoa	0	0	1.1026e-06	0
f__Unclassified;g__Candidatus Chrysopegis	0	0	0	0
f__Caulobacteraceae;g__Woodsholea	0	0	5.1952e-07	1.01868e-06
f__Flavobacteriaceae;g__Muricauda	0	0	0	1.01517e-06
f__Kosmotogaceae;g__Mesotoga	0	0	9.57381e-07	0
f__Caulobacteraceae;g__Caulobacter	0	0	9.31109e-07	7.08812e-07
f__Ectothiorhodospiraceae;g__Nitrococcus	0	0	0	0
f__Bacillaceae;g__Paucisalibacillus	0	0	8.41128e-07	0
f__Sphingomonadaceae;g__Novosphingobium	0	0	8.41128e-07	0
f__Sporolactobacillaceae;g__Caenibacillus	0	0	0	0
f__Halobacteroidaceae;g__Selenihalanaerobacter	0	0	0	8.23013e-07
f__Halobacteroidaceae;g__Halobacteroides	0	0	8.08143e-07	0
f__Unclassified;g__Sulfurovum	0	0	0	0
f__Halomonadaceae;g__Halomonas	0	0	7.72183e-07	0
f__Xanthomonadaceae;g__Arenimonas	0	0	6.92694e-07	0
f__Jiangellaceae;g__Jiangella	0	0	1.13229e-07	6.6606e-07
f__Gordoniaceae;g__Gordonia	0	0	6.15153e-07	0
