# Supplementary material for: Alterations of gut microbiota contribute to the progression of unruptured intracranial aneurysms
Source: Nat Commun. 2020 Jun 25;11:3218. doi: 10.1038/s41467-020-16990-3 (PMC7316982; doi:10.1038/s41467-020-16990-3)
Supplement: Supplementary file 16 — Supplementary Data 13 [file 41467_2020_16990_MOESM16_ESM.xlsx]

## Sheet: Supplementary Data 13
genus	mice.baseline.1	mice.baseline.2	mice.baseline.3	mice.baseline.4	mice.baseline.5		mice.antibiotic.1	mice.antibiotic.2	mice.antibiotic.3	mice.antibiotic.4	mice.antibiotic.5		mice.trans.Con.1	mice.trans.Con.2	mice.trans.Con.3	mice.trans.Con.4	mice.trans.Con.5	mice.trans.Con.6	mice.trans.Con.7	mice.trans.Con.8	mice.trans.Con.9	mice.trans.Con.10		mice.trans.UIA.1	mice.trans.UIA.2	mice.trans.UIA.3	mice.trans.UIA.4	mice.trans.UIA.5	mice.trans.UIA.6	mice.trans.UIA.7	mice.trans.UIA.8	mice.trans.UIA.9	mice.trans.UIA.10
Others	0.570665	0.711785	0.685515	0.689225	0.617447		0.828792	0.348725	0.824342	0.811176	0.825281		0.178513	0.261075	0.228862	0.176133	0.23012	0.269014	0.265895	0.222052	0.245331	0.191294		0.222504	0.195814	0.200145	0.256081	0.205257	0.274328	0.203334	0.203097	0.201255	0.231109
f__Helicobacteraceae;g__Helicobacter	0.0782624	0.0298165	0.00540643	0.0308322	0.0386879		1.23949e-05	5.47007e-07	6.34859e-06	1.32394e-06	2.14421e-06		0.00181644	1.47231e-05	5.60783e-06	1.83293e-05	0.00154361	0.00458545	0.00207343	0.0105276	0.00349325	0.00884049		0.0097224	0.00317048	2.83254e-05	0.00592703	0.00057213	0.0171963	0.000888511	0.00173742	0.00124811	0.0218241
f__Akkermansiaceae;g__Akkermansia	0.0563069	0.0243564	0.0277247	0.0136759	0.0536838		2.04069e-05	0.125742	3.8517e-05	0.0171618	1.64597e-05		0.167803	0.0875299	0.44759	0.134781	0.280767	0.346205	0.27512	0.360756	0.436496	0.425739		0.26367	0.388799	0.20969	0.208988	0.197527	0.183633	0.146627	0.383737	0.159634	0.249622
f__Bacteroidaceae;g__Bacteroides	0.0336902	0.0354802	0.0421177	0.0125722	0.0276778		1.8703e-05	0.454287	6.89989e-06	0.000355932	1.1348e-05		0.288797	0.389771	0.0272418	0.263182	0.127429	0.186464	0.217424	0.252453	0.153302	0.218342		0.0781294	0.00804724	0.311736	0.211139	0.362635	0.285199	0.39655	0.0480968	0.365951	0.126764
f__Rikenellaceae;g__Alistipes	0.0272662	0.018809	0.0493185	0.011656	0.0184132		3.09879e-06	0.000201101	3.84314e-06	9.60955e-05	1.67889e-06		0.00566371	0.000380864	0.00651758	0.0112599	0.0402715	0.00414809	0.00942745	0.0177593	0.00341594	0.0243114		0.0259104	0.00114486	0.012768	0.0610698	0.0131122	0.00804597	0.0196825	0.00021139	0.020787	0.0388509
f__Prevotellaceae;g__Prevotella	0.0244455	0.03157	0.0363076	0.00857951	0.0197956		4.63155e-06	0.000834972	4.16429e-06	1.54714e-05	1.51293e-06		0.00114003	0.000783176	0.000571853	0.00122905	0.00162346	0.000336123	0.000560788	0.000299395	0.000334667	0.000272807		0.00196278	0.00101	0.142659	0.0353832	0.0768255	0.086002	0.103207	0.00074065	0.140361	0.00181606
f__Lactobacillaceae;g__Lactobacillus	0.0380317	0.0110576	0.0226873	0.0127071	0.0182803		2.75215e-06	2.59956e-08	1.31289e-05	2.14769e-06	9.3189e-07		0.000950963	0.00372031	0.00016671	0.00327202	0.000635746	0.00108583	0.000466021	8.78772e-05	0.000306194	0.000537532		0.000892642	0.00103713	0.000769956	0.000426082	0.00436824	0.000531955	0.00392374	0.000306114	0.00284901	0.00060282
f__Clostridiaceae;g__Clostridium	0.021436	0.0102638	0.0128275	0.0257871	0.0236072		3.95594e-06	1.57904e-07	5.60938e-06	4.48742e-05	1.36081e-06		0.000418352	0.00567597	0.000506092	0.000617963	0.00102886	0.00157242	0.00120758	0.000830855	0.000935986	0.0010563		0.000866426	0.000738585	0.000702321	0.00155031	0.000515483	0.000504491	0.000429453	0.000438413	0.000460007	0.000665511
f__Muribaculaceae;g__Muribaculum	0.014055	0.0249902	0.0279416	0.00769754	0.0112918		2.91341e-06	4.46276e-08	2.55191e-06	4.70621e-06	1.23319e-06		0.00106462	0.00046973	0.000704519	0.00122381	0.000828008	7.87506e-05	0.000364856	1.30451e-05	0.000126882	1.01418e-05		0.001097	0.00104493	0.00103566	0.00201465	0.00429829	0.0240169	0.00201844	0.00087366	0.00158575	0.000845021
f__Oscillospiraceae;g__Oscillibacter	0.0083272	0.0067116	0.00566063	0.0201792	0.0147353		1.60773e-06	0	1.65827e-06	1.26284e-06	3.68821e-07		4.19273e-06	0.000149499	6.20034e-06	1.1225e-05	6.18227e-05	4.98147e-05	2.51738e-05	7.95232e-06	1.23545e-05	2.77278e-05		3.47227e-05	3.64124e-05	1.05164e-05	6.08518e-05	7.6107e-06	3.77737e-05	1.22277e-05	1.46253e-05	1.19718e-05	2.12176e-05
f__Lachnospiraceae;g__Acetatifactor	0.00913988	0.00518553	0.00449868	0.0103977	0.0214057		2.11769e-06	1.26792e-07	1.67566e-06	2.7023e-07	1.21493e-06		5.7207e-06	0.000599118	3.15985e-06	2.63054e-05	0.000133408	2.90643e-06	3.69134e-06	4.53931e-07	2.03092e-06	7.54426e-07		1.56515e-05	1.50646e-05	6.48072e-07	1.506e-06	1.80311e-06	1.00944e-05	1.17985e-05	4.51204e-08	9.88865e-06	7.44227e-06
f__Lachnospiraceae;g__Roseburia	0.00714698	0.00608182	0.00391656	0.0169414	0.0145942		2.10911e-06	1.95077e-08	2.63353e-06	2.10706e-06	7.56725e-07		0.00039654	0.0169236	0.000211422	0.00185331	0.00980121	4.6895e-05	3.23532e-05	1.52648e-05	0.000168057	3.04161e-05		1.8689e-05	1.5344e-05	1.10612e-05	4.53863e-05	1.28263e-05	1.07784e-05	3.57786e-05	1.14168e-05	2.88211e-05	2.19236e-05
f__Muribaculaceae;g__Duncaniella	0.00984875	0.00929169	0.00884707	0.00224336	0.0087272		2.33472e-06	0.00021631	1.98039e-06	1.7995e-06	7.61786e-07		0.00249351	0.000633124	0.00181961	0.00299261	0.00347781	0.00179076	0.00294279	0.00254346	0.00166805	0.00236891		0.00486739	0.00264139	0.00315507	0.00692254	0.00444026	0.00611293	0.0040613	0.00229556	0.00374572	0.00592302
f__Ruminococcaceae;g__Ruminococcus	0.00992321	0.0044651	0.00339463	0.0127227	0.00755405		1.44296e-06	1.34386e-07	1.66958e-06	8.93265e-06	6.84679e-07		6.18945e-05	0.00129505	0.000107295	0.000105921	0.000349312	0.000192514	0.000192032	0.000122957	0.000151834	0.000149948		0.000138213	0.000121659	0.000107609	0.00030568	0.000130694	6.48561e-05	9.40559e-05	9.35228e-05	9.14632e-05	0.000190405
f__Eubacteriaceae;g__Eubacterium	0.00651267	0.0043025	0.00284142	0.0101283	0.0113171		1.16563e-06	1.78734e-07	2.25902e-06	4.87843e-06	4.94506e-07		4.83493e-05	0.00186334	6.22988e-05	0.000110254	0.000459105	0.000135284	9.07946e-05	5.01899e-05	7.72089e-05	9.01728e-05		0.000123035	8.20861e-05	5.55304e-05	0.000186433	5.10331e-05	6.75226e-05	5.3103e-05	5.63124e-05	5.03649e-05	0.00010156
f__Ruminococcaceae;g__Anaerotruncus	0.00534985	0.00338269	0.0026663	0.0113152	0.0100785		4.30645e-07	4.15553e-08	1.05692e-06	2.13073e-06	4.41887e-07		1.2401e-05	0.000837703	8.7234e-06	3.63534e-05	0.000259324	0.000156361	0.000176744	0.000187004	0.000131516	0.000185084		1.8226e-05	1.68661e-05	7.1423e-06	5.50748e-05	9.46317e-06	0.00176818	2.42243e-05	4.93023e-06	1.86497e-05	1.70999e-05
f__Lachnospiraceae;g__Lachnoclostridium	0.0043833	0.00473055	0.00419051	0.0120354	0.00732403		1.61615e-06	0	1.00532e-06	4.26349e-07	2.59186e-07		0.000207839	0.00409095	0.000276101	0.000374113	0.000625534	0.023427	0.000482776	0.000406853	0.000952137	0.0209308		0.00556253	0.00241715	0.000230912	0.00256571	0.00296658	0.000138266	0.000145255	0.000597685	0.000165514	0.00911876
f__Muribaculaceae;g__Paramuribaculum	0.00323029	0.00593407	0.00522806	0.00153214	0.00273817		2.73741e-07	0	8.30701e-07	1.15115e-06	5.88434e-07		0.000123894	3.26447e-05	8.29916e-05	0.000138694	0.000117567	1.18901e-05	4.23661e-05	1.67608e-06	1.05729e-05	1.36607e-06		0.000136107	0.000125701	4.68083e-05	0.000181652	0.000281461	0.00111582	0.00014356	0.000107608	0.00011352	0.000115021
f__Tannerellaceae;g__Parabacteroides	0.00426478	0.00382457	0.00524858	0.00185407	0.00320391		1.33945e-06	0.00875984	1.21515e-06	3.3299e-05	9.20867e-07		0.280947	0.136336	0.197495	0.337013	0.206855	0.0167341	0.108335	0.0115953	0.0542128	0.00382649		0.287074	0.297194	0.0221766	0.109921	0.0491812	0.0469575	0.0269408	0.247404	0.0234207	0.203027
f__Deferribacteraceae;g__Mucispirillum	0.00597845	0.00186551	0.00111842	0.00518116	0.00221262		6.00763e-07	6.57721e-08	4.30057e-07	0.000331937	3.95324e-07		1.56978e-06	0	7.09936e-05	2.67131e-06	2.91655e-05	8.09571e-05	3.23425e-05	3.52503e-05	1.52559e-05	1.65187e-05		9.3725e-06	0	0.000220539	7.47509e-05	5.65165e-05	7.00744e-05	7.49944e-05	4.49575e-08	0.000122393	4.53402e-06
f__Lachnospiraceae;g__Dorea	0.00183759	0.00201846	0.00167649	0.00720584	0.00327153		4.0887e-07	4.30877e-06	1.60374e-07	3.9871e-07	2.2239e-07		0.000249055	0.001036	0.000212003	0.000286446	0.000343923	0.00165093	0.00020174	9.71504e-05	0.000181172	0.00144097		0.000467336	0.000310227	0.000112507	0.000243202	0.000379031	0.000179638	0.000186912	0.000238552	0.000169508	0.00070563
f__Odoribacteraceae;g__Odoribacter	0.00301004	0.00306491	0.00242831	0.00400427	0.00294444		6.89556e-07	2.8088e-05	6.12707e-07	2.19746e-06	5.3717e-07		2.74085e-05	6.39731e-06	3.74541e-05	6.71147e-05	0.000201905	4.8226e-05	7.23382e-05	0.000102872	4.59414e-05	0.000132522		0.000145569	1.34762e-05	0.00128762	0.00695831	0.000690985	0.00207632	0.000391112	2.1599e-05	0.000367261	0.000224079
f__Lachnospiraceae;g__Blautia	0.00196052	0.00200467	0.00156958	0.00528409	0.00331094		4.11302e-07	0	7.4347e-07	1.48434e-06	1.44196e-07		0.0120907	0.0147128	0.0224854	0.0139453	0.0234016	0.0261137	0.0352882	0.018817	0.0251536	0.0133664		0.0146374	0.0196407	0.0185891	0.0119361	0.0106139	0.00916338	0.0107551	0.0157329	0.0108989	0.016274
f__Sutterellaceae;g__Turicimonas	0.0037856	0.00235881	0.00123501	0.00162651	0.00361387		1.12248e-06	1.48259e-07	6.94579e-07	3.2609e-08	3.51429e-07		4.41939e-05	5.40865e-05	1.17842e-05	2.83046e-05	5.97823e-05	0.00130127	0.000830209	0.00152811	0.000842568	0.00107742		0.000182972	0.000167365	0.0115303	0.00463985	0.00964021	0.0114293	0.00889072	0.000136717	0.00823162	0.00012957
f__Enterococcaceae;g__Enterococcus	0.00391716	0.00091248	0.00174243	0.00244331	0.00233658		5.31215e-07	5.5518e-07	9.61587e-07	2.87675e-07	1.79179e-07		0.000129974	0.00476241	2.94776e-05	0.0005364	0.000213245	0.000323872	0.000149231	0.000272042	0.000180923	0.000267915		4.21865e-05	5.29417e-05	9.08787e-05	3.85581e-05	0.000163764	8.50441e-05	9.68474e-05	2.62542e-05	0.000100788	3.32869e-05
f__Ruminococcaceae;g__Pseudoflavonifractor	0.000758299	0.00198723	0.00182163	0.0053305	0.00113378		1.28831e-07	0	4.04699e-07	1.97896e-06	0		2.32218e-07	3.2909e-05	0	1.05676e-06	1.15014e-05	7.11867e-06	7.29763e-06	1.29115e-07	1.366e-06	1.80551e-05		2.4483e-07	2.12612e-07	6.50812e-07	8.14173e-06	5.73127e-07	1.20012e-06	3.03156e-06	0	2.03009e-06	0
f__Ruminococcaceae;g__Acutalibacter	0.0018479	0.00152978	0.00107164	0.00356502	0.00295002		2.68103e-07	0	5.26065e-07	0	1.62421e-07		6.53669e-07	0.000126351	1.06272e-06	7.48918e-06	4.3267e-05	3.08833e-06	2.57876e-06	7.44348e-07	1.54779e-06	2.21992e-06		4.30009e-07	7.50182e-08	1.12481e-06	2.4216e-07	3.37313e-07	1.98583e-05	2.21588e-06	0	2.6462e-06	5.71852e-07
f__Prevotellaceae;g__Paraprevotella	0.00346597	0.00124165	0.0016872	0.000530315	0.00304568		7.02532e-07	4.83366e-05	2.20718e-07	2.68381e-07	6.21832e-07		5.88644e-05	0.000740133	3.79431e-05	6.5189e-05	0.00010315	4.17673e-05	6.19982e-05	4.41269e-05	3.11917e-05	4.07477e-05		0.000354246	5.22626e-05	0.000423279	0.00238047	0.000241531	0.00083912	0.000306268	7.87626e-05	0.000354128	0.000213538
f__Ruminococcaceae;g__Flavonifractor	0.00118329	0.00135898	0.00124193	0.00365388	0.0019057		4.41955e-07	0	2.97788e-07	1.90222e-06	4.32019e-08		2.8109e-05	0.00131952	3.83221e-05	3.89062e-05	0.00106608	0.000998106	0.000885905	4.31346e-05	0.000238209	0.00238201		5.96585e-05	6.89562e-05	0.000152186	0.000131469	7.80781e-05	0.000132897	0.000674226	5.2229e-05	0.000912698	5.20243e-05
f__Clostridiaceae;g__Butyricicoccus	0.00123875	0.00139238	0.000939038	0.00373159	0.00186095		4.3126e-07	0	4.3874e-07	1.5078e-06	4.06053e-08		2.84924e-06	0.000143017	4.21123e-06	6.19024e-06	3.5736e-05	1.63242e-05	1.7934e-05	1.25674e-05	1.4242e-05	1.13496e-05		8.37191e-06	1.00059e-05	4.74551e-06	1.93682e-05	3.63941e-06	3.4575e-05	6.29738e-06	4.97517e-06	4.09723e-06	7.77671e-06
f__Rhodospirillaceae;g__Azospirillum	0.00530838	0.000256559	0.00121909	0.000176548	0.00189978		1.66293e-07	0	4.8872e-07	0	0		3.24616e-05	2.92735e-05	2.32557e-05	4.0531e-05	3.40321e-05	0.012779	5.17285e-05	0.000429507	0.000687194	0.000545073		0.000144268	5.606e-06	1.93298e-05	0.019996	0.000617968	1.31096e-05	3.71167e-05	8.52132e-07	3.32908e-05	0.000132731
f__Anaeroplasmataceae;g__Anaeroplasma	0.00255556	0.000616457	0.00124902	0.000995458	0.00200906		2.58111e-07	0	1.21828e-07	1.18641e-06	5.22494e-08		0	0	0	0	0	4.07723e-07	6.71604e-07	0	0	2.5509e-07		0	0	0	0	0	0	0	0	0	0
f__Lachnospiraceae;g__Butyrivibrio	0.000961195	0.00103504	0.000791336	0.00241299	0.00163219		3.89826e-07	0	1.29797e-07	1.35556e-06	5.83649e-08		1.10808e-05	0.000209817	8.50993e-06	2.32078e-05	9.12644e-05	0.000132966	1.25185e-05	9.30455e-06	1.34378e-05	0.000116937		2.1363e-05	1.06567e-05	6.55945e-06	4.26493e-05	2.45639e-05	2.8005e-06	8.47555e-06	9.67607e-06	9.36732e-06	4.67152e-05
f__Clostridiaceae;g__Hungatella	0.00111812	0.000517569	0.000704183	0.00146041	0.00198839		1.7378e-07	0	0	8.93752e-07	7.83022e-08		0.000114381	0.00166069	0.00018884	0.00017169	0.000420619	0.000979609	0.000305628	0.000175789	0.000251597	0.00073048		0.000288782	0.000254619	0.000176946	0.000496278	0.00186282	9.37621e-05	0.00010664	0.000156629	0.000109338	0.000439832
f__Muribaculaceae;g__Candidatus Amulumruptor	0.0010757	0.00149071	0.00157525	0.00041194	0.000850051		4.11929e-07	0	1.75586e-07	1.75126e-06	9.43146e-08		0	0	0	0	3.02226e-05	2.50093e-06	1.01002e-06	3.203e-07	1.2941e-07	7.81935e-07		2.01008e-05	1.06233e-06	7.54825e-06	7.89961e-05	1.02356e-05	5.39267e-05	4.55718e-06	0	3.01006e-06	3.45794e-05
f__Peptostreptococcaceae;g__Clostridioides	0.000964288	0.000803908	0.000891904	0.00130542	0.0012702		0.000505857	0.00045399	0.000460002	0.000583597	0.000440237		0.000740322	0.00347105	0.000445682	0.000809131	0.00101716	0.000819425	0.000871626	0.000690489	0.000696326	0.000579432		0.000571378	0.000573294	0.000697259	0.000462186	0.00052365	0.000531432	0.000577904	0.000471943	0.000558386	0.000510735
f__Lachnospiraceae;g__Kineothrix	0.000692435	0.00112762	0.000272181	0.00164023	0.00110261		2.26358e-07	0	2.23429e-07	2.10476e-07	4.93467e-08		8.64436e-07	3.04655e-05	2.18998e-07	2.85019e-06	1.50857e-05	1.83869e-07	5.32344e-07	0	2.89965e-07	4.61615e-08		3.30303e-07	4.59508e-07	9.628e-08	7.91978e-06	4.10757e-07	0	2.61547e-07	0	5.01044e-07	2.22578e-07
f__Ruminococcaceae;g__Faecalibacterium	0.00074901	0.000820549	0.000709829	0.00154037	0.000908753		1.50439e-07	9.65592e-05	4.00052e-07	2.61004e-05	8.82723e-08		0.000185015	0.000327516	7.12678e-05	0.000185215	0.000237485	0.000134545	0.000163027	0.000138126	0.000116362	0.000137715		0.000180947	0.000121735	0.000143224	0.000861515	0.000194488	0.000188807	0.000214816	9.58999e-05	0.0002081	0.000197236
f__Barnesiellaceae;g__Barnesiella	0.000735951	0.00128988	0.00120064	0.000446726	0.000552979		9.06203e-08	0	1.94056e-07	2.47402e-07	0		9.96481e-07	2.85994e-07	0	0	0.000187177	4.38702e-06	6.10875e-07	2.87563e-07	2.34241e-07	1.62865e-07		0.00013309	7.32442e-06	7.41168e-06	0.000439418	2.87767e-05	9.46928e-05	1.22637e-05	6.86169e-06	1.12249e-05	0.000196116
f__Erysipelotrichaceae;g__Coprobacillus	0.00126046	0.000289214	0.000573786	0.000774554	0.000873938		0	0	1.67801e-07	2.73574e-06	1.39558e-07		4.61307e-05	0.00416149	2.66451e-05	0.000166875	0.000270027	4.35321e-05	3.12029e-05	1.94408e-05	2.0561e-05	1.30215e-05		6.17429e-05	4.46318e-05	2.61795e-05	4.06457e-05	2.78871e-05	1.95373e-05	2.75999e-05	2.64206e-05	2.54696e-05	2.15329e-05
f__Unclassified;g__Intestinimonas	0.000474691	0.000574287	0.000400524	0.00158202	0.000654018		4.51971e-07	0	1.90156e-07	3.95285e-07	5.59339e-08		1.04146e-05	7.34604e-05	1.94871e-05	1.36485e-05	3.3722e-05	8.93303e-05	7.57278e-05	7.82516e-05	6.1346e-05	5.92981e-05		5.71715e-05	5.63175e-05	5.12093e-05	4.2954e-05	4.35863e-05	3.4233e-05	5.17436e-05	6.35761e-05	4.45534e-05	6.32565e-05
f__Desulfovibrionaceae;g__Bilophila	0.000369378	0.000773529	0.000553878	0.00120766	0.000486473		3.66595e-07	0	1.39129e-07	0	1.29449e-07		6.27062e-08	1.05257e-06	4.87869e-07	4.33461e-06	2.90535e-06	0.0665744	0.04688	0.0679647	0.0453695	0.0576776		0.0448744	0.047251	0.0400942	0.0234625	0.0342373	0.022508	0.0493942	0.0666226	0.0362183	0.0572152
f__Lachnospiraceae;g__Eisenbergiella	0.000433125	0.000439028	0.000375565	0.000989541	0.000802838		1.09167e-07	0	9.23777e-08	0	0		2.8906e-06	8.96083e-05	6.99493e-06	8.3413e-06	2.30621e-05	3.62514e-05	8.03176e-06	4.91301e-06	8.35236e-06	2.66717e-05		7.12966e-06	4.96781e-06	4.04229e-06	7.02536e-06	9.46016e-06	2.62308e-06	2.98067e-06	5.19814e-06	3.68842e-06	1.31063e-05
f__Bacillaceae;g__Bacillus	0.000687867	0.000380012	0.000380242	0.00067408	0.000775501		0	0	0	2.24053e-06	0		1.27687e-05	0.000104037	1.8002e-05	1.98886e-05	6.37779e-05	3.52913e-05	3.38558e-05	2.58988e-05	2.66848e-05	2.72875e-05		1.46134e-05	1.77804e-05	3.13351e-05	4.48562e-05	2.85292e-05	2.04883e-05	2.95038e-05	1.32153e-05	2.48456e-05	1.63133e-05
f__Paenibacillaceae;g__Paenibacillus	0.000501653	0.000363736	0.00031789	0.000903648	0.000807371		6.81502e-08	0	2.51086e-08	2.67529e-06	2.06744e-07		8.46789e-06	7.1461e-05	1.48034e-05	1.30047e-05	5.5515e-05	4.20446e-05	3.92614e-05	2.39387e-05	3.44241e-05	1.88243e-05		3.11813e-05	1.41771e-05	5.54098e-05	0.000235592	4.17189e-05	6.53622e-05	2.39647e-05	1.06566e-05	2.78931e-05	4.04329e-05
f__Podoviridae;g__Cepunavirus	0.000955386	0.000197275	0.000408792	0.000547646	0.000534609		6.69311e-08	0	1.89386e-07	0	0		2.66218e-05	0.00113595	0	0.000113865	0	1.66389e-05	6.48123e-07	3.55625e-07	1.61091e-07	1.58022e-07		0	0	7.96507e-06	0	9.66705e-06	6.53229e-06	9.58771e-06	0	1.26932e-05	0
f__Odoribacteraceae;g__Butyricimonas	0.000476443	0.000731581	0.000675711	0.000333204	0.000382604		7.43337e-08	0.000252141	2.22427e-08	3.04928e-07	0		6.98702e-07	7.98402e-05	9.79463e-07	1.33055e-06	4.96419e-07	9.88994e-06	0.000103309	5.03496e-06	3.18086e-05	5.21853e-06		0.000112305	4.98774e-06	0.000463537	0.000696147	0.000499504	0.000448815	0.000651078	7.26771e-05	0.000674332	0.000194065
f__Lachnospiraceae;g__Coprococcus	0.000352562	0.000444056	0.000278045	0.000986374	0.000486371		1.21108e-07	0	9.79496e-08	2.2551e-07	0		1.03697e-05	0.00139414	1.07203e-05	3.8868e-05	9.31908e-05	3.99586e-05	1.62985e-05	1.16517e-05	1.54615e-05	2.453e-05		1.30918e-05	9.16245e-06	7.23009e-06	1.53342e-05	9.86965e-06	7.44552e-06	7.55092e-06	9.24595e-06	6.41067e-06	1.22485e-05
f__Fusobacteriaceae;g__Fusobacterium	0.000895306	0.000383699	0.000184384	0.000230777	0.000496902		0	0	1.30811e-07	1.58784e-06	0		3.96958e-06	1.37048e-05	5.51836e-06	4.99629e-06	3.84742e-05	5.92075e-06	7.85027e-06	2.74924e-06	5.39663e-06	2.64741e-06		2.41821e-05	5.1612e-06	6.62568e-06	5.90274e-05	6.73954e-06	3.93721e-06	4.90064e-06	3.0705e-06	5.03436e-06	3.1319e-05
f__Ruminococcaceae;g__Subdoligranulum	0.000449301	0.000233397	0.000165548	0.000616749	0.000675238		0	0	6.87379e-08	8.80325e-06	2.36864e-08		1.02579e-05	9.9449e-05	1.56418e-05	2.33788e-05	7.39488e-05	2.45939e-05	3.00427e-05	3.23983e-05	1.87941e-05	3.55873e-05		2.62506e-05	9.15533e-06	1.91335e-05	0.000256543	2.98502e-05	1.61308e-05	3.38613e-05	1.81375e-05	3.34383e-05	3.91703e-05
f__Lachnospiraceae;g__Lachnotalea	0.000299597	0.000219489	0.000160153	0.000614827	0.000615137		0	0	1.21009e-07	2.06383e-07	4.8013e-08		3.23641e-06	9.07975e-05	3.67414e-06	9.77223e-06	4.008e-05	4.65779e-06	4.64874e-06	2.35737e-06	4.92673e-06	2.80327e-06		1.86938e-06	3.3008e-06	3.44754e-06	9.26755e-06	1.75524e-06	1.32015e-06	1.9312e-06	3.18249e-06	2.61935e-06	2.73137e-06
f__Tannerellaceae;g__Tannerella	0.000415239	0.000435016	0.000496172	0.000158035	0.000354269		0	5.21074e-05	1.61165e-08	4.37058e-07	1.40964e-07		1.12841e-05	4.84779e-05	5.09925e-06	1.10013e-05	4.78502e-05	1.78622e-05	1.49295e-05	4.21622e-06	1.81285e-05	1.61585e-06		3.21923e-05	1.11432e-05	5.0675e-05	7.14475e-05	0.000167476	0.000132698	0.000171149	2.65227e-05	0.000138079	4.25784e-05
f__Candidatus Comatemaea;g__Candidatus Borkfalki	0.000162684	0.000219048	0.000318576	0.000901433	0.000168946		0	0	0	1.90507e-05	0		0	0	0	0	0	1.75297e-07	1.33476e-07	6.17173e-07	0	7.00264e-07		0	0	2.04355e-06	0.000286891	1.93173e-05	4.27044e-07	1.42745e-05	0	1.44955e-05	0
f__Desulfovibrionaceae;g__Desulfovibrio	0.00018027	0.000416441	0.000260784	0.000592486	0.000229636		0	0	0	0	0		6.31068e-06	4.4196e-06	4.1542e-07	4.94253e-06	4.47162e-06	0.00197397	0.00132908	0.00195076	0.00124172	0.00155837		0.0012694	0.0012603	0.00107414	0.000657158	0.00104357	0.000667612	0.00135903	0.00170272	0.000993618	0.00159195
f__Lachnospiraceae;g__Herbinix	0.000205869	0.000194288	0.000326063	0.000499837	0.000349523		4.34978e-05	2.05509e-05	4.10571e-05	5.40935e-05	3.94326e-05		1.77194e-05	8.92787e-05	2.48925e-05	2.43548e-05	4.17256e-05	3.91304e-05	3.66888e-05	2.56556e-05	2.53314e-05	3.2576e-05		1.9916e-05	2.06966e-05	1.88852e-05	1.85252e-05	1.51606e-05	1.5228e-05	1.48369e-05	1.66636e-05	1.18304e-05	2.1044e-05
f__Ruminococcaceae;g__Anaeromassilibacillus	0.000220963	0.000276345	0.000138784	0.000624697	0.000301212		0	0	2.03739e-07	2.38386e-06	0		1.36764e-05	9.13855e-05	3.69455e-06	2.24424e-05	2.88777e-05	7.50842e-05	4.54525e-05	2.30324e-05	4.28353e-05	3.06687e-05		9.49433e-06	5.3629e-06	6.70123e-06	8.26528e-05	8.32988e-06	2.27486e-06	1.38992e-05	1.43528e-06	1.95649e-05	1.09529e-05
f__Lachnospiraceae;g__Anaerocolumna	0.000185188	0.000244936	0.000275633	0.000506983	0.000330056		7.01322e-08	0	0	0	0		1.10477e-05	0.000109455	1.92406e-05	2.05552e-05	6.83461e-05	2.15354e-05	2.65756e-05	1.38502e-05	2.10323e-05	9.07492e-06		1.2356e-05	1.35801e-05	1.49959e-05	1.06381e-05	8.0025e-06	7.27785e-06	6.49932e-06	1.04285e-05	8.59769e-06	1.23759e-05
f__Porphyromonadaceae;g__Porphyromonas	0.000326192	0.000413378	0.000388035	0.000117509	0.000261386		0	1.71243e-05	1.89543e-08	1.40876e-07	0		2.24412e-06	1.5995e-05	2.66893e-06	4.98621e-06	7.0582e-05	8.40703e-05	8.20039e-05	8.51356e-06	0.000116592	1.08284e-05		6.13756e-05	2.07315e-06	0.00010027	0.000140792	9.2838e-05	9.76301e-05	8.82565e-05	1.74163e-07	9.12429e-05	0.00010344
f__Odoribacteraceae;g__Culturomica	0.000271654	0.000276079	0.000205438	0.000419682	0.000295137		3.23746e-07	0	2.29126e-08	0	0		0	0	0	0	0	2.91402e-08	0	0	2.55246e-08	0		0	0	0	2.10309e-06	0	0	0	0	0	0
f__Lachnospiraceae;g__Marvinbryantia	0.000218931	0.000187475	0.000114599	0.000557701	0.000388915		1.10482e-07	0	5.74836e-08	0	1.86998e-07		9.15471e-06	0.000165531	1.35717e-05	1.36508e-05	4.03713e-05	3.27353e-05	1.8601e-05	8.64976e-06	1.44938e-05	2.60886e-05		1.23586e-05	1.26764e-05	1.12006e-05	1.49085e-05	1.88673e-05	1.33538e-05	1.78298e-05	7.3937e-06	1.52056e-05	1.71558e-05
f__Lachnospiraceae;g__Cuneatibacter	0.000305703	0.000102346	0.000147782	0.000234816	0.000620541		2.57674e-08	0	1.90811e-08	1.85464e-07	0		4.89595e-06	9.46919e-05	9.48254e-06	8.5607e-06	2.47136e-05	1.71566e-05	1.76217e-05	7.55674e-06	1.04026e-05	4.57481e-06		7.07162e-06	1.42539e-05	2.54672e-05	5.75241e-06	0.000112027	0.000305113	0.000120961	9.89563e-06	0.000101003	6.10235e-06
f__Lachnospiraceae;g__Robinsoniella	0.000208522	0.000170776	0.000194209	0.000492136	0.000344637		2.47435e-07	0	1.60248e-07	5.96711e-08	0		3.47755e-05	0.000163377	2.65519e-05	3.42689e-05	3.68251e-05	5.14933e-06	7.21836e-06	3.6216e-06	5.29146e-06	3.10168e-06		5.00203e-06	4.50647e-06	3.42541e-06	9.18933e-06	3.10626e-06	1.54121e-06	3.7133e-06	1.94714e-06	3.40297e-06	4.74782e-06
f__Enterobacteriaceae;g__Klebsiella	0.000312746	0.000227649	0.000162152	0.000345271	0.000339195		0.00408765	0.000906435	0.00257735	0.00262661	0.00264044		0.00807109	0.00957194	0.0101709	0.00600397	0.0122651	0.00887205	0.00340418	0.00510322	0.00256939	0.00831039		0.00330375	0.00245118	0.000993911	0.00100676	0.00178197	0.000261355	0.00097079	0.00103055	0.00134002	0.00421872
f__Burkholderiaceae;g__Cupriavidus	0.000280057	0.000325159	0.000346887	7.33726e-05	0.000266444		0	0	0	6.80952e-08	0		7.10685e-06	7.38819e-06	4.97391e-06	7.72702e-06	5.72187e-06	0	3.33224e-07	0	0	0		0	0	7.49088e-06	3.48822e-06	4.79415e-06	6.1359e-06	4.02088e-06	0	4.09575e-06	0
f__Ruminococcaceae;g__Acetivibrio	0.000189558	0.000225796	0.000189671	0.000376396	0.000300501		1.09731e-07	0	0	2.28778e-07	0		1.43464e-06	6.80088e-05	1.12813e-06	7.4963e-06	3.08766e-05	0.000141867	8.35668e-07	8.56551e-07	4.47052e-06	0.000130706		1.8827e-05	3.39589e-06	1.04652e-07	2.7367e-05	2.14694e-05	2.23136e-06	1.86904e-06	2.22928e-06	1.98018e-06	5.0877e-05
f__Erysipelotrichaceae;g__Erysipelatoclostridium	0.000251955	0.000131401	0.000118514	0.000377148	0.000349765		0	0	3.62238e-08	1.53526e-06	1.43808e-07		0.000399898	0.00467502	0.000380045	0.000452652	0.000529309	0.000585874	0.000522982	0.000521302	0.000527131	0.000288124		0.00152602	0.00111159	0.000450806	0.000239002	0.000200368	0.000268642	0.000130237	0.000652964	0.000166294	0.000355752
f__Fibrobacteraceae;g__Fibrobacter	0.000190784	0.000257568	0.000191873	0.000263002	0.00018168		0	9.24003e-06	1.46853e-08	1.67897e-06	0		1.42301e-05	2.45571e-05	8.42294e-06	1.52375e-05	4.72194e-05	1.91889e-06	2.33253e-06	8.69031e-08	3.68191e-07	7.36255e-07		3.67755e-05	1.46489e-06	8.57769e-05	0.0001223	6.17663e-05	4.7563e-05	6.79026e-05	1.16658e-07	8.02879e-05	5.52277e-05
f__Unclassified;g__Lawsonibacter	0.000241809	9.99623e-05	6.04347e-05	0.000222381	0.000449595		2.07167e-07	0	0	0	0		0	1.74464e-05	0	5.80554e-08	5.94826e-06	4.78174e-06	3.9373e-06	0	1.45402e-06	1.26267e-05		8.3496e-08	0	0	5.80828e-07	5.41422e-07	1.01608e-06	2.71707e-06	4.01717e-08	1.56874e-06	0
f__Dysgonamonadaceae;g__Dysgonomonas	0.000240817	0.000239568	0.000265817	9.17149e-05	0.000203166		8.22157e-08	6.60242e-05	0	2.24993e-06	0		7.85672e-05	5.18176e-05	5.54047e-05	0.000100952	9.14911e-05	1.70694e-05	4.50185e-05	2.04613e-05	2.48768e-05	2.59762e-05		0.000104372	7.42262e-05	6.93356e-05	9.62209e-05	9.04782e-05	0.000100211	6.86837e-05	5.19252e-05	7.2171e-05	9.86111e-05
f__Ruminococcaceae;g__Gemmiger	0.000203066	7.95412e-05	8.91341e-05	0.000210944	0.000438863		4.43878e-08	0	1.64761e-07	0	0		2.58274e-07	2.97193e-05	0	1.30236e-06	6.29942e-06	5.41268e-07	2.89899e-07	0	5.09487e-08	1.52672e-06		0	0	0	0	0	3.55304e-08	4.7706e-07	0	5.1189e-08	0
f__Campylobacteraceae;g__Campylobacter	0.000339076	0.000148813	7.21237e-05	0.000201032	0.000246067		0	0	0	2.29232e-07	6.83262e-08		7.70701e-05	1.68126e-06	1.80214e-08	2.88915e-07	6.30881e-05	0.000214964	9.91673e-05	0.000480619	0.000170158	0.000363239		0.000386488	0.000119154	7.49252e-08	4.39996e-05	2.75545e-06	0.000701291	2.62004e-06	7.05909e-05	4.12136e-06	0.000752648
f__Streptococcaceae;g__Streptococcus	0.000238331	0.000118358	0.000133208	0.000239701	0.000261659		0	0	7.70398e-08	3.70678e-07	0		4.53347e-05	7.62275e-05	6.05786e-05	5.07124e-05	7.85733e-05	0.000106987	0.000114516	6.8833e-05	8.49685e-05	4.17906e-05		0.000118373	0.00010545	0.000102927	9.13473e-05	6.38401e-05	5.72957e-05	6.95147e-05	6.19715e-05	8.18436e-05	7.42463e-05
f__Lachnospiraceae;g__Pseudobutyrivibrio	0.000147475	0.000122451	0.000143162	0.000312928	0.00026172		0	0	0	2.54664e-06	0		9.83586e-07	5.70233e-05	7.63231e-07	6.99209e-06	2.86904e-05	0	1.84742e-07	0	1.54046e-07	8.69481e-08		4.79329e-07	0	9.45938e-06	7.66164e-06	8.9867e-06	7.49852e-06	4.95834e-06	0	6.58944e-06	1.15473e-06
f__Flavobacteriaceae;g__Flavobacterium	0.000148737	0.000359574	0.000280745	7.92629e-05	0.000114356		3.88684e-08	7.88521e-05	8.37307e-08	1.2201e-07	0		2.40554e-06	2.41203e-05	1.59804e-07	6.90627e-08	3.04668e-05	1.55404e-05	1.38141e-07	1.00235e-06	1.12022e-06	1.08055e-06		1.96305e-05	1.40926e-06	1.10292e-06	6.91704e-05	8.17075e-07	9.11148e-08	1.62963e-07	3.47249e-07	6.27536e-07	2.76019e-05
f__Prevotellaceae;g__Alloprevotella	0.000195558	0.000297948	0.000226513	6.00602e-05	0.000163602		7.10354e-08	0	6.57028e-08	1.91342e-08	5.33171e-08		0	5.01272e-08	0	0	0	1.011e-06	1.97039e-07	1.91991e-07	0	1.64831e-07		1.13181e-07	4.37192e-08	7.46219e-07	1.61757e-05	0	0	0	4.12358e-08	0	9.23003e-08
f__Hungateiclostridiaceae;g__Ruminiclostridium	0.00012472	0.000156734	0.000101909	0.000382122	0.000173425		0	0	0	7.5617e-07	0		2.11094e-07	2.8088e-06	0	1.14776e-06	2.17669e-07	1.78486e-06	1.40896e-06	5.4565e-07	8.57095e-07	3.04762e-07		2.96066e-07	1.33366e-07	2.92267e-07	1.49984e-05	7.47371e-07	0	1.33142e-06	0	1.02021e-06	3.76261e-07
f__Lachnospiraceae;g__Anaerostipes	0.000129976	0.000152397	7.19732e-05	0.000353995	0.0002084		2.45516e-08	0	0	3.78843e-07	0		9.80477e-05	0.000299823	4.98462e-05	0.000121907	0.000177517	0.000186003	0.000117384	9.15697e-05	0.000153535	0.000100317		0.000114728	0.000113468	2.73452e-05	9.28131e-05	2.48185e-05	1.80422e-05	1.74718e-05	4.01206e-05	1.50392e-05	6.59681e-05
f__Ruminococcaceae;g__Massilimaliae	0.000148454	8.35966e-05	3.73942e-05	0.000229622	0.000325508		0	0	0	7.68972e-07	0		1.49662e-05	2.34252e-05	2.08885e-05	1.7605e-05	2.42948e-05	2.51211e-05	3.7045e-05	2.07482e-05	2.56578e-05	1.42293e-05		1.40686e-05	1.5358e-05	1.75672e-05	2.28477e-05	8.42895e-06	9.57146e-06	1.02592e-05	1.28681e-05	8.93659e-06	1.46934e-05
f__Eubacteriaceae;g__Intestinibacillus	0.000121044	9.79695e-05	7.96999e-05	0.00028596	0.000185817		0	0	0	2.61117e-07	3.87244e-08		0	8.7509e-06	0	0	0	1.13887e-07	0	0	0	9.54468e-08		2.7832e-08	0	5.48469e-06	1.12943e-05	3.74811e-06	1.51034e-06	3.0759e-06	0	2.96439e-06	0
f__Lachnospiraceae;g__Frisingicoccus	0.000125814	6.94646e-05	7.108e-05	0.000219227	0.000268902		1.60661e-08	0	9.89349e-08	2.49487e-07	0		4.64258e-07	5.24307e-05	4.01314e-07	2.73238e-06	1.06346e-05	0	5.61055e-08	7.07725e-08	5.17638e-08	0		0	0	9.45607e-08	8.20084e-06	6.39041e-07	4.12547e-07	6.03381e-07	0	6.93439e-07	4.79655e-08
f__Spirochaetaceae;g__Treponema	0.000134342	0.000114864	9.43188e-05	0.0002286	0.000169766		1.29043e-07	0	4.06068e-08	5.09581e-06	0		1.06287e-06	1.18501e-05	2.99448e-07	9.24208e-07	2.16108e-06	7.5475e-07	7.70206e-08	6.65415e-08	1.51978e-07	9.07366e-07		2.30229e-06	8.71433e-07	1.9785e-05	1.74913e-05	1.53129e-05	1.25034e-05	1.10659e-05	0	1.24382e-05	2.27327e-06
f__Acholeplasmataceae;g__Acholeplasma	0.000198335	7.55419e-05	0.00014211	0.00017047	0.000149874		1.19484e-07	0	0	7.47485e-07	0		0	1.70202e-06	0	0	0	6.16826e-08	4.61577e-08	1.24301e-07	6.56901e-08	4.10823e-08		0	0	5.19157e-07	1.24267e-05	7.93135e-07	2.9121e-07	6.99129e-07	0	5.22983e-07	0
f__Lachnospiraceae;g__Oribacterium	8.308e-05	0.000119972	7.52013e-05	0.000319396	0.000119254		0	0	7.83329e-08	0	0		3.72737e-08	2.38341e-05	0	4.27169e-08	0	7.09603e-06	0	0	2.57349e-07	6.34721e-06		3.23728e-06	1.77096e-06	1.61445e-07	1.8253e-06	1.29245e-06	0	3.39179e-07	2.83028e-07	2.22227e-07	4.14849e-06
f__Selenomonadaceae;g__Selenomonas	0.000102961	0.000126253	9.27023e-05	0.000261929	0.000118351		4.31294e-08	0.000103132	3.58821e-08	5.16414e-07	0		3.58585e-05	5.83645e-05	1.507e-06	3.01834e-05	2.56678e-05	1.20463e-05	8.39363e-06	1.75775e-05	8.99827e-06	1.11141e-05		7.3059e-07	6.38865e-07	4.75991e-06	1.18937e-05	5.91018e-06	8.00991e-06	4.2051e-06	2.00858e-07	4.42027e-06	6.62482e-07
f__Mycoplasmataceae;g__Mycoplasma	0.000124251	3.73225e-05	0.00037939	5.86858e-05	9.35178e-05		0	0	0	5.52764e-08	0		5.00776e-08	5.74136e-06	0	5.73907e-08	0	6.10627e-08	0	9.22888e-08	0	3.18955e-08		0	3.31739e-08	0	0	0	0	0	3.12895e-08	0	0
f__Dysgonamonadaceae;g__Proteiniphilum	0.000161319	0.00014904	0.000158581	6.2425e-05	0.000144217		1.0338e-07	8.03155e-05	1.93071e-08	0	1.73104e-08		2.1199e-07	5.97053e-05	3.60803e-07	6.40232e-07	3.24309e-05	7.15643e-07	3.06832e-07	8.94035e-07	1.9697e-07	3.42838e-07		2.30117e-05	1.22208e-06	7.80164e-08	4.62389e-05	2.20183e-07	2.26053e-08	6.4331e-08	2.44229e-07	8.5786e-08	3.18384e-05
f__Lachnospiraceae;g__Cellulosilyticum	7.33042e-05	0.000103668	5.31465e-05	0.000281022	0.000135977		0	0	0	0	0		1.78508e-07	5.16958e-07	0	2.04576e-07	8.24279e-08	5.99629e-07	3.87311e-07	1.6658e-07	3.52135e-07	8.63566e-08		8.804e-08	8.98177e-08	9.00578e-08	0	0	1.76281e-07	2.00237e-07	0	8.67078e-08	8.1574e-08
f__Hungateiclostridiaceae;g__Pseudoclostridium	0.000109476	5.04892e-05	3.93322e-05	0.000176142	0.000269038		0	0	3.53266e-08	0	1.29199e-08		0	0	0	0	0	1.10468e-08	3.47106e-08	0	0	0		0	0	0	0	0	0	0	0	0	0
f__Lachnospiraceae;g__Anaerosporobacter	9.04367e-05	7.26282e-05	0.000115977	0.000220659	0.000143332		0	0	0	0	0		2.44203e-07	1.04795e-05	1.79543e-07	1.22123e-06	6.19172e-06	0	0	0	1.3138e-07	0		0	0	0	0	0	0	1.28038e-07	0	1.58517e-07	0
f__Chlamydiaceae;g__Chlamydia	0.000145269	0.000150669	0.000152022	5.7764e-05	9.83545e-05		6.05189e-05	7.86239e-05	2.32604e-05	8.3192e-06	5.44787e-05		5.38456e-06	4.40492e-05	1.90897e-05	7.03026e-06	3.94363e-05	0.00011504	0.000129968	0.000118123	0.000116143	9.70544e-05		0.000509537	0.00022883	7.87131e-05	0.000172181	0.000146126	0.000209653	0.00012302	9.08726e-06	0.000119241	0.000216588
f__Brachyspiraceae;g__Brachyspira	0.000199002	0.00011219	5.78006e-05	8.50519e-05	0.000138763		4.85856e-08	0	2.45387e-08	2.70601e-07	0		3.48371e-07	1.12371e-05	6.98093e-08	1.39051e-06	5.47305e-06	3.83731e-07	4.79554e-07	6.44402e-08	4.91617e-07	7.05355e-07		6.81151e-08	6.94906e-08	8.6735e-07	6.92103e-06	4.62758e-07	4.60915e-07	5.78637e-07	0	1.57498e-06	0
f__Bacteroidaceae;g__Mediterranea	0.000131286	0.000141474	0.000169769	4.27506e-05	0.000103152		5.10456e-08	1.179e-05	2.42519e-08	6.22376e-08	0		2.8647e-07	4.50185e-07	3.47522e-07	1.96983e-07	4.24239e-07	1.22882e-06	2.00281e-06	1.06931e-07	7.32428e-07	1.32754e-06		1.68311e-05	3.45936e-07	5.51974e-05	3.30923e-05	4.64761e-05	2.72406e-05	3.97571e-05	7.45747e-07	4.50873e-05	2.7389e-05
f__Lachnospiraceae;g__Lachnospira	0.00010287	5.29154e-05	4.51547e-05	0.000173729	0.000200993		8.07768e-08	0	2.81741e-08	0	0		9.14135e-08	5.3514e-06	0	3.14449e-07	2.75369e-07	0	5.40103e-08	0	0	8.08562e-08		0	0	0	0	0	4.13697e-08	2.16433e-07	0	6.30993e-08	0
f__Ruminococcaceae;g__Drancourtella	9.37665e-05	6.95511e-05	5.77879e-05	0.000187049	0.000162907		0	0	0	1.68841e-07	5.22494e-08		1.24755e-05	4.04156e-05	2.27529e-05	1.23204e-05	2.70058e-05	3.00036e-05	3.43728e-05	1.78598e-05	2.3779e-05	1.76013e-05		1.65722e-05	1.89878e-05	1.87129e-05	2.01745e-05	1.15723e-05	9.1225e-06	9.60657e-06	1.50096e-05	1.16228e-05	1.81542e-05
f__Hungateiclostridiaceae;g__Hungateiclostridium	6.80238e-05	0.000133137	7.7207e-05	0.000209033	7.08895e-05		0	0	0	4.20316e-07	0		0	1.01133e-05	0	7.05932e-08	0	0	0	2.42036e-07	0	5.76146e-08		3.9084e-07	6.9435e-07	2.0028e-08	8.6464e-06	3.84502e-07	0	4.23043e-07	1.49207e-07	4.62791e-07	2.60682e-07
f__Lachnospiraceae;g__Tyzzerella	7.70775e-05	7.80479e-05	5.48431e-05	0.000216725	0.000125304		0	0	2.31921e-08	0	0		4.89356e-06	1.71225e-05	1.06251e-05	6.42852e-06	1.09673e-05	2.7907e-05	1.58471e-05	7.19479e-06	1.04622e-05	1.93799e-05		1.21641e-05	1.35876e-05	9.48503e-06	7.64828e-06	6.91057e-06	4.79223e-06	6.53771e-06	7.92642e-06	5.33331e-06	1.57256e-05
f__Ruminococcaceae;g__Angelakisella	0.000104827	6.37739e-05	3.29208e-05	0.000153206	0.000182373		0	0	0	3.59991e-07	0		0	2.11091e-06	0	0	2.63974e-06	3.28158e-06	3.1358e-06	6.17742e-09	6.20313e-07	5.99237e-06		0	0	6.63252e-09	7.02708e-06	4.40089e-07	7.17474e-08	3.62185e-07	0	3.49497e-07	0
f__Lachnospiraceae;g__Faecalicatena	7.95302e-05	5.80493e-05	5.2621e-05	0.000176494	0.000169888		6.83492e-08	0	0	0	3.51778e-08		1.65511e-05	6.74849e-05	2.10915e-05	1.67971e-05	2.54541e-05	3.30491e-05	3.36353e-05	1.62824e-05	2.25571e-05	1.24843e-05		1.46035e-05	2.15153e-05	1.91173e-05	1.23148e-05	1.19836e-05	9.16015e-06	1.1831e-05	1.55998e-05	1.0494e-05	1.51666e-05
f__Lachnospiraceae;g__Anaerobium	5.41237e-05	7.21691e-05	5.10259e-05	0.000234183	8.22494e-05		1.23359e-07	0	0	0	0		1.64718e-06	0.000118628	8.73985e-07	8.00707e-06	4.5059e-05	1.05924e-06	6.3495e-07	0	6.88843e-07	2.06413e-07		2.27647e-07	0	2.1526e-07	1.15731e-07	3.58239e-07	2.63959e-06	3.01072e-07	0	6.3968e-07	9.74909e-08
f__Vibrionaceae;g__Vibrio	8.32371e-05	7.7874e-05	6.76643e-05	0.000129589	0.000131127		0	0	0	9.5671e-08	0		8.61405e-06	3.63169e-05	6.08607e-06	6.14656e-06	1.48869e-05	6.09512e-05	3.75771e-05	5.14357e-05	3.34096e-05	4.67691e-05		3.44556e-05	3.58453e-05	3.24889e-05	2.54661e-05	3.20666e-05	2.7971e-05	3.16254e-05	3.71493e-05	2.82031e-05	3.98577e-05
f__Staphylococcaceae;g__Staphylococcus	0.000157934	4.2139e-05	8.13309e-05	7.8149e-05	0.000120813		7.75593e-07	6.27871e-08	9.82593e-07	1.62714e-06	1.43896e-06		0	4.88606e-06	2.41772e-06	1.59736e-06	2.97185e-06	4.78086e-06	6.82572e-06	2.94277e-06	3.68817e-06	3.1272e-06		8.09778e-06	6.02366e-06	1.52955e-06	9.1031e-06	2.3905e-06	1.62565e-06	1.6387e-06	1.25764e-06	2.04526e-06	2.28477e-06
f__Lachnospiraceae;g__Anaerotignum	8.81427e-05	6.62379e-05	3.40497e-05	0.000151152	0.000132205		0	0	7.47412e-08	0	0		1.75973e-06	1.39898e-05	2.72077e-06	2.165e-06	4.71385e-06	4.91657e-06	6.14874e-06	2.914e-06	2.95106e-06	8.64822e-06		2.14422e-06	1.80557e-06	1.42722e-06	8.61019e-07	1.28086e-06	8.88564e-07	1.5322e-06	1.59657e-06	1.5575e-06	1.94732e-06
f__Erysipelotrichaceae;g__Holdemania	7.45766e-05	6.61838e-05	5.39966e-05	0.000145803	0.000128689		0	0	0	5.3428e-07	0		6.31413e-07	3.25014e-05	4.43604e-08	8.8631e-07	5.31028e-06	5.90953e-07	2.15036e-07	3.95688e-07	7.93764e-08	1.5831e-07		1.61962e-07	2.54888e-08	1.76521e-07	8.88405e-06	8.97792e-07	5.36706e-06	1.25071e-06	1.45946e-07	9.27772e-07	0
f__Flavobacteriaceae;g__Capnocytophaga	0.000106324	0.000123738	9.29205e-05	4.599e-05	8.81794e-05		0	9.68397e-05	0	3.46593e-08	0		7.85649e-08	2.42881e-05	0	4.5019e-07	1.23141e-05	4.77598e-05	5.16762e-05	5.17239e-05	4.42472e-05	4.6901e-05		1.35618e-06	5.92958e-07	1.57325e-05	4.72228e-06	6.00724e-05	4.74899e-05	5.29651e-05	4.84706e-07	4.71299e-05	1.32839e-06
f__Flavobacteriaceae;g__Chryseobacterium	0.0001007	0.000122322	0.000103061	3.76953e-05	7.785e-05		0	9.34656e-06	1.32526e-08	3.84241e-07	0		3.09355e-06	0	0	2.1079e-07	1.33863e-05	7.39286e-07	2.11002e-06	1.6658e-07	7.01787e-07	5.32892e-07		0.000167749	6.82535e-05	0.000141693	7.47112e-05	0.000105899	0.000154312	0.000112265	6.07861e-06	0.000133812	8.83883e-05
f__Bifidobacteriaceae;g__Bifidobacterium	5.44399e-05	7.01748e-05	4.44733e-05	0.000181046	8.3169e-05		0	0	0	1.4889e-07	0		4.22002e-06	0.000104109	3.49957e-07	7.4775e-06	1.17654e-05	3.35153e-05	5.74629e-06	1.01065e-05	6.48072e-06	1.42053e-05		1.41761e-06	2.12816e-06	1.59969e-06	1.74943e-06	1.22583e-06	3.08025e-06	1.32159e-06	2.50773e-06	1.87921e-06	3.64858e-06
f__Eggerthellaceae;g__Eggerthella	8.36214e-05	6.34699e-05	7.87018e-05	9.79918e-05	0.000104662		0	0	0	0	0		0	9.07692e-06	0	0	0	0	0	2.20323e-07	1.15544e-07	0		1.29419e-07	1.86115e-07	1.62775e-06	3.10458e-06	3.62976e-08	0	5.91892e-07	4.69933e-08	1.06814e-06	0
f__Clostridiaceae;g__Lactonifactor	4.85445e-05	6.21736e-05	5.72479e-05	0.000189553	7.01356e-05		0	0	2.666e-08	0	0		1.98354e-05	6.68037e-05	2.93583e-05	2.38075e-05	3.40213e-05	4.13441e-05	5.29837e-05	3.00228e-05	3.58853e-05	2.29027e-05		2.29551e-05	2.4296e-05	2.38531e-05	1.72732e-05	1.33071e-05	1.23775e-05	1.43773e-05	1.88535e-05	1.35309e-05	2.36318e-05
f__Streptomycetaceae;g__Streptomyces	5.64357e-05	0.000128449	0.000137008	3.33957e-05	5.06154e-05		0	0	0	4.11964e-08	0		0	5.49081e-08	0	0	0	2.6418e-07	0	0	0	0		1.77143e-06	1.00366e-06	1.47197e-06	4.74828e-06	2.05378e-06	1.7552e-05	1.3698e-06	0	9.82163e-07	5.95746e-07
f__Ruminococcaceae;g__Agathobaculum	6.09441e-05	5.45759e-05	5.38377e-05	0.000138183	9.20651e-05		0	0	0	0	0		3.48815e-06	1.5091e-05	5.75019e-06	4.24459e-06	6.11325e-06	6.60603e-06	9.73638e-06	4.06069e-06	5.54682e-06	5.05488e-06		2.941e-06	3.6097e-06	3.9921e-06	2.90379e-06	2.47331e-06	2.07452e-06	2.32105e-06	3.42005e-06	2.99575e-06	3.94278e-06
f__Coriobacteriaceae;g__Collinsella	5.25109e-05	6.49664e-05	6.33076e-05	0.000128563	8.45748e-05		6.80608e-08	0	0	2.17393e-08	3.35185e-08		4.53019e-07	1.42474e-06	7.53623e-08	1.1435e-06	7.80541e-07	1.11841e-06	1.1617e-06	5.01596e-07	8.38078e-07	6.75399e-07		5.63835e-07	4.9944e-07	1.96726e-07	2.37364e-07	6.26278e-08	3.50276e-08	1.54379e-07	7.21527e-07	4.23383e-07	1.84624e-07
f__Paludibacteraceae;g__Paludibacter	9.33123e-05	6.46841e-05	0.00011039	2.70939e-05	7.44303e-05		5.39478e-08	5.56675e-05	0	6.91087e-06	2.37656e-08		6.03986e-05	8.24324e-05	0.000160368	5.64669e-05	0.000101773	0.00013524	0.000110792	0.000136029	0.000152558	0.000138903		0.000101436	0.000137243	7.45352e-05	7.415e-05	8.33491e-05	7.9176e-05	5.32338e-05	0.000124636	6.06823e-05	9.33242e-05
f__Erysipelotrichaceae;g__Dielma	3.45282e-05	6.32883e-05	3.50536e-05	0.000206653	2.61472e-05		4.56952e-08	0	0	0	0		0	4.75338e-06	0	0	1.41377e-07	0	0	3.34526e-08	4.58899e-08	0		3.53603e-08	1.68445e-07	0	0	2.24123e-07	0	0	3.40252e-08	0	0
f__Chitinophagaceae;g__Chitinophaga	8.19869e-05	9.43926e-05	8.68721e-05	3.81832e-05	6.38118e-05		0	0	1.68049e-08	1.84726e-07	0		1.9348e-06	0	2.8728e-06	4.2961e-06	6.85945e-05	8.03692e-05	1.45795e-05	2.16949e-05	3.07241e-05	2.72837e-05		4.18527e-05	1.89529e-06	7.8295e-06	0.000104097	6.79296e-06	2.76985e-06	8.59837e-06	6.62405e-08	9.2463e-06	6.18961e-05
f__Myxococcaceae;g__Corallococcus	5.5504e-05	5.60857e-05	5.16055e-05	0.000151053	4.80627e-05		0	0	0	3.98811e-06	0		0	0	0	0	1.25564e-07	2.46679e-07	8.1608e-08	1.14678e-07	0	3.13063e-07		0	0	2.22579e-07	0.000100765	6.2853e-06	0	5.88736e-06	0	5.06469e-06	0
f__Veillonellaceae;g__Megasphaera	7.407e-05	3.88808e-05	3.7855e-05	0.000102961	9.50398e-05		0	0	0	2.47355e-07	0		3.11154e-07	2.18222e-05	1.04852e-07	9.80632e-07	5.60347e-06	2.15935e-06	5.33462e-08	2.8696e-07	7.61256e-08	1.61199e-07		1.54149e-07	0	1.10998e-06	2.71298e-05	9.13264e-07	5.46689e-07	8.88578e-07	0	8.21685e-07	9.36826e-08
f__Peptococcaceae;g__Desulfosporosinus	3.45766e-05	5.0846e-05	4.71854e-05	0.000158413	5.4628e-05		0	0	0	0	0		5.36998e-06	3.37939e-05	8.21986e-06	7.95368e-06	2.15982e-05	9.62654e-06	1.48118e-05	7.75172e-06	9.59019e-06	5.35284e-06		9.99682e-06	1.19797e-05	8.66508e-06	5.4778e-06	4.28437e-06	5.6516e-06	2.82446e-06	6.86354e-06	4.8907e-06	1.30762e-05
f__Lachnospiraceae;g__Lachnoanaerobaculum	6.02153e-05	4.01688e-05	2.45347e-05	0.000131151	8.56579e-05		0	0	7.26783e-08	3.03837e-08	0		2.29778e-07	1.87238e-05	1.85832e-07	1.19683e-06	5.30513e-06	6.69256e-06	9.06318e-08	3.10752e-08	4.10045e-07	5.79948e-06		1.72288e-06	5.22372e-07	0	5.41938e-07	6.45065e-07	0	0	2.22329e-07	0	3.23983e-06
f__Lachnospiraceae;g__Mobilisporobacter	5.76648e-05	3.73807e-05	4.79987e-05	0.000116875	6.80623e-05		0	0	0	1.8259e-07	0		4.07886e-07	2.0358e-05	0	1.17655e-06	6.02706e-06	2.32657e-05	4.10614e-08	5.03854e-08	8.10097e-07	2.01779e-05		3.74349e-06	7.54627e-07	0	1.21008e-05	4.27495e-06	0	4.31984e-07	2.04607e-07	1.02539e-06	7.9062e-06
f__Sutterellaceae;g__Sutterella	9.50008e-05	5.97422e-05	3.1434e-05	4.65903e-05	8.80409e-05		4.06307e-08	0	6.25233e-08	2.01325e-07	0		0.0232624	0.0212444	0.01423	0.0236051	0.0258986	0.000964577	0.000775553	0.00120962	0.000744882	0.000775418		0.000509522	0.000541649	0.000443325	0.000198974	0.000248027	0.000361163	0.000332362	0.00018616	0.000331125	0.000364533
f__Lachnospiraceae;g__Hespellia	4.82931e-05	4.22073e-05	2.69392e-05	0.000114692	8.80707e-05		0	0	0	0	0		2.90876e-05	4.30754e-05	5.4351e-05	3.0142e-05	6.14374e-05	5.74127e-05	7.44856e-05	4.28459e-05	5.90651e-05	3.1057e-05		3.33641e-05	4.27335e-05	3.88449e-05	2.6991e-05	2.15648e-05	2.08694e-05	2.11377e-05	3.18497e-05	2.27188e-05	3.3117e-05
f__Christensenellaceae;g__Christensenella	3.17572e-05	5.5982e-05	2.75125e-05	0.0001563	4.50665e-05		0	0	0	1.21248e-06	0		1.04318e-05	4.87293e-05	1.02104e-05	1.57508e-05	1.46338e-05	8.74762e-06	8.6395e-06	7.97977e-06	7.17062e-06	4.1351e-06		5.28159e-06	9.62919e-06	2.49741e-05	4.24459e-05	5.26811e-05	0.000248477	8.83161e-05	1.18069e-05	9.0069e-05	3.65527e-06
f__Ruminococcaceae;g__Neglecta	6.21028e-05	3.23453e-05	2.7687e-05	8.00525e-05	0.000107852		0	0	8.64432e-08	2.74317e-07	0		4.14218e-06	8.11629e-06	5.1733e-06	5.01637e-06	6.4254e-06	1.03708e-05	1.07821e-05	6.49395e-06	8.86392e-06	3.83807e-06		3.87808e-06	4.95537e-06	4.83214e-06	1.10775e-05	3.2602e-06	2.74096e-06	2.72846e-06	3.99085e-06	3.17141e-06	4.31471e-06
f__Lachnospiraceae;g__Merdimonas	4.57976e-05	4.02966e-05	3.52073e-05	9.97583e-05	8.69559e-05		9.32393e-08	0	0	0	2.38054e-08		8.00021e-06	1.40626e-05	9.29372e-07	4.88987e-06	5.63023e-06	5.93013e-08	0	0	0	0		4.29963e-07	3.50916e-07	6.65251e-08	0	2.36512e-07	1.80596e-07	9.86093e-08	0	1.06751e-07	1.19515e-07
f__Clostridiaceae;g__Sarcina	3.13662e-05	8.10759e-05	2.54104e-05	0.000125985	3.30475e-05		0	0	0	0	4.26782e-08		1.43443e-05	2.50902e-05	1.33895e-05	1.85544e-05	2.46488e-05	6.16826e-08	2.63491e-08	0	0	0		0	0	0	0	0	0	2.49713e-07	0	0	0
f__Barnesiellaceae;g__Coprobacter	7.60407e-05	5.12724e-05	7.76412e-05	2.7768e-05	6.21816e-05		0	1.4731e-06	8.5536e-08	1.30675e-07	0		1.25195e-07	8.42857e-05	8.6465e-07	7.57167e-07	7.31854e-05	1.69847e-05	3.03398e-07	1.72383e-06	1.17229e-06	1.53143e-06		4.01987e-05	1.65794e-06	3.2565e-07	0.000114387	8.61769e-07	1.91731e-07	2.74627e-07	2.37393e-06	6.35375e-07	5.7697e-05
f__Acidaminococcaceae;g__Acidaminococcus	4.40145e-05	4.60999e-05	3.3689e-05	0.000106735	6.33354e-05		0	0	0	1.56035e-05	0		0	1.83557e-07	0	0	0	1.67179e-05	3.59449e-07	1.25261e-06	8.82345e-07	1.73074e-06		3.66037e-07	0	8.48829e-07	0.000402557	2.38053e-05	0	2.57693e-05	4.32404e-08	1.89397e-05	1.77212e-07
f__Acetobacteraceae;g__Acetobacter	0.000165982	1.29148e-05	3.86086e-05	1.11582e-05	6.44587e-05		0	0	0	0	0		0	0	0	0	0	0.000711599	1.92605e-06	2.24709e-05	3.50261e-05	2.81486e-05		1.62818e-05	5.17158e-06	8.43236e-07	0.00114141	3.79305e-05	7.86931e-07	1.3928e-06	1.81071e-06	1.60625e-06	1.08686e-05
f__Peptococcaceae;g__Desulfitobacterium	4.87062e-05	4.7155e-05	4.98896e-05	8.94041e-05	5.63159e-05		0	0	0	2.96996e-07	0		9.93965e-08	4.75002e-05	0	1.7817e-07	9.17947e-08	8.56802e-07	1.32991e-06	5.26173e-07	4.45625e-07	3.8468e-07		9.80445e-08	3.00073e-07	3.58434e-07	1.15044e-05	1.17075e-06	0	7.03877e-07	9.43426e-08	7.22966e-07	9.08438e-08
f__Lachnospiraceae;g__Fusicatenibacter	2.73796e-05	4.40954e-05	3.8777e-05	0.000134941	4.48222e-05		0	0	6.83263e-08	0	2.36864e-07		5.32867e-06	1.02482e-05	6.66392e-06	6.40666e-06	1.05752e-05	1.12018e-05	1.18372e-05	7.17228e-06	1.00276e-05	5.80828e-06		9.0107e-06	1.25508e-05	8.31687e-06	5.85696e-06	3.5363e-06	4.38075e-06	4.99589e-06	8.77058e-06	4.36729e-06	9.53669e-06
f__Unclassified;g__Epulopiscium	4.3102e-05	3.62466e-05	4.71877e-05	7.36227e-05	8.53977e-05		0	0	7.55026e-08	1.88537e-07	0		0	4.22698e-06	0	0	0	0	7.52398e-08	0	0	0		0	0	0	5.70323e-06	1.37978e-07	0	2.87637e-07	0	4.15181e-08	0
f__Erysipelotrichaceae;g__Faecalitalea	5.78986e-05	2.743e-05	2.52996e-05	6.70775e-05	0.000107061		0	0	0	5.34245e-07	1.06059e-07		4.49975e-07	1.70416e-05	0	1.01121e-06	1.23236e-05	7.15325e-07	5.48671e-07	4.35529e-07	3.11081e-08	3.65118e-07		1.41134e-07	1.20577e-07	0	8.77267e-06	1.06719e-06	5.35197e-07	9.41231e-07	2.82316e-07	5.18735e-07	0
f__Tissierellaceae;g__Tissierella	4.2647e-05	4.17339e-05	1.3507e-05	0.000149628	3.28567e-05		0	0	0	0	0		1.69295e-07	2.12544e-05	3.55364e-07	3.13257e-07	9.34826e-06	2.61842e-05	2.10109e-05	2.6319e-05	2.02655e-05	2.16905e-05		1.83428e-05	1.78815e-05	1.63657e-05	9.97564e-06	1.81205e-05	1.02099e-05	1.84258e-05	2.74559e-05	1.72608e-05	2.4927e-05
f__Lachnospiraceae;g__Anaerobutyricum	4.03908e-05	4.33308e-05	2.66039e-05	9.62594e-05	6.87266e-05		0	0	0	0	0		1.00219e-06	3.5147e-05	6.23416e-07	2.76272e-06	1.83503e-05	6.56952e-06	7.39573e-08	8.65275e-08	2.73728e-07	6.72849e-06		1.14328e-06	2.33272e-07	0	5.03e-07	6.48611e-07	0	2.13139e-07	8.80086e-08	2.39747e-07	2.62709e-06
f__Acidaminococcaceae;g__Phascolarctobacterium	5.3835e-05	3.69716e-05	1.62955e-05	0.000101026	6.04377e-05		0	0	0	8.9853e-07	0		0.0146101	0.0086446	0.000718831	0.010883	0.00792796	9.83577e-05	4.88163e-05	2.03064e-05	5.59434e-05	1.99874e-05		1.61588e-05	1.34024e-05	1.22351e-05	7.90873e-05	1.55854e-05	9.58972e-06	1.45124e-05	2.13321e-05	1.20091e-05	1.76348e-05
f__Halanaerobiaceae;g__Halanaerobium	2.50258e-05	4.26704e-05	1.2981e-05	0.000140053	4.47484e-05		0	0	0	0	1.30376e-07		0	4.7864e-06	0	0	0	0	1.54958e-08	0	0	1.52945e-07		0	0	0	0	0	0	0	1.50039e-07	0	0
f__Erysipelotrichaceae;g__Faecalibaculum	0.000109437	1.84954e-05	2.11554e-05	1.96051e-05	9.4554e-05		0	0	2.85262e-08	0	0		0	0	0	0	6.01967e-06	9.96022e-08	0	0	0	0		0	0	0	0	0	0	0	0	0	0
f__Peptococcaceae;g__Desulfotomaculum	7.5437e-05	3.13079e-05	3.31318e-05	4.61212e-05	7.52873e-05		3.20048e-08	0.000109283	2.26399e-08	1.47667e-05	0		0.000136182	8.45202e-05	0.000341617	0.00012228	0.000228054	0.00029687	0.000245376	0.000316125	0.000357223	0.000329376		0.000228652	0.00031818	0.000170379	0.000168751	0.000177276	0.000176578	0.000118164	0.000293223	0.000133189	0.000208153
f__Lachnospiraceae;g__Bariatricus	2.65685e-05	3.35573e-05	1.99535e-05	0.000130916	4.72477e-05		0	0	0	0	0		8.61842e-06	6.66075e-05	1.26604e-05	1.17329e-05	3.03729e-05	1.47454e-05	2.07349e-05	1.0067e-05	1.41828e-05	6.60445e-06		8.62182e-06	9.94347e-06	9.70923e-06	6.2357e-06	4.96085e-06	3.42278e-06	6.17218e-06	6.59525e-06	5.69053e-06	6.88436e-06
f__Clostridiales Family XIII. Incertae Sedis;g__Bacilliculturomica	2.87506e-05	3.69155e-05	2.63893e-05	0.000112907	4.8981e-05		0	0	0	0	0		9.69483e-08	1.93238e-05	1.96016e-07	9.62919e-07	5.2228e-06	0	0	0	1.59371e-07	0		0	0	0	0	0	0	0	0	0	0
f__Acetobacteraceae;g__Acidiphilium	4.73116e-05	2.99959e-05	3.02593e-05	8.44349e-05	5.67197e-05		0	0	0	2.17037e-06	0		0	0	0	0	0	0	1.60104e-08	4.16451e-08	0	0		0	0	2.47449e-07	3.39241e-05	2.71805e-06	0	1.32931e-06	0	1.44077e-06	0
f__Sutterellaceae;g__Parasutterella	8.03762e-05	3.92615e-05	1.77882e-05	3.93082e-05	7.01208e-05		0	0	0	0	0		0.00062763	0.000856233	0.000134768	0.000356944	0.00100579	0.00467299	0.00382867	0.00577923	0.00375122	0.00381136		0.0036183	0.00317241	0.00108967	0.0011499	0.000243595	0.00059753	0.000701925	0.00360893	0.00079152	0.00299905
f__Selenomonadaceae;g__Megamonas	5.27505e-05	2.87532e-05	3.49872e-05	4.01813e-05	8.64601e-05		0	2.29342e-08	0	0	0		1.35962e-07	6.05778e-06	0	1.55817e-07	1.88346e-07	1.23897e-05	8.76372e-06	1.21007e-05	8.05448e-06	9.05246e-06		1.34113e-07	1.36821e-07	0	7.37559e-08	0	0	0	4.82683e-08	0	6.21315e-08
f__Rikenellaceae;g__Rikenella	5.22638e-05	4.81033e-05	8.0073e-05	1.95985e-05	4.11376e-05		0	0	0	5.70256e-08	0		4.82107e-06	1.51914e-07	6.36057e-06	1.07994e-05	0.000100126	3.05247e-06	7.80556e-06	1.38376e-05	2.23821e-06	1.80472e-05		6.26633e-05	3.62804e-06	6.85933e-08	0.000126175	6.91647e-06	0	1.97403e-07	8.41434e-08	0	9.19134e-05
f__Enterobacteriaceae;g__Escherichia	9.07359e-05	2.38668e-05	1.23242e-05	2.90053e-05	8.47418e-05		0.153748	0.0539635	0.158707	0.154139	0.158064		0.00607755	0.00124734	0.0338718	0.00486996	0.0124974	0.00343327	0.0110881	0.00548971	0.00813854	0.00112867		0.00954273	0.00827638	0.0102677	0.00798042	0.00676646	0.00480795	0.00875452	0.0138216	0.00842948	0.0133137
f__Ruminococcaceae;g__Papillibacter	2.45228e-05	3.17567e-05	1.244e-05	0.000131064	3.68662e-05		0	0	0	0	0		0	0	0	0	0	0	0	0	0	0		0	0	0	0	0	0	0	0	0	0
f__Eubacteriaceae;g__Acetobacterium	2.11881e-05	3.7401e-05	4.25319e-05	0.000100768	3.21762e-05		0	0	0	0	0		6.47163e-07	3.57401e-05	4.36112e-07	3.95336e-06	1.95249e-05	4.49223e-08	6.64106e-08	0	1.01592e-07	0		0	0	0	0	0	0	0	0	0	0
f__Eubacteriaceae;g__Anaerofustis	4.81148e-05	3.06783e-05	1.73152e-05	6.97634e-05	6.36824e-05		0	0	0	6.858e-08	0		1.82328e-07	9.45975e-06	3.69464e-08	2.50839e-07	3.14188e-07	8.3723e-06	7.32337e-07	7.22314e-07	1.13618e-06	7.57987e-06		4.67446e-07	7.94742e-07	7.37521e-08	1.66096e-06	1.31149e-06	6.09588e-07	1.16375e-06	3.76196e-07	1.12702e-06	3.76405e-06
f__Lachnospiraceae;g__Parasporobacterium	2.81007e-05	2.30343e-05	2.43726e-05	0.000108498	4.30425e-05		8.40125e-08	0	0	0	0		3.36419e-07	6.85018e-06	0	1.28516e-07	3.1069e-07	6.23152e-07	6.98139e-07	2.09293e-07	3.31819e-07	3.25498e-07		3.31843e-07	3.38544e-07	0	5.35146e-08	5.30818e-08	0	1.2579e-07	0	1.08941e-07	0
f__Rikenellaceae;g__Mucinivorans	2.82327e-05	8.59906e-05	6.60632e-05	2.41582e-05	2.21752e-05		0	0	0	4.9121e-08	0		0	0	0	0	2.99923e-05	5.15621e-08	0	1.72933e-08	1.8304e-08	5.01096e-07		1.99201e-05	8.03024e-07	1.33385e-07	4.14251e-05	3.91544e-07	0	0	7.04567e-08	0	3.19615e-05
f__Hymenobacteraceae;g__Hymenobacter	4.99298e-05	5.17067e-05	5.35278e-05	1.69077e-05	4.29292e-05		0	0	0	0	0		0	0	0	0	1.964e-06	0	8.05974e-08	0	0	0		0	0	5.50879e-06	2.23047e-06	4.41812e-06	5.36578e-06	4.22533e-06	0	3.45377e-06	0
f__Peptococcaceae;g__Dehalobacter	1.35432e-05	4.15936e-05	1.6573e-05	0.000121313	1.00556e-05		0	0	4.98275e-08	0	0		8.09897e-08	1.52455e-07	0	0	0	1.20015e-06	3.82877e-07	7.55781e-08	5.59177e-07	2.35082e-07		1.59776e-07	8.15013e-08	8.17191e-08	8.78697e-08	0	0	0	0	3.14717e-07	1.48042e-07
f__Moraxellaceae;g__Acinetobacter	6.46542e-05	3.91946e-05	1.89924e-05	1.72107e-05	6.17749e-05		0	0	2.85977e-08	0	0		2.05739e-06	3.99061e-06	2.54018e-07	1.5321e-06	2.76536e-06	0.000498555	0.000348688	0.000414074	0.000309848	5.19942e-05		8.4491e-05	0.000105871	3.08498e-05	4.35983e-05	2.18038e-05	1.88355e-05	2.66137e-05	0.000222696	2.50713e-05	5.61783e-05
f__Ruminococcaceae;g__Acetanaerobacterium	2.21785e-05	2.74461e-05	1.11743e-05	0.000111852	2.77869e-05		0	0	0	0	0		0	1.06731e-07	0	0	0	0	0	0	0	0		0	0	0	0	0	0	0	0	0	0
f__Lachnospiraceae;g__Agathobacter	2.96942e-05	2.50165e-05	1.25943e-05	5.83058e-05	6.64879e-05		0	0	0	0	0		2.28843e-07	1.62708e-05	0	1.74841e-06	7.53784e-06	0	0	0	1.50476e-07	0		0	0	0	0	0	0	0	0	0	0
f__Ruminococcaceae;g__Phocea	1.26641e-05	2.71956e-05	1.08506e-05	0.000123989	1.72712e-05		0	0	0	2.14374e-07	0		0	1.87362e-05	9.68158e-08	2.19509e-07	1.76889e-07	1.24374e-06	6.65076e-07	5.38219e-07	3.47762e-07	3.36751e-07		3.77865e-07	0	0	6.98564e-06	4.95279e-07	2.69091e-06	6.81363e-08	0	1.77028e-07	0
f__Ruminococcaceae;g__Hydrogenoanaerobacterium	3.13045e-05	2.1524e-05	2.07471e-05	8.46998e-05	3.32791e-05		0	0	0	0	0		1.65561e-07	1.7351e-06	0	1.41852e-07	1.1431e-07	6.87819e-07	9.82376e-07	2.31012e-07	1.22085e-07	3.59276e-07		3.46967e-08	1.24559e-07	0	2.68583e-07	0	0	2.77687e-07	0	0	0
f__Porphyromonadaceae;g__Sanguibacteroides	4.62351e-05	4.82203e-05	5.32904e-05	1.21283e-05	3.11098e-05		0	0	0	0	0		0	0	0	0	6.13272e-05	3.68599e-08	3.67697e-08	0	0	8.45555e-08		4.11701e-05	2.52026e-06	2.41998e-06	8.88758e-05	9.11608e-06	4.99792e-05	2.78724e-06	1.23321e-07	2.53666e-06	6.59374e-05
f__Ruminococcaceae;g__Marasmitruncus	3.11015e-05	2.15815e-05	1.1178e-05	5.52453e-05	7.04577e-05		1.81872e-07	0	0	0	0		0	8.96782e-06	0	6.50925e-08	0	0	0	0	0	0		0	0	0	0	0	0	0	0	0	0
f__Defluviitaleaceae;g__Vallitalea	3.03026e-05	3.53719e-05	2.0124e-05	7.66503e-05	2.2272e-05		0	0	1.6418e-08	0	0		1.82422e-06	1.37153e-06	3.79471e-06	2.45245e-06	4.37375e-06	5.21597e-06	6.43863e-06	3.50286e-06	4.5328e-06	2.13837e-06		3.11436e-06	3.00073e-06	3.46891e-06	2.39786e-06	1.58564e-06	1.58842e-06	1.81017e-06	2.73039e-06	2.11298e-06	2.88563e-06
f__Erysipelotrichaceae;g__Dubosiella	8.10207e-05	1.21231e-05	9.28884e-06	1.82939e-05	6.27783e-05		1.77257e-07	0	2.42623e-07	2.69214e-08	0		0	1.62842e-06	0	0	2.73375e-05	6.02639e-08	2.64563e-08	0	0	0		0	0	0	0	0	0	0	0	0	0
f__Lachnospiraceae;g__Catonella	4.07858e-05	1.97339e-05	1.77505e-05	4.66376e-05	5.84954e-05		0	0	0	0	0		3.90108e-07	2.98716e-05	3.90522e-07	3.00291e-06	1.79875e-05	0	0	0	4.42634e-07	0		1.23491e-08	0	0	0	0	5.30418e-07	0	0	0	0
f__Erysipelotrichaceae;g__Traorella	3.36708e-05	2.31523e-05	1.97644e-05	6.05505e-05	4.45744e-05		0	0	0	1.85971e-07	0		1.20816e-06	6.50002e-06	6.15815e-07	1.07729e-06	1.21266e-06	2.46923e-07	1.42089e-07	8.57916e-08	2.80191e-07	5.98794e-08		6.74763e-08	6.28489e-07	3.88226e-08	6.785e-06	3.72662e-07	0	3.02117e-07	8.09504e-08	1.86892e-07	3.1892e-08
f__Erysipelotrichaceae;g__Massiliomicrobiota	3.16731e-05	2.43686e-05	3.47337e-05	4.96755e-05	3.94485e-05		0	0	0	5.65236e-07	0		3.98986e-06	7.63545e-05	1.06948e-06	5.03183e-06	4.14867e-06	4.23301e-06	1.35675e-06	2.78363e-06	6.91848e-07	1.03576e-06		4.76304e-07	5.11262e-07	4.24223e-05	7.89108e-06	2.31229e-05	2.59061e-05	2.81693e-05	8.00953e-07	4.06027e-05	8.6894e-08
f__Pseudomonadaceae;g__Pseudomonas	5.86732e-05	2.62175e-05	3.45866e-05	1.85995e-05	4.17673e-05		0	0	2.06338e-08	1.4728e-08	0		1.10613e-05	1.10641e-05	9.50089e-06	1.1649e-05	1.55118e-05	0.000375748	0.000174145	0.000214051	0.000163603	4.57386e-05		3.14937e-05	3.15397e-05	2.56019e-05	0.00019819	2.96338e-05	1.82968e-05	2.03715e-05	4.90265e-05	2.18563e-05	2.09536e-05
f__Unclassified;g__Monoglobus	3.93323e-05	1.61364e-05	1.32773e-05	4.19501e-05	6.69502e-05		0	0	0	7.3267e-08	0		0	6.68146e-06	0	0	0	0	0	0	0	4.01722e-08		0	0	4.1894e-08	6.44174e-06	2.23414e-07	0	2.79445e-07	0	2.42014e-07	0
f__Peptostreptococcaceae;g__Tepidibacter	4.0437e-05	1.48319e-05	1.97743e-05	3.5734e-05	6.62294e-05		0	0	0	0	0		0	0	0	0	0	0	0	0	0	0		0	0	0	0	0	0	0	0	0	0
f__Thermoanaerobacterales Family IV. Incertae Sedis;g__Mahella	4.29899e-05	8.18301e-06	1.27204e-05	8.93538e-06	0.000103973		0	0	0	0	0		0	0	0	0	0	0	0	0	0	0		0	0	0	0	0	0	0	0	0	0
f__Lachnospiraceae;g__Muricomes	2.30033e-05	1.85537e-05	6.39784e-06	7.27545e-05	5.56668e-05		2.6884e-07	0	0	0	0		4.7571e-07	1.38448e-05	8.4881e-07	1.96131e-06	6.10443e-06	3.84942e-06	4.53984e-07	2.97965e-07	4.15865e-07	3.22978e-06		1.53005e-06	3.21317e-07	1.75732e-07	2.53913e-07	1.16558e-06	3.28578e-08	1.08923e-07	2.20411e-07	2.0713e-07	2.7541e-06
f__Petrotogaceae;g__Petrotoga	3.54033e-05	1.35992e-05	1.03763e-05	3.27186e-05	8.09457e-05		0	0	0	0	0		0	0	0	0	0	0	0	0	0	0		0	0	0	0	0	0	0	0	0	0
f__Listeriaceae;g__Listeria	4.14499e-05	1.86379e-05	1.28455e-05	4.28271e-05	5.64282e-05		0	0	0	0	0		7.00257e-07	4.17481e-06	1.51068e-08	1.44788e-06	2.56838e-06	6.71373e-07	1.43038e-07	2.37323e-07	0	3.48748e-07		3.35065e-07	5.92355e-07	0	1.38203e-07	2.7417e-07	0	0	3.62715e-07	0	7.76141e-08
f__Peptoniphilaceae;g__Anaerococcus	2.37076e-05	2.80566e-05	2.49165e-05	6.05726e-05	3.48829e-05		0	0	0	3.08698e-07	1.87987e-08		0	1.20104e-06	0	0	0	0	0	0	0	4.23147e-08		0	0	8.82567e-08	8.85814e-06	4.90645e-07	0	6.86814e-07	0	7.64763e-07	0
f__Ruminococcaceae;g__Sporobacter	1.6623e-05	2.17729e-05	1.86055e-05	8.81552e-05	2.69443e-05		0	0	0	0	0		5.04628e-08	6.45518e-06	5.10145e-08	2.31329e-07	1.3981e-07	4.20628e-07	4.00507e-07	1.88364e-07	3.4841e-07	2.92948e-07		0	0	1.01835e-07	5.47496e-08	0	0	2.26422e-07	4.7897e-08	4.90233e-08	3.22845e-07
f__Desulfovibrionaceae;g__Lawsonia	1.60449e-05	4.42822e-05	2.60484e-05	6.04421e-05	2.2007e-05		0	0	0	0	0		0	0	0	0	0	0	0	0	0	0		0	0	0	0	0	0	0	0	0	0
f__Rikenellaceae;g__Millionella	2.55278e-05	4.72477e-05	5.79783e-05	1.6029e-05	2.1531e-05		0	0	0	0	0		0	0	0	0	0	9.13645e-08	0	0	0	0		0	0	1.29156e-06	5.4626e-07	1.23978e-05	5.14376e-05	6.82028e-06	0	3.41967e-06	0
f__Synergistaceae;g__Synergistes	3.54146e-05	2.97161e-05	8.35034e-06	5.80423e-05	3.59608e-05		0	0	7.22183e-08	0	0		0	0	0	0	0	0	0	0	0	0		0	0	0	0	0	0	0	0	0	0
f__Caldicoprobacteraceae;g__Caldicoprobacter	2.67553e-05	2.02686e-05	2.10532e-05	2.97669e-05	6.85361e-05		0	0	1.57604e-08	1.11847e-07	0		0	0	0	0	0	0	8.39773e-08	0	0	0		0	0	0	7.08306e-06	6.82114e-07	0	3.55494e-07	0	2.463e-07	0
f__Flavobacteriaceae;g__Lutibacter	2.50597e-05	4.33812e-05	2.92936e-05	4.5169e-05	1.97245e-05		0	0	0	0	0		0	0	0	0	0	0	4.39746e-08	0	0	0		0	0	5.617e-06	0	1.08897e-05	5.88808e-05	4.33048e-06	0	3.33949e-06	0
f__Erysipelotrichaceae;g__Absiella	3.60904e-05	2.23531e-05	1.83467e-05	5.80099e-05	2.73398e-05		0	0	0	2.14337e-07	5.00417e-08		1.42591e-05	2.41083e-05	2.84881e-05	1.51938e-05	2.12805e-05	1.65766e-05	2.9045e-05	6.58127e-06	8.19016e-06	4.65194e-06		8.90565e-06	1.02201e-05	8.6654e-06	8.20061e-06	9.66749e-06	5.45874e-06	6.22506e-06	1.08695e-05	7.02185e-06	7.99232e-06
f__Bacillaceae;g__Lysinibacillus	2.16612e-05	3.70096e-05	1.03468e-05	7.13073e-05	2.15616e-05		0	0	0	9.55602e-07	0		4.4564e-07	3.99773e-06	0	1.10433e-06	1.25464e-06	1.54361e-06	1.32653e-06	1.88823e-06	1.29073e-06	1.38998e-06		2.04418e-07	2.23783e-07	2.41056e-07	2.05241e-05	1.83424e-06	6.94817e-07	1.87148e-06	0	1.84058e-06	1.01622e-07
f__Clostridiales Family XIII. Incertae Sedis;g__Emergencia	1.21738e-05	2.24773e-05	1.81125e-05	9.31201e-05	1.36786e-05		0	0	0	0	0		3.25567e-08	9.35077e-06	6.58252e-08	9.70088e-07	6.54223e-06	7.89436e-07	7.51387e-07	0	1.83475e-07	2.22805e-06		7.53896e-08	2.56373e-08	0	0	0	0	5.66055e-08	2.4181e-08	0	0
f__Ruminococcaceae;g__Anaerofilum	1.70718e-05	2.25413e-05	1.96991e-05	6.96749e-05	2.95423e-05		0	0	0	2.71154e-07	0		0	5.75512e-06	0	4.37952e-07	3.5292e-07	1.76963e-07	4.42308e-07	3.56611e-07	5.02561e-07	3.3099e-07		0	0	0	6.56601e-06	2.28969e-07	0	4.26475e-07	6.04525e-08	4.68236e-07	0
f__Clostridiaceae;g__Alkaliphilus	2.42798e-05	2.2468e-05	1.35992e-05	4.80215e-05	4.80581e-05		0	0	0	5.43959e-07	0		0	0	0	0	0	0	0	0	0	0		0	0	1.68e-07	1.58695e-08	2.95403e-07	1.159e-07	2.85213e-07	0	3.66131e-07	0
f__Herelleviridae;g__Siminovitchvirus	1.73133e-05	1.80927e-05	2.32847e-05	5.32485e-05	3.97828e-05		0	0	2.05966e-08	0	0		0	0	0	0	0	0	0	0	0	0		0	0	0	0	0	0	0	0	0	0
f__Clostridiaceae;g__Mordavella	1.38838e-05	2.42695e-05	9.39865e-06	7.8287e-05	2.45932e-05		0	0	0	0	0		3.08663e-06	9.39349e-06	4.13134e-06	3.69747e-06	5.83013e-06	4.27605e-06	1.1096e-05	3.61288e-06	7.84943e-06	3.53779e-06		4.66756e-06	3.46314e-06	4.12347e-06	2.33359e-06	2.54619e-06	2.67818e-06	2.98181e-06	2.24566e-06	1.95022e-06	4.12818e-06
f__Porphyromonadaceae;g__Macellibacteroides	4.15811e-05	3.56834e-05	2.59097e-05	1.04066e-05	3.42381e-05		1.02415e-07	0	0	2.61314e-08	0		0	1.55785e-05	0	0	0	0	0	2.44873e-07	0	0		0	0	2.6477e-07	3.74603e-07	2.82961e-08	0	0	0	0	0
f__Veillonellaceae;g__Veillonella	3.74271e-05	2.46944e-05	2.624e-05	4.14914e-05	1.7412e-05		0	0	2.70042e-07	2.36861e-05	0		5.36222e-06	5.12836e-05	5.80859e-06	8.86406e-06	2.43876e-05	8.46877e-06	8.19229e-06	5.43339e-06	5.33176e-06	4.33206e-06		0.00677068	0.0028818	1.68697e-05	0.00177516	0.00056295	0.00149101	0.000160354	1.53724e-05	0.000139653	0.00290961
f__Peptococcaceae;g__Dehalobacterium	2.67537e-05	1.53949e-05	1.37343e-05	5.24138e-05	3.88232e-05		8.0652e-08	0	0	0	0		0	1.14908e-07	0	0	0	4.95978e-08	0	0	0	0		0	0	5.248e-06	2.51204e-06	5.27234e-06	7.93864e-06	5.38259e-06	0	5.50916e-06	0
f__Defluviitaleaceae;g__Defluviitalea	3.96248e-05	2.19703e-05	1.04113e-05	5.4869e-05	1.84297e-05		0	0	8.03556e-08	1.92937e-07	0		0	0	0	0	0	0	0	0	0	0		0	0	0	0	0	0	0	0	0	0
f__Lachnospiraceae;g__Mediterraneibacter	1.62285e-05	2.11235e-05	2.76232e-05	5.44953e-05	2.51732e-05		0	0	0	0	0		0	6.42586e-06	0	0	0	0	0	0	0	0		0	0	0	0	0	0	0	0	0	0
f__Ruminococcaceae;g__Ruthenibacterium	2.25384e-05	2.11186e-05	1.07237e-05	5.94251e-05	2.75143e-05		4.86588e-08	0	0	0	0		8.09897e-08	1.33249e-05	2.45625e-07	7.42536e-07	5.38529e-06	0	0	0	0	0		1.31833e-06	1.3186e-06	0	0	0	0	0	0	0	8.38985e-07
f__Flavobacteriaceae;g__Ornithobacterium	2.02358e-05	3.59753e-05	4.91049e-05	1.78962e-05	1.76732e-05		0	5.31975e-05	0	2.19981e-07	0		0.000170437	7.91722e-05	6.4018e-05	0.00015682	0.000129933	5.31968e-05	8.84669e-05	7.5071e-05	6.40458e-05	6.77939e-05		0.00012151	9.28136e-05	5.66383e-05	9.08507e-05	6.99341e-05	5.71861e-05	9.0422e-05	8.31042e-05	7.0843e-05	0.000112929
f__Sphingobacteriaceae;g__Sphingobacterium	3.40649e-05	2.65637e-05	3.98033e-05	1.19783e-05	2.72869e-05		0	0	2.81741e-08	3.49734e-08	0		1.63906e-06	0	0	0	1.80849e-06	0	8.51307e-09	0	0	0		0	0	4.38361e-08	2.73748e-08	5.43068e-08	0	0	0	0	0
f__Ruminococcaceae;g__Pygmaiobacter	9.8061e-06	2.08296e-05	1.12071e-05	7.95287e-05	1.78541e-05		0	0	0	0	0		0	3.57937e-06	4.85852e-08	0	0	0	0	2.38668e-08	0	0		0	0	7.65231e-08	0	0	8.5848e-08	4.25359e-07	0	7.36766e-07	0
f__Peptococcaceae;g__Pelotomaculum	2.28295e-05	2.0941e-05	1.07838e-05	5.37487e-05	2.97256e-05		0	0	0	0	0		5.00958e-06	9.13447e-06	0	3.84347e-06	3.38723e-06	6.07574e-07	6.50824e-07	0	1.61762e-07	1.11076e-06		0	0	0	0	0	0	0	0	0	0
f__Erysipelotrichaceae;g__Turicibacter	3.19519e-05	1.26279e-05	7.91947e-06	3.85693e-05	4.55753e-05		0	0	0	0	0		4.25985e-07	2.83739e-06	1.72257e-07	3.90555e-07	4.72087e-07	1.57811e-07	8.45226e-08	0	3.36129e-07	8.24313e-08		0	8.57351e-08	0	1.6176e-07	0	0	0	8.08651e-08	0	0
f__Ruminococcaceae;g__Harryflintia	1.56921e-05	1.65444e-05	5.71466e-06	7.10014e-05	2.70871e-05		0	0	2.94845e-08	0	0		0	3.5137e-06	0	0	0	0	0	0	0	0		0	0	0	0	0	0	0	0	4.61813e-08	0
f__Bradyrhizobiaceae;g__Bradyrhizobium	6.64689e-05	3.61276e-05	1.35668e-05	5.04019e-06	1.34227e-05		1.93291e-05	1.35088e-06	8.84587e-06	8.23988e-06	1.31155e-05		4.12708e-06	3.29086e-06	3.81003e-06	1.08415e-05	1.04822e-05	3.42817e-05	2.95824e-05	6.60488e-06	1.29026e-05	7.4702e-06		4.0306e-06	1.57274e-06	4.79827e-06	3.08712e-05	4.5882e-06	1.869e-06	2.82367e-06	2.10676e-06	2.40847e-06	2.70153e-06
f__Hungateiclostridiaceae;g__Petroclostridium	9.90303e-06	2.49327e-05	8.35917e-06	7.92581e-05	1.13994e-05		0	0	0	2.40059e-07	0		7.6281e-08	1.10455e-07	0	1.74841e-07	2.11341e-07	9.18425e-07	2.27032e-07	1.42368e-07	3.00952e-07	3.69024e-07		3.00974e-07	7.67628e-08	2.29485e-07	0	8.20916e-08	1.36882e-07	3.06778e-07	7.24025e-08	4.13895e-07	0
f__Clostridiales Family XIII. Incertae Sedis;g__Aminipila	2.66634e-05	1.08851e-05	6.34994e-06	4.70063e-05	4.26395e-05		0	0	0	0	0		2.79156e-07	1.09649e-05	1.41104e-07	1.15972e-06	6.50961e-06	1.56278e-05	0	6.00915e-07	1.11198e-06	5.97079e-07		1.3233e-07	0	5.41452e-08	2.70143e-05	8.08493e-07	3.03716e-08	0	0	3.56035e-08	2.94267e-07
f__Podoviridae;g__Salasvirus	5.02094e-06	1.37736e-05	2.80094e-05	8.04642e-05	4.35192e-06		0	0	0	0	0		0	0	0	0	0	0	0	0	0	0		0	0	0	0	8.48034e-08	0	0	0	0	0
f__Cyclobacteriaceae;g__Algoriphagus	2.82787e-05	3.3218e-05	3.79288e-05	1.1591e-05	1.87718e-05		0	0	0	0	0		0	0	0	0	0	8.92834e-09	0	0	0	0		0	0	0	0	0	0	0	0	0	0
f__Succinivibrionaceae;g__Ruminobacter	2.61821e-05	2.50768e-05	1.32536e-05	2.5694e-05	3.89816e-05		0	0	1.53988e-08	0	0		1.59176e-05	1.69409e-05	7.47349e-06	1.31282e-05	2.11175e-05	0	3.54672e-08	0	0	0		0	0	1.23425e-05	0	5.495e-07	5.75472e-06	4.98052e-06	0	6.23284e-06	0
f__Paenibacillaceae;g__Cohnella	2.76319e-05	7.80168e-06	1.60115e-05	2.96443e-05	4.79831e-05		0	0	0	0	0		0	3.37271e-06	0	0	0	0	0	0	0	0		0	0	1.83021e-07	0	0	0	0	0	0	0
f__Clostridiaceae;g__Youngiibacter	3.62334e-05	1.34343e-05	1.86342e-05	2.46114e-05	3.5587e-05		0	0	0	0	0		2.45699e-08	2.36343e-05	0	0	0	2.27556e-08	0	0	0	0		0	0	0	0	0	0	0	0	0	0
f__Aphanothecaceae;g__Euhalothece	1.42292e-05	1.4607e-05	2.98477e-06	6.67606e-05	2.98212e-05		0	0	3.08392e-08	0	0		0	0	0	0	0	6.56836e-08	0	0	0	0		0	0	0	0	0	0	0	0	0	0
f__Peptostreptococcaceae;g__Peptostreptococcus	1.82069e-05	2.72773e-05	1.3155e-05	4.48589e-05	2.34187e-05		0	0	2.38713e-08	0	0		6.98846e-07	3.8258e-05	4.71936e-07	3.90432e-06	1.9183e-05	4.29598e-07	0	0	1.60002e-07	3.20566e-07		6.5363e-08	0	0	0	0	0	7.5089e-08	0	6.50309e-08	6.05625e-08
f__Lachnospiraceae;g__Shuttleworthia	2.71315e-05	1.98984e-05	1.4334e-05	1.09105e-05	5.29157e-05		7.755e-08	0	0	0	0		0	0	0	0	0	0	0	0	0	0		0	0	0	0	0	0	0	0	0	0
f__Hungateiclostridiaceae;g__Anaerobacterium	1.98148e-05	2.0416e-05	8.87381e-06	5.81968e-05	1.74553e-05		0	0	0	0	0		4.02637e-06	3.99774e-06	9.32224e-06	5.58263e-06	1.09351e-05	1.17865e-05	1.4873e-05	7.59692e-06	1.12508e-05	5.14321e-06		5.71585e-06	8.09047e-06	7.85585e-06	6.21125e-06	4.37667e-06	4.43405e-06	3.45411e-06	6.13445e-06	4.64525e-06	7.99802e-06
f__Sphingobacteriaceae;g__Pedobacter	2.81462e-05	2.27224e-05	3.65211e-05	1.04784e-05	2.33814e-05		0	9.56702e-06	0	4.53502e-08	0		4.53303e-06	2.20333e-07	5.79802e-06	1.16917e-05	3.29822e-05	1.22487e-05	1.05706e-05	1.63661e-05	3.29713e-06	2.61369e-05		3.24967e-05	1.15279e-06	5.4597e-05	7.63256e-05	4.66674e-05	2.82139e-05	5.52503e-05	2.42788e-07	5.48334e-05	5.41064e-05
f__Porphyromonadaceae;g__Massilibacteroides	1.16931e-05	4.33636e-05	3.5038e-05	2.0961e-05	6.73941e-06		0	0	0	0	0		0	0	0	0	0	0	0	1.90457e-07	0	0		2.87597e-08	0	1.29443e-06	2.36537e-06	2.19641e-07	3.30038e-08	6.86814e-07	2.76738e-08	8.21412e-07	0
f__Peptococcaceae;g__Syntrophobotulus	2.76121e-05	2.60333e-05	2.55859e-05	1.23358e-05	2.58663e-05		0	0	3.26014e-08	0	0		0	0	0	0	0	0	0	0	0	1.25068e-07		0	0	0	2.80491e-07	0	0	0	0	0	0
f__Nocardioidaceae;g__Nocardioides	1.75835e-05	2.53391e-05	4.99782e-05	1.39209e-05	9.91155e-06		0	0	0	0	0		0	0	0	0	0	0	0	0	0	0		0	0	0	0	0	0	0	0	0	0
f__Burkholderiaceae;g__Burkholderia	2.38342e-05	2.62237e-05	3.30444e-05	1.65339e-05	1.67852e-05		0	0	0	0	0		0	0	0	0	0	2.20853e-05	1.87796e-05	2.57586e-05	1.43618e-05	1.71398e-05		7.07997e-06	8.38792e-06	6.19923e-06	7.73605e-06	9.72787e-06	5.90521e-05	8.24782e-06	1.17207e-06	6.49886e-06	6.34838e-06
f__Ruminococcaceae;g__Provencibacterium	1.46932e-05	2.08977e-05	1.06183e-05	5.2878e-05	1.73212e-05		0	0	0	0	0		0	0	0	0	0	0	0	0	0	0		0	0	0	0	0	0	0	0	0	0
f__Erysipelotrichaceae;g__Candidatus Stoquefichus	2.52329e-05	1.35566e-05	1.28675e-05	3.49597e-05	2.92704e-05		0	0	0	1.60474e-07	7.70986e-08		4.25837e-07	3.49902e-05	1.35443e-07	1.25847e-06	2.41677e-06	3.98422e-06	1.43503e-06	1.2959e-06	1.40291e-06	1.61659e-06		8.86694e-07	6.33962e-07	1.35185e-07	2.73674e-07	1.72766e-07	0	3.84096e-07	2.8384e-07	2.64804e-07	1.55393e-07
f__Spirochaetaceae;g__Sphaerochaeta	1.24847e-05	1.85904e-05	1.21703e-05	5.36431e-05	1.89664e-05		0	0	0	5.35905e-07	0		0	0	0	0	0	0	0	0	0	1.44255e-08		1.47067e-08	0	1.50438e-08	1.40334e-05	7.90597e-07	0	7.0088e-07	0	6.50669e-07	0
f__Sporomusaceae;g__Sporomusa	9.59573e-06	1.18885e-05	1.89405e-05	6.14874e-05	1.39104e-05		0	0	0	0	0		0	1.26187e-06	0	0	0	4.21423e-06	4.50016e-06	6.33022e-06	4.92858e-06	3.40319e-06		0	0	1.32385e-06	0	1.94717e-07	4.73991e-07	5.9496e-07	0	3.7967e-07	0
f__Bacillaceae;g__Fictibacillus	1.88033e-05	2.76385e-05	1.82073e-05	1.56877e-05	3.5343e-05		0	0	0	0	0		0	0	0	0	0	1.49649e-08	0	0	0	0		0	0	0	0	0	0	0	0	0	0
f__Ruminococcaceae;g__Fournierella	1.82945e-05	1.8868e-05	9.19157e-06	4.33333e-05	2.57809e-05		0	0	2.01599e-08	0	0		0	0	0	0	0	0	0	0	0	0		0	0	0	0	0	0	0	0	0	0
f__Streptococcaceae;g__Lactococcus	1.502e-05	1.68506e-05	1.01852e-05	5.56155e-05	1.25023e-05		0	0	2.95992e-08	1.51323e-07	1.63355e-07		2.5526e-07	4.12746e-06	1.0322e-07	1.73571e-06	1.1026e-06	5.15549e-07	1.68826e-07	0	1.51062e-07	2.63438e-07		1.87675e-06	1.55491e-06	2.58905e-07	6.75696e-07	2.02993e-06	5.42383e-07	9.74276e-07	7.57288e-07	9.4426e-07	1.06393e-06
f__Ruminococcaceae;g__Negativibacillus	3.06156e-05	5.06747e-06	6.3581e-06	1.6372e-05	5.15202e-05		0	0	0	0	0		0	5.54114e-06	0	0	0	0	0	0	0	0		0	0	0	0	0	0	0	0	2.8451e-08	0
f__Peptococcaceae;g__Desulfallas	2.14992e-05	7.3331e-06	2.50005e-05	1.99747e-05	3.60589e-05		0	0	0	0	0		0	0	0	4.88193e-08	0	0	0	0	0	0		0	0	0	0	0	0	0	0	0	0
f__Marinifilaceae;g__Labilibaculum	1.21742e-05	4.23922e-05	2.17614e-05	2.30948e-05	1.01799e-05		0	0	0	0	0		2.43376e-06	7.94904e-08	2.53436e-06	4.40395e-06	1.84204e-06	1.83035e-06	4.61114e-06	8.0429e-06	1.37171e-06	1.02689e-05		5.77601e-07	0	9.45895e-06	1.90593e-06	4.47027e-06	5.68383e-06	8.99282e-06	0	9.41353e-06	1.48847e-06
f__Clostridiaceae;g__Hathewaya	2.3948e-05	8.01765e-06	8.08233e-06	2.28021e-05	4.59546e-05		0	0	0	4.71931e-07	0		0	2.07631e-07	0	4.10829e-08	0	0	0	6.69052e-08	0	3.04423e-08		0	3.60743e-08	0	8.77307e-06	5.07905e-07	0	6.35285e-07	0	3.05661e-07	0
f__Poaceae;g__Triticum	5.56562e-05	2.9365e-05	7.578e-06	4.0756e-06	1.21069e-05		1.36544e-05	7.63371e-07	7.82782e-06	3.45987e-06	9.8586e-06		2.65285e-06	1.94896e-06	2.75845e-06	6.6324e-06	7.69451e-06	9.63426e-06	1.9887e-05	3.14493e-06	7.77278e-06	5.22627e-06		4.37899e-06	9.31153e-07	3.04726e-06	1.6208e-06	2.75136e-06	1.73397e-06	1.52591e-06	2.17362e-06	9.17879e-07	1.63913e-06
f__Peptostreptococcaceae;g__Romboutsia	2.37935e-05	1.07096e-05	1.04511e-05	3.11869e-05	3.10764e-05		0	0	0	0	0		6.20489e-07	3.62639e-05	6.1041e-07	3.48733e-06	1.70555e-05	1.64456e-07	1.1418e-07	1.074e-07	5.60457e-07	1.71804e-07		4.54101e-07	0	0	0	0	1.30278e-07	0	1.09239e-07	0	1.05188e-07
f__Unclassified;g__Sporanaerobacter	1.53878e-05	1.19145e-05	2.5434e-05	3.34817e-05	2.04618e-05		1.28739e-07	0	0	0	0		0	2.82334e-06	0	0	6.73161e-08	0	7.35394e-08	0	0	0		0	0	0	0	0	0	0	0	0	0
f__Prolixibacteraceae;g__Mariniphaga	2.4843e-05	1.89947e-05	3.17041e-05	6.48888e-06	2.39206e-05		0	0	0	0	0		0	0	0	0	3.2982e-05	0	0	0	0	1.00749e-07		2.41614e-05	1.36239e-06	0	4.88118e-05	0	0	0	0	0	3.68947e-05
f__Desulfovibrionaceae;g__Mailhella	1.20718e-05	2.29852e-05	1.86096e-05	4.16975e-05	1.04736e-05		0	0	0	0	0		0	0	0	0	0	6.52542e-05	4.72747e-05	7.41908e-05	4.69654e-05	4.83368e-05		1.81841e-05	1.75346e-05	1.78769e-05	8.57459e-06	1.54157e-05	1.33422e-05	2.10269e-05	2.18048e-05	1.92894e-05	2.18152e-05
f__Clostridiaceae;g__Massilioclostridium	2.24913e-05	1.07587e-05	8.40226e-06	3.3742e-05	3.0227e-05		0	0	0	2.67967e-07	0		4.40304e-07	1.10685e-05	1.97967e-07	5.04604e-07	3.01041e-07	2.01031e-06	1.58627e-06	1.05706e-06	1.68755e-06	1.01555e-07		9.65812e-08	9.85314e-08	2.58879e-07	9.29386e-06	1.46956e-06	0	1.49153e-06	1.54698e-07	9.63571e-07	3.1293e-07
f__Sporomusaceae;g__Propionispora	1.26114e-05	2.86672e-05	6.04249e-06	4.61433e-05	1.09584e-05		0	0	0	4.35663e-07	0		0	0	0	0	0	0	0	0	0	0		0	0	2.84699e-07	0	7.59127e-08	2.39544e-07	0	0	6.85271e-08	0
f__Prevotellaceae;g__Prevotellamassilia	2.95155e-05	2.34343e-05	2.18866e-05	4.60969e-06	2.43676e-05		0	0	0	0	0		0	2.75336e-07	0	0	2.52963e-08	0	2.12688e-08	0	0	0		4.68909e-07	0	0.000126875	4.28496e-05	8.87583e-05	7.34549e-05	8.79443e-05	7.79999e-06	0.000123994	8.6894e-08
f__Lachnospiraceae;g__Niameybacter	1.12e-05	1.93785e-05	9.41897e-06	4.7063e-05	1.6166e-05		0	0	0	0	0		2.16269e-07	3.13157e-07	1.45756e-07	3.30469e-07	1.33153e-07	8.01196e-07	9.29749e-07	3.36364e-07	2.84417e-07	4.88247e-07		2.13328e-07	0	2.18217e-07	1.56427e-07	0	0	4.08818e-08	2.73697e-07	1.05439e-07	1.31773e-07
f__Unclassified;g__Phocaeicola	2.6567e-05	2.21028e-05	2.6416e-05	6.14237e-06	2.19483e-05		0	0	0	0	0		0	0	0	0	0	0	0	2.18637e-07	0	0		2.10095e-08	0	1.24648e-06	1.94112e-06	2.7506e-07	4.82198e-08	5.97299e-07	0	7.44899e-07	5.83996e-08
f__Paenibacillaceae;g__Gorillibacterium	2.24209e-05	9.72182e-06	1.27125e-05	1.73985e-05	3.98165e-05		0	0	0	0	0		0	0	0	0	0	0	0	0	0	0		0	0	0	0	0	0	0	0	0	0
f__Lachnospiraceae;g__Sellimonas	2.09444e-05	6.16333e-06	7.00198e-06	2.09896e-05	4.65936e-05		0	0	0	0	0		0	1.72563e-06	0	1.09355e-07	0	0	0	0	0	0		0	0	0	0	0	0	1.43819e-07	0	4.14377e-07	0
f__Paenibacillaceae;g__Brevibacillus	1.66148e-05	1.3109e-05	7.69305e-06	4.36936e-05	1.66455e-05		0	0	1.86142e-08	0	0		0	3.43408e-06	0	0	3.12232e-06	1.18758e-05	1.13e-05	1.1057e-05	8.35467e-06	7.37555e-06		0	0	0	0	0	0	0	0	0	0
f__Trichinellidae;g__Trichinella	4.6591e-05	2.56613e-05	1.17443e-05	4.64228e-06	7.69883e-06		4.76762e-05	9.88283e-07	1.56942e-05	6.86041e-06	2.91038e-05		7.79548e-06	2.12119e-05	6.30008e-06	7.13819e-06	1.11071e-05	1.68024e-05	2.89112e-05	4.99945e-06	1.3696e-05	8.23849e-06		9.13477e-06	5.68438e-06	6.61713e-06	3.66597e-06	4.52551e-06	4.85546e-06	3.97196e-06	4.49754e-06	2.93747e-06	3.87664e-06
f__Flavobacteriaceae;g__Polaribacter	1.02121e-05	3.8846e-05	2.96622e-05	8.84286e-06	6.96804e-06		0	0	0	0	0		0	0	0	0	0	0	0	0	0	0		6.076e-08	0	1.01313e-05	2.47273e-06	2.11319e-05	0.000107347	1.15365e-05	2.85624e-08	9.62609e-06	0
f__Ruminococcaceae;g__Candidatus Soleaferrea	1.23151e-05	1.20005e-05	1.80168e-05	3.35032e-05	1.85789e-05		1.09731e-07	0	0	5.05195e-07	0		6.26297e-06	1.85139e-05	1.12483e-05	9.38736e-06	1.78906e-05	1.29467e-05	1.9234e-05	8.35905e-06	1.2285e-05	6.48691e-06		1.01924e-05	1.12067e-05	8.93256e-06	1.54174e-05	6.69873e-06	5.75555e-06	5.60589e-06	7.58085e-06	5.67249e-06	1.11601e-05
f__Erysipelotrichaceae;g__Longibaculum	1.38491e-05	8.06699e-06	3.23415e-05	2.04192e-05	1.92306e-05		0	0	0	0	0		0	7.36727e-07	0	6.06305e-08	0	0	0	3.83813e-08	0	7.60642e-08		1.85314e-07	6.70214e-08	0	0	4.42626e-08	1.82285e-06	0	3.90383e-08	5.31085e-08	4.99641e-08
f__Synergistaceae;g__Cloacibacillus	2.24208e-05	8.52132e-06	1.26413e-05	2.37349e-05	2.56667e-05		0	0	0	2.89405e-07	0		0	0	0	0	0	1.14508e-05	1.97519e-08	3.34424e-07	7.06942e-07	4.62316e-07		1.96387e-07	0	8.03551e-08	4.97281e-05	1.55758e-06	8.86638e-07	1.04249e-06	0	4.63551e-07	7.27853e-08
f__Paenibacillaceae;g__Fontibacillus	6.15798e-06	2.16227e-05	6.50118e-06	5.27801e-05	5.62484e-06		0	0	0	0	0		0	0	0	0	0	0	0	0	0	0		0	0	0	0	0	0	0	0	0	0
f__Unclassified;g__Proteiniborus	2.03879e-05	6.84292e-06	4.135e-06	8.90882e-06	5.21613e-05		0	0	0	8.7039e-08	0		0	0	0	0	0	1.82729e-07	0	0	0	0		0	0	0	0	0	0	0	0	0	0
f__Desulfobacteraceae;g__Desulfosarcina	3.29987e-05	1.46567e-05	9.83167e-06	9.2421e-06	2.54767e-05		0	5.59664e-05	0	7.28303e-06	0		5.14821e-05	3.10136e-05	0.000207345	5.70585e-05	0.000107367	3.86272e-05	1.34475e-05	2.69198e-05	5.96484e-05	2.98445e-05		0.000109963	0.000124862	8.13598e-05	7.23213e-05	9.12174e-05	8.91594e-05	5.44838e-05	0.000107955	6.26751e-05	8.67588e-05
f__Hexamitidae;g__Giardia	6.71433e-06	3.54644e-05	2.46539e-05	1.87813e-05	6.41235e-06		0	0	0	0	0		0	0	0	0	0	0	0	0	0	0		0	0	0	0	0	0	0	0	0	0
f__Glomeraceae;g__Rhizophagus	1.23183e-05	3.37093e-05	2.94829e-05	6.34915e-06	9.67446e-06		0	0	2.15292e-08	0	0		0	0	0	0	0	3.66837e-07	4.91188e-08	0	0	4.79035e-08		4.88373e-08	2.24205e-07	4.99566e-08	7.70833e-06	2.66411e-08	0	0	0	4.80983e-08	0
f__Acidaminococcaceae;g__Succiniclasticum	9.72463e-06	9.26355e-06	1.28536e-05	4.37361e-05	1.5284e-05		0	0	1.56308e-07	0	0		0	7.95472e-06	0	0	0	0	0	0	0	0		0	0	0	0	0	0	0	0	0	0
f__Chitinophagaceae;g__Hydrotalea	2.90877e-05	2.01483e-05	1.02053e-05	3.70712e-06	2.42892e-05		0	0	0	0	0		0	0	0	0	3.20161e-05	0	8.39773e-08	0	0	0		2.14835e-05	1.32032e-06	0	3.72005e-05	0	0	0	2.49064e-07	0	2.94988e-05
f__Nitrosomonadaceae;g__Nitrosomonas	1.13925e-05	1.31147e-05	1.2681e-05	4.00207e-05	9.98484e-06		0	0	0	0	0		0	2.25484e-06	0	0	0	5.71016e-05	4.10152e-05	5.20798e-05	3.46438e-05	3.7564e-05		3.38549e-05	3.24327e-05	2.83192e-05	1.73844e-05	3.14964e-05	2.15685e-05	3.35634e-05	4.07386e-05	2.51262e-05	4.04183e-05
f__Desulfonatronaceae;g__Desulfonatronum	2.32135e-05	2.77303e-05	1.4804e-05	3.58633e-06	1.72081e-05		0	0	2.77628e-08	0	0		0	0	0	0	0	0	0	0	0	0		0	0	1.51297e-07	3.25369e-07	0	0	0	0	0	0
f__Pasteurellaceae;g__Gallibacterium	2.43732e-05	1.91936e-05	8.4774e-06	1.74458e-05	1.63147e-05		0	0	0	0	0		0	0	0	0	0	2.25355e-05	1.00332e-07	8.16243e-07	1.72546e-06	5.38551e-07		9.42624e-07	7.83573e-08	0	5.42068e-05	1.12465e-06	9.00103e-08	1.45573e-08	3.07943e-06	1.26074e-08	9.78633e-07
f__Selenomonadaceae;g__Anaerovibrio	1.88935e-05	6.19887e-06	1.34004e-05	1.40489e-05	3.24154e-05		0	0	0	0	0		0	0	0	0	0	0	0	0	0	0		0	0	0	0	0	0	1.27978e-07	0	5.54176e-08	0
f__Desulfomicrobiaceae;g__Desulfomicrobium	8.00066e-06	1.96176e-05	1.14029e-05	2.89972e-05	1.68963e-05		0	0	0	0	0		0	0	0	0	0	6.38586e-05	4.25324e-05	6.44236e-05	4.02446e-05	5.53805e-05		4.11788e-05	4.1874e-05	3.52219e-05	1.9704e-05	2.80519e-05	2.12158e-05	5.10263e-05	5.98596e-05	3.77967e-05	5.28046e-05
f__Clostridiaceae;g__Lutispora	1.50541e-05	5.40196e-06	1.93193e-05	2.29559e-05	2.0192e-05		0	0	1.96733e-08	0	0		0	0	0	0	0	0	0	0	0	0		0	0	0	0	0	0	0	0	0	0
f__Clostridiaceae;g__Beduini	2.16411e-05	3.79671e-06	3.23977e-06	1.49552e-05	3.89994e-05		0	0	0	3.98903e-07	8.43433e-08		2.17384e-05	3.04059e-05	3.0591e-05	2.43565e-05	2.58358e-05	4.27786e-05	5.57437e-05	3.82977e-05	3.78387e-05	2.20468e-05		2.40758e-05	2.85335e-05	2.16437e-05	2.3682e-05	1.57291e-05	1.31287e-05	1.65374e-05	1.7917e-05	1.2723e-05	1.93635e-05
f__Unclassified;g__Evtepia	1.0002e-05	1.17707e-05	8.46825e-06	3.74188e-05	1.48364e-05		0	0	0	6.09273e-07	0		0	0	0	0	5.58383e-08	0	0	0	0	0		0	0	0	1.12381e-05	4.9543e-07	0	2.58201e-07	0	6.70845e-07	0
f__Herelleviridae;g__Okubovirus	7.73558e-06	1.09859e-05	1.26767e-05	2.85851e-05	2.18139e-05		0	0	0	0	0		0	0	0	0	0	0	0	0	0	0		0	0	0	0	0	0	0	0	0	0
f__Marinilabiliaceae;g__Alkaliflexus	1.78045e-05	1.9779e-05	2.28243e-05	3.86783e-06	1.7214e-05		0	0	0	0	0		0	0	0	0	0	0	0	0	0	0		0	0	0	0	0	0	0	0	0	0
f__Unclassified;g__Candidatus Izimaplasma	3.23807e-05	5.59441e-06	1.73861e-05	6.29686e-06	1.95676e-05		0	0	0	0	0		0	0	0	0	0	0	4.89341e-08	0	0	0		0	0	0	0	0	0	0	0	0	0
f__Thermoanaerobacterales Family III. Incertae Sedis;g__Caldicellulosiruptor	1.81238e-05	7.84771e-06	1.28309e-05	1.9965e-05	2.22505e-05		0	0	0	8.16882e-07	0		2.88007e-06	2.1624e-06	6.3623e-06	4.15639e-06	5.81217e-06	8.79253e-06	1.18524e-05	6.96793e-06	5.57618e-06	4.88369e-06		4.31396e-06	6.2259e-06	4.41283e-06	2.15924e-05	6.15493e-06	2.89789e-06	3.18734e-06	4.25232e-06	2.90183e-06	4.09462e-06
f__Sporomusaceae;g__Pelosinus	1.67658e-05	5.55113e-06	6.1904e-06	1.7428e-05	3.31349e-05		0	0	0	0	0		0	0	0	0	0	0	0	0	0	0		0	0	0	0	0	0	0	0	0	0
f__Lachnospiraceae;g__Faecalimonas	1.44705e-05	1.08851e-05	7.86263e-06	2.1283e-05	2.4409e-05		0	0	0	0	0		4.86482e-07	0.00013974	0	3.62259e-06	1.08187e-07	2.1337e-07	1.99639e-08	0	0	2.35082e-07		0	0	0	0	7.97726e-08	2.51724e-07	1.10505e-07	0	1.86746e-07	0
f__Anaerolineaceae;g__Flexilinea	7.73028e-06	1.40518e-05	1.50378e-05	3.29075e-05	9.03125e-06		0	0	0	0	1.71227e-07		0	0	0	0	0	0	0	0	0	0		0	0	0	0	0	0	0	0	0	0
f__Unclassified;g__Sedimentibacter	1.16e-05	9.73745e-06	7.7158e-06	3.85324e-05	9.50735e-06		0	0	0	3.37171e-07	0		0	3.51187e-06	0	0	0	0	0	0	0	6.16234e-08		0	0	3.21323e-08	7.73936e-06	6.85425e-07	0	5.64096e-07	0	4.33118e-07	0
f__Chlorobiaceae;g__Chloroherpeton	1.55387e-05	1.809e-05	2.09104e-05	8.43646e-06	1.30496e-05		0	0	0	0	0		0	0	0	0	0	0	0	0	0	0		0	0	0	0	0	0	0	0	0	0
f__Atopobiaceae;g__Olsenella	1.20364e-05	8.3728e-06	1.1424e-05	2.9596e-05	1.39019e-05		0	0	0	0	0		0	3.03039e-06	0	0	0	0	0	0	0	0		0	0	0	0	0	0	0	0	0	0
f__Oxalobacteraceae;g__Oxalobacter	2.48322e-05	8.18515e-06	1.19089e-05	1.05791e-05	1.76772e-05		0	0	0	0	0		2.49111e-06	3.95603e-06	6.79307e-07	1.84124e-06	3.26657e-05	6.92639e-05	2.40444e-05	3.3544e-05	2.67348e-05	2.33489e-05		3.66855e-05	1.79421e-05	1.39979e-05	0.00012826	8.40726e-06	1.0999e-05	1.11276e-05	6.38127e-06	1.1323e-05	4.7897e-05
f__Leptotrichiaceae;g__Leptotrichia	1.8203e-05	6.68354e-06	6.67824e-06	2.35625e-05	1.68216e-05		0	0	0	2.64596e-06	0		0	5.30134e-07	0	0	0	2.23324e-07	1.8506e-07	8.7036e-08	0	4.88247e-08		4.97764e-08	0	3.80417e-08	5.11562e-05	3.65537e-06	0	2.70249e-06	0	3.11792e-06	0
f__Paenibacillaceae;g__Aneurinibacillus	1.32515e-05	1.05681e-05	1.06004e-05	2.29997e-05	1.37291e-05		0	0	0	0	0		0	0	0	0	0	2.23784e-08	0	0	0	0		6.90233e-07	4.40107e-07	0	0	0	0	0	0	0	3.99713e-07
f__Unclassified;g__Natranaerovirga	1.53866e-05	5.71844e-06	7.18489e-06	1.24162e-05	2.99935e-05		4.66197e-08	0	0	0	0		0	2.78975e-05	0	0	0	1.14525e-07	0	0	0	0		0	0	0	0	0	0	0	0	0	0
f__Clostridiaceae;g__Khelaifiella	1.61972e-05	4.31241e-06	4.70497e-06	1.29285e-05	3.08724e-05		0	0	0	0	0		1.68209e-07	0	0	1.92774e-07	1.55345e-07	6.23152e-07	1.66878e-07	1.5697e-07	6.63639e-07	0		0	0	0	0	0	0	0	0	4.90233e-07	0
f__Clostridiales Family XII. Incertae Sedis;g__Fusibacter	1.02569e-05	1.43519e-05	7.96079e-06	2.45097e-05	1.1851e-05		0	0	0	0	0		0	0	0	0	0	1.7199e-05	1.66878e-08	4.70909e-07	6.8023e-07	8.46295e-07		8.68377e-07	3.486e-07	1.69724e-08	2.32321e-05	5.43068e-07	0	0	0	1.63411e-08	4.68056e-07
f__Clostridiaceae;g__Clostridiisalibacter	4.51439e-06	1.12917e-05	2.17057e-06	4.19943e-05	7.68067e-06		0	0	0	0	4.01465e-08		0	3.81037e-06	0	0	0	0	0	0	0	0		0	0	0	0	0	0	0	0	0	0
f__Musaceae;g__Ensete	1.52355e-05	1.47993e-05	1.72387e-05	4.03091e-06	1.63328e-05		0	0	0	0	0		0	0	0	0	0	0	0	0	0	0		0	0	0	0	0	0	0	0	0	0
f__Bacillaceae;g__Virgibacillus	1.1472e-05	1.24338e-05	7.83171e-06	2.22742e-05	1.33287e-05		0	0	0	0	0		8.74689e-08	8.95218e-06	8.84251e-08	1.08703e-06	5.25066e-06	1.06592e-07	2.15148e-08	0	8.6273e-08	9.40328e-07		4.60031e-08	0	2.45157e-07	1.58166e-06	0	0	0	0	0	2.22063e-07
f__Catabacteriaceae;g__Catabacter	4.86073e-06	1.20063e-05	4.38352e-06	3.4894e-05	1.0952e-05		0	0	0	5.09352e-07	0		0	0	0	0	2.86226e-07	7.65447e-07	6.14952e-07	2.41788e-07	2.03795e-07	6.01336e-07		0	2.21903e-07	0	9.16727e-06	8.35559e-07	1.76805e-06	1.46444e-06	0	5.27816e-07	0
f__Peptococcaceae;g__Desulfitibacter	6.04342e-06	1.07998e-05	7.91756e-06	3.49551e-05	6.73862e-06		0	0	0	0	0		0	2.17688e-06	0	0	0	0	0	0	0	0		0	0	0	0	0	0	0	0	0	0
f__Pseudoalteromonadaceae;g__Pseudoalteromonas	2.61671e-05	1.00652e-05	8.38471e-06	4.19549e-06	1.76022e-05		0	0	0	0	0		1.24187e-05	1.16834e-05	6.95107e-06	1.43529e-05	1.32508e-05	0	0	0	0	0		4.77337e-06	5.1784e-06	9.08513e-07	6.65528e-07	3.66747e-08	3.85759e-07	8.02769e-07	6.56208e-07	1.12563e-06	2.24346e-06
f__Porphyromonadaceae;g__Gabonibacter	1.34035e-05	7.96616e-06	2.6977e-05	6.29708e-06	1.13817e-05		0	0	0	3.6346e-08	0		0	0	0	0	2.91224e-05	0	4.08681e-08	0	4.06309e-08	1.99285e-08		1.95652e-05	1.03636e-06	2.07826e-08	4.07158e-05	6.64981e-08	0	1.09018e-07	5.86494e-08	4.92888e-07	3.13244e-05
f__Prolixibacteraceae;g__Sunxiuqinia	1.22015e-05	1.49143e-05	2.0004e-05	6.83351e-06	1.19992e-05		0	0	0	0	0		8.6746e-07	0	0	0	1.0014e-07	0	0	0	0	0		1.44602e-07	0	4.814e-08	1.895e-06	0	0	0	0	0	0
f__Synergistaceae;g__Pyramidobacter	1.04365e-05	8.47792e-06	5.23298e-06	2.63891e-05	1.54101e-05		0	0	0	0	0		0	0	0	0	0	0	0	0	0	0		5.88267e-08	0	0	0	0	0	0	0	0	0
f__Halomonadaceae;g__Zymobacter	1.40061e-05	1.74514e-05	1.77462e-05	6.32742e-06	1.00883e-05		0	0	0	0	0		0	0	0	0	0	0	0	0	0	0		0	0	3.98301e-07	9.01235e-07	9.77992e-07	6.75399e-06	7.97991e-07	0	7.31105e-07	0
f__Clostridiaceae;g__Oxobacter	6.88639e-06	9.2321e-06	1.48257e-05	2.03949e-05	1.41746e-05		0	0	0	1.0014e-07	0		0	0	0	0	0	0	0	0	0	4.39253e-08		0	3.61732e-07	0	6.62489e-06	3.6643e-07	0	4.83791e-07	0	3.74884e-07	0
f__Methanosarcinaceae;g__Methanosarcina	4.98492e-06	1.07788e-05	3.5067e-06	4.1599e-05	4.5618e-06		0	0	0	0	0		0	0	0	0	4.98638e-08	5.00061e-07	2.14263e-07	5.03854e-08	2.1302e-07	2.61202e-07		0	0	0	0	1.16212e-07	4.66058e-07	6.05656e-08	0	0	0
f__Hungateiclostridiaceae;g__Thermoclostridium	7.67868e-06	1.39046e-05	6.84929e-06	2.88122e-05	7.85011e-06		0	0	0	0	0		0	2.01039e-07	0	0	0	0	0	0	0	0		0	0	0	0	0	0	0	0	0	0
f__Kosmotogaceae;g__Mesotoga	8.14229e-06	3.10522e-05	1.6555e-05	4.2108e-06	4.93075e-06		0	0	0	0	0		0	0	0	0	0	0	0	0	0	0		0	0	6.78898e-08	2.91998e-07	0	0	0	0	0	0
f__Flavobacteriaceae;g__Elizabethkingia	7.76209e-06	2.16976e-05	1.7527e-05	1.17052e-05	5.47915e-06		0	0	0	0	0		2.51491e-06	2.9228e-07	2.07896e-08	0	0	0	0	0	0	0		0	0	1.38568e-06	2.18998e-07	7.76587e-06	5.44209e-05	3.64297e-06	4.04325e-08	3.38261e-06	0
f__Peptoniphilaceae;g__Peptoniphilus	1.14963e-05	5.98689e-06	9.93317e-06	2.02589e-05	1.64402e-05		0	0	0	0	0		2.81882e-06	7.42117e-08	2.62512e-06	5.0317e-06	1.64083e-06	1.59805e-06	3.47445e-06	8.06678e-06	1.23006e-06	1.0463e-05		5.39245e-07	0	5.05063e-06	2.05739e-06	4.92721e-06	2.45595e-06	8.24023e-06	0	9.17782e-06	9.99281e-07
f__Clostridiaceae;g__Maledivibacter	2.162e-05	3.48616e-06	3.4543e-06	9.01573e-06	2.60285e-05		0	0	0	0	0		2.95503e-08	1.87542e-05	3.36644e-08	0	0	2.60761e-08	0	0	0	0		0	0	0	0	0	0	0	0	0	0
f__Erysipelotrichaceae;g__Ileibacterium	2.211e-05	1.06485e-05	5.87537e-06	5.07681e-06	1.97933e-05		3.64941e-08	0	0	6.84982e-08	0		0	4.24812e-07	0	0	6.72132e-07	1.2791e-07	0	2.01328e-07	1.36221e-07	0		0	0	0	0	0	0	0	0	0	0
f__Haloplasmataceae;g__Haloplasma	1.94048e-05	6.34793e-06	1.06794e-05	1.06689e-05	1.62364e-05		0	0	0	3.66916e-08	0		0	0	0	0	0	0	0	0	0	0		0	0	0	0	0	0	0	0	0	0
f__Ruminococcaceae;g__Ethanoligenens	8.57383e-06	6.30233e-06	9.04318e-06	2.67736e-05	1.25277e-05		0	0	0	0	0		2.34292e-07	7.41511e-06	0	9.58951e-07	4.94568e-06	0	0	0	1.65063e-07	0		0	0	0	1.72483e-07	1.59483e-06	0	0	0	0	3.05902e-08
f__Ruminococcaceae;g__Neobitarella	7.6402e-06	1.08125e-05	1.07266e-05	2.25589e-05	1.13441e-05		0	0	0	0	0		0	0	0	0	0	0	0	0	0	0		0	0	0	0	0	0	0	0	0	0
f__Morganellaceae;g__Xenorhabdus	1.76794e-05	5.69393e-07	2.12153e-06	2.28983e-06	4.0008e-05		0	0	0	0	0		1.94857e-06	0	0	1.7865e-06	1.07972e-06	2.75288e-05	7.79026e-06	9.57931e-06	7.2761e-06	6.92746e-06		9.58657e-08	0	9.8063e-08	4.78714e-05	1.25509e-06	0	1.09018e-07	0	9.44152e-08	0
f__Peptostreptococcaceae;g__Peptoanaerobacter	8.79606e-06	1.36762e-05	7.5405e-06	2.61409e-05	6.27263e-06		0	0	0	0	0		0	0	0	0	0	0	0	0	0	0		0	0	0	0	0	0	0	0	0	0
f__Ruminococcaceae;g__Anaerolactibacter	1.81659e-06	1.40099e-05	4.2482e-06	3.92095e-05	2.96277e-06		0	0	0	0	0		0	0	0	0	0	0	8.29075e-08	0	0	0		0	0	0	0	0	0	0	0	0	0
f__Halobacteroidaceae;g__Halobacteroides	1.59844e-05	1.50263e-05	1.00633e-05	6.03724e-06	1.36753e-05		0	0	0	0	0		0	0	0	0	0	0	0	0	0	0		0	0	0	0	0	0	0	0	0	0
f__Peptostreptococcaceae;g__Intestinibacter	1.74458e-05	1.75094e-06	1.61212e-06	6.3494e-06	3.36235e-05		0	0	3.36593e-08	0	0		1.60788e-06	4.37617e-06	4.42126e-06	2.35487e-06	4.69233e-06	4.64615e-06	6.44443e-06	3.361e-06	4.5674e-06	1.68014e-06		2.6645e-06	3.3008e-06	4.08836e-06	1.88403e-06	2.07643e-06	1.74726e-06	1.73146e-06	2.74703e-06	1.49954e-06	2.76272e-06
f__Coleofasciculaceae;g__Coleofasciculus	2.30854e-05	1.05859e-05	5.72168e-06	3.01026e-06	1.83173e-05		0	0	0	0	0		0	0	0	0	0	0	0	0	0	0		0	0	0	0	0	0	0	0	0	0
f__Thermoanaerobacterales Family III. Incertae Sedis;g__Thermoanaerobacterium	8.55909e-06	1.08446e-05	8.27935e-06	2.47377e-05	6.89375e-06		4.04271e-08	0	0	1.59014e-07	0		0	6.34505e-06	0	1.51119e-07	3.24975e-06	0	0	0	0	0		0	1.32696e-07	3.63695e-08	0	7.75811e-08	1.22404e-07	4.04325e-08	0	1.40066e-07	0
f__Desulfobacteraceae;g__Desulfobacter	1.59281e-05	8.93995e-06	8.60936e-06	1.12926e-05	1.43443e-05		0	0	0	0	0		0	0	0	0	0	1.65777e-08	0	0	0	0		0	0	0	0	0	0	0	0	0	0
f__Neisseriaceae;g__Neisseria	1.66168e-05	1.13296e-05	1.18282e-05	8.08288e-06	1.12179e-05		0	0	0	0	0		0	0	0	0	0	0	0	0	0	0		0	0	0	0	0	0	0	0	0	0
f__Paenibacillaceae;g__Ammoniphilus	1.17383e-05	1.14114e-05	1.65234e-05	8.67453e-06	1.05735e-05		0	0	0	0	0		0	0	0	0	0	0	0	0	0	0		0	0	0	0	0	0	0	0	0	0
f__Flavobacteriaceae;g__Leeuwenhoekiella	2.06568e-05	1.00062e-05	6.61039e-06	2.58544e-06	1.90084e-05		3.09605e-08	0	0	0	0		0	0	0	0	0	2.33234e-08	2.49836e-08	0	0	0		0	0	0	0	0	0	0	0	0	0
f__Clostridiaceae;g__Caloramator	1.38814e-05	6.92463e-06	8.8293e-06	1.21614e-05	1.69817e-05		0	0	0	1.26971e-06	0		0	0	0	0	0	0	0	0	0	5.3563e-08		0	0	2.13872e-07	1.43338e-05	9.74015e-07	1.24804e-07	9.77215e-07	0	1.08788e-06	0
f__Clostridiaceae;g__Caminicella	7.39667e-06	1.01032e-05	4.76365e-06	3.26061e-05	2.79578e-06		0	0	0	4.78355e-08	0		0	0	0	0	0	0	0	0	0	0		0	0	0	0	0	0	0	0	0	0
f__Sporomusaceae;g__Anaeromusa	6.37569e-06	9.45189e-06	4.69832e-06	2.70508e-05	9.94212e-06		0	0	0	0	0		0	0	0	0	0	0	0	0	0	0		0	0	0	0	0	8.17199e-07	0	0	0	0
f__Unclassified;g__Candidatus Symbiothrix	1.1459e-05	9.77154e-06	6.44572e-06	1.67228e-05	1.28033e-05		0	0	0	0	0		0	0	0	0	0	0	0	0	0	0		0	0	0	0	0	0	0	0	0	0
f__Halobacteroidaceae;g__Orenia	1.09961e-05	5.14293e-06	9.73662e-06	1.27742e-05	1.84236e-05		0	0	0	0	0		0	0	0	0	3.18866e-06	9.13645e-08	0	0	0	0		0	0	0	0	0	0	0	0	0	0
f__Methanobacteriaceae;g__Methanobrevibacter	9.96098e-06	1.31888e-05	9.15089e-06	2.11701e-05	3.48099e-06		0	0	0	0	0		0	2.20909e-07	0	0	4.22683e-07	8.47777e-07	7.56772e-07	1.42368e-07	4.51429e-07	1.4761e-06		1.50487e-07	3.07051e-07	0	0	0	0	0	0	1.4821e-07	1.39435e-07
f__Lewinellaceae;g__Lewinella	1.43223e-05	1.98194e-05	9.5521e-06	5.5601e-06	7.67721e-06		0	0	0	0	0		0	0	0	0	0	0	0	0	0	0		0	0	0	0	0	0	0	0	0	0
f__Alcaligenaceae;g__Bordetella	1.59114e-05	1.08914e-05	1.41081e-05	4.85717e-06	1.10183e-05		0	0	0	0	0		2.60159e-06	6.35364e-06	2.75762e-07	2.46832e-06	3.15727e-06	1.26791e-05	1.1297e-05	1.55726e-05	1.12444e-05	1.03272e-05		2.28417e-05	2.24091e-05	6.46738e-06	5.98318e-06	3.98836e-06	3.82459e-06	6.8341e-06	1.25894e-05	6.98554e-06	1.75541e-05
f__Carnobacteriaceae;g__Carnobacterium	5.29902e-06	1.54802e-05	3.95528e-06	2.74518e-05	4.29996e-06		0	0	0	0	0		0	4.00298e-07	0	0	9.06563e-07	4.87033e-08	0	0	2.59338e-08	2.54397e-08		1.17222e-06	1.21374e-06	0	9.55362e-08	9.94349e-08	0	2.94939e-08	1.67157e-07	0	9.85585e-07
f__Clostridiales Family XIII. Incertae Sedis;g__Anaerovorax	4.48744e-06	7.19566e-06	1.09242e-05	2.55316e-05	7.23429e-06		0	0	0	3.84591e-07	0		4.94197e-07	3.24759e-06	2.22492e-07	2.52227e-07	4.46021e-07	1.06921e-06	1.14028e-06	8.27273e-07	1.49844e-06	6.60302e-07		1.58796e-07	1.62003e-07	2.60116e-07	1.01733e-05	9.3819e-07	0	4.81452e-07	1.12191e-07	1.16256e-06	1.47133e-07
f__Ruminococcaceae;g__Caproiciproducens	8.15494e-06	8.142e-06	2.5817e-06	2.39489e-05	1.24831e-05		0	0	0	0	0		1.45826e-06	5.54048e-06	4.32045e-08	1.39089e-06	5.18468e-07	4.01726e-06	3.31737e-06	5.15293e-07	2.43208e-06	2.00381e-06		4.68973e-07	1.83902e-07	3.95917e-07	4.20378e-07	4.22272e-07	1.73704e-07	6.99173e-07	2.37537e-07	2.15279e-06	5.77478e-07
f__Halobacteroidaceae;g__Candidatus Frackibacter	1.51838e-05	1.09582e-06	5.44892e-06	4.03694e-06	2.9457e-05		0	0	0	0	0		0	0	0	0	0	0	0	0	0	0		0	0	0	0	0	0	0	0	0	0
f__Syntrophobacteraceae;g__Syntrophobacter	1.34025e-05	2.31487e-07	1.50965e-06	1.15744e-06	3.87629e-05		0	0	0	0	0		0	0	0	0	0	2.09058e-05	1.37513e-05	1.93199e-05	9.81008e-06	1.40594e-05		1.28375e-05	1.17125e-05	9.64418e-06	6.19907e-06	8.72996e-06	6.98669e-06	1.25019e-05	1.70359e-05	8.77147e-06	1.52149e-05
f__Unclassified;g__Hydrogenispora	6.42104e-06	7.69576e-06	9.42395e-06	1.98909e-05	1.07423e-05		0	0	0	5.61951e-08	0		0	0	0	0	0	0	0	0	0	0		0	0	0	0	0	0	0	0	0	0
f__Clostridiaceae;g__Fervidicella	7.61434e-06	8.41797e-06	3.18889e-06	2.38502e-05	1.07447e-05		0	0	0	0	0		0	1.0584e-06	3.69464e-08	0	3.37518e-07	6.76962e-07	3.26318e-07	0	0	1.5205e-06		0	0	0	3.96515e-08	0	0	0	3.46886e-08	0	0
f__Mycobacteriaceae;g__Mycobacteroides	3.94942e-06	1.242e-05	1.42256e-05	1.96589e-05	3.39631e-06		0	0	0	0	0		0	0	0	0	0	0	0	0	0	0		0	0	6.51896e-07	5.39201e-08	5.08097e-06	1.83396e-05	1.67244e-06	0	9.6561e-07	0
f__Legionellaceae;g__Legionella	1.8503e-05	8.38673e-06	6.09304e-06	1.29805e-05	7.18596e-06		0	0	0	0	0		0	0	0	0	0	1.89307e-05	0	3.22201e-07	1.2941e-06	8.01753e-07		2.04345e-07	0	0	2.80952e-05	8.1746e-07	0	0	0	0	1.89338e-07
f__Erysipelotrichaceae;g__Lactimicrobium	1.57955e-05	8.20187e-07	1.78412e-06	1.43363e-07	3.4458e-05		0	0	0	0	0		0	0	0	0	0	0	0	0	0	0		0	0	0	0	0	0	0	0	0	0
f__Thermoanaerobacteraceae;g__Caldanaerobius	3.24659e-06	7.34941e-06	3.30996e-06	3.61817e-05	2.89556e-06		0	0	0	0	0		0	0	0	0	0	0	0	0	0	0		0	0	0	0	0	0	0	0	0	0
f__Piscirickettsiaceae;g__Methylophaga	1.37042e-05	2.70359e-07	1.68848e-06	1.53678e-06	3.56422e-05		0	0	0	0	0		0	0	0	0	0	0	0	0	0	0		0	0	0	0	0	0	0	0	0	0
f__Chromatiaceae;g__Thiohalocapsa	1.82115e-05	9.42446e-06	5.85108e-06	2.33306e-06	1.69765e-05		0	0	0	0	0		0	0	0	0	0	0	0	0	0	0		0	0	0	0	0	0	0	0	0	0
f__Erysipelotrichaceae;g__Faecalicoccus	1.99997e-05	3.28705e-06	8.07603e-06	5.65125e-06	1.5659e-05		0	0	0	2.79618e-08	5.4872e-08		0	9.97714e-07	0	0	7.71133e-07	1.53385e-07	8.62018e-08	4.05419e-08	4.99651e-08	0		8.57078e-08	0	0	0	0	0	6.5205e-07	1.58719e-07	2.87621e-07	0
f__Haemonchidae;g__Haemonchus	1.0804e-05	1.40744e-05	1.42565e-05	2.47159e-06	1.07776e-05		0	0	0	0	0		0	0	0	0	0	0	0	0	0	0		0	0	0	0	0	0	0	0	0	0
f__Cytophagaceae;g__Dyadobacter	1.12051e-05	1.31928e-05	1.32977e-05	3.62606e-06	1.04615e-05		0	0	0	0	0		0	0	0	0	0	0	0	0	0	0		0	0	0	0	0	0	0	0	0	0
f__Carnobacteriaceae;g__Trichococcus	9.98671e-06	8.63217e-06	8.50541e-06	1.26203e-05	1.14183e-05		0	0	4.58253e-08	0	0		3.20477e-06	1.97845e-05	4.53491e-06	4.11346e-06	6.44863e-06	6.74563e-06	6.67422e-06	5.71023e-06	4.77758e-06	3.54901e-06		4.09197e-06	6.32563e-06	4.27933e-06	2.29328e-06	4.2302e-06	3.1027e-06	4.39683e-06	4.19182e-06	3.64361e-06	2.4954e-06
f__Flavobacteriaceae;g__Bergeyella	4.83222e-06	2.35903e-05	1.745e-05	1.93067e-06	2.98368e-06		0	0	0	0	0		8.20021e-07	0	0	0	0	0	0	1.82741e-07	0	0		0	0	1.30771e-06	2.40913e-06	1.05371e-07	0	8.78653e-07	0	8.56078e-07	0
f__Enterococcaceae;g__Vagococcus	1.43027e-05	5.13385e-06	1.0434e-05	1.04913e-05	1.01234e-05		0	0	0	6.09273e-08	0		0	0	0	0	5.68566e-06	7.33751e-06	1.19286e-06	8.55741e-06	4.63156e-06	9.95904e-06		2.59486e-07	2.97817e-07	0	3.56764e-08	3.53879e-08	0	0	3.12111e-08	0	2.70482e-07
f__Prolixibacteraceae;g__Draconibacterium	4.75017e-06	2.13723e-05	1.6696e-05	2.70363e-06	4.66042e-06		0	0	0	0	0		0	0	0	0	0	3.66801e-07	0	0	0	2.25984e-07		8.01355e-08	0	3.70826e-08	2.02698e-06	0	0	0	0	0	0
f__Carnobacteriaceae;g__Alkalibacterium	1.72937e-06	9.39325e-06	2.49523e-06	3.54136e-05	1.11056e-06		0	0	0	0	0		0	2.4375e-06	0	0	0	0	0	0	0	0		0	0	0	0	0	0	0	0	0	0
f__Unclassified;g__Anaerovirgula	8.43789e-06	8.52624e-06	5.92678e-06	1.97513e-05	7.43713e-06		0	0	0	0	0		3.3579e-06	3.29051e-06	7.76878e-06	5.68015e-06	8.68908e-06	1.06698e-05	1.32576e-05	7.03346e-06	7.62479e-06	4.40795e-06		6.37467e-06	6.97404e-06	7.53397e-06	4.24977e-06	3.88235e-06	3.11456e-06	3.90644e-06	5.36483e-06	3.77149e-06	5.55226e-06
f__Erysipelotrichaceae;g__Holdemanella	1.25384e-05	3.43327e-06	6.73787e-06	1.22743e-05	1.50648e-05		0	0	0	0	0		7.86921e-07	6.75495e-06	4.91251e-07	3.7832e-07	1.95062e-06	9.22897e-08	0	2.2009e-07	8.03786e-08	3.21378e-08		0	0	0	0	0	0	7.32211e-08	0	0	0
f__Syntrophaceae;g__Syntrophus	1.40367e-05	0	9.7614e-07	1.4596e-07	3.4591e-05		0	0	0	0	0		0	0	0	0	0	0	0	0	0	0		0	0	0	0	0	0	0	0	0	0
f__Nostocaceae;g__Nostoc	1.2261e-05	2.25602e-06	2.601e-06	3.12761e-06	2.94422e-05		0	0	0	0	0		0	0	0	0	0	0	0	0	0	0		0	0	0	0	2.79599e-07	2.94093e-07	1.16574e-06	0	1.26199e-07	0
f__Sterolibacteriaceae;g__Sulfuritalea	2.91046e-06	2.32429e-05	1.85601e-05	2.40097e-06	2.51795e-06		0	0	0	0	0		0	0	0	0	0	0	0	0	0	0		0	0	1.51297e-07	4.06711e-07	0	0	0	0	0	0
f__Clostridiaceae;g__Candidatus Arthromitus	1.10087e-05	3.33939e-06	3.02472e-06	1.70382e-05	1.51953e-05		0	0	0	0	0		0	6.07466e-06	0	0	0	0	0	0	0	0		0	0	0	0	0	0	0	0	0	0
f__Methanococcaceae;g__Methanococcus	3.53908e-06	8.21391e-06	6.42498e-07	3.3488e-05	3.65529e-06		0	0	0	0	0		0	0	0	0	0	0	0	0	0	0		0	0	0	0	0	0	0	0	0	0
f__Sphingobacteriaceae;g__Parapedobacter	1.07355e-05	1.34469e-05	1.37547e-05	5.00927e-06	6.55352e-06		0	0	0	0	0		0	0	0	0	0	0	0	0	0	0		0	0	0	2.41269e-07	0	0	0	0	0	0
f__Cytophagaceae;g__Runella	8.14196e-06	1.20554e-05	8.93929e-06	1.18576e-05	8.34043e-06		4.41808e-09	0	0	0	0		0	0	0	0	0	3.57396e-07	0	7.20214e-08	0	0		0	0	0	0	0	0	0	0	0	0
f__Bacillaceae;g__Anoxybacillus	1.01579e-05	3.04985e-06	2.45691e-05	2.50615e-06	8.97033e-06		0	0	0	0	0		0	0	0	0	0	0	0	0	0	0		0	0	0	0	0	0	0	0	0	0
f__Flavobacteriaceae;g__Formosa	1.45724e-05	1.22169e-05	7.4256e-06	4.76753e-06	1.00315e-05		0	0	0	0	0		0	0	0	0	0	0	0	0	0	0		0	0	0	0	0	0	0	0	0	0
f__Sporomusaceae;g__Dendrosporobacter	8.76727e-06	5.21113e-06	3.80496e-06	7.52422e-06	2.35561e-05		0	0	0	0	0		0	0	0	0	0	0	0	0	0	0		0	0	0	0	0	0	0	0	0	0
f__Listeriaceae;g__Brochothrix	6.46367e-06	1.5316e-05	6.04992e-06	1.72428e-05	3.35726e-06		0	0	0	0	0		0	0	0	0	8.31231e-07	0	0	0	0	0		1.62609e-06	1.7693e-06	0	2.90508e-07	2.55176e-07	0	0	2.25058e-07	0	6.05908e-07
f__Unclassified;g__Kallipyga	1.24284e-05	9.82345e-07	3.7314e-06	4.8413e-07	3.0601e-05		0	0	0	0	0		0	0	0	0	0	0	0	0	0	0		0	0	0	0	0	0	0	0	0	0
f__Prolixibacteraceae;g__Tangfeifania	1.12168e-05	1.14441e-05	1.19043e-05	4.92994e-06	8.5036e-06		6.30094e-08	0	0	0	0		0	0	0	0	0	0	0	0	0	0		0	0	0	0	0	0	0	0	0	0
f__Unclassified;g__Gemella	1.61713e-05	4.5956e-06	3.86512e-06	1.38007e-05	9.2754e-06		0	0	1.27492e-07	0	0		5.13086e-07	2.56159e-06	2.22298e-07	1.59604e-06	6.76922e-08	4.75197e-07	0	0	0	0		6.50709e-07	2.21283e-07	0	3.23305e-07	8.67695e-07	2.48911e-07	7.39983e-07	0	1.13931e-06	2.00973e-07
f__Rhodobacteraceae;g__Sinirhodobacter	1.82862e-05	7.49616e-06	5.52474e-06	2.01488e-06	1.39333e-05		0	0	0	0	0		0	0	0	0	0	0	0	0	0	0		0	0	0	0	0	0	0	0	0	0
f__Alicyclobacillaceae;g__Alicyclobacillus	3.64157e-06	5.84777e-06	1.10454e-05	2.34763e-05	3.23851e-06		0	0	0	0	0		0	5.24774e-06	0	0	0	0	0	0	0	0		0	0	5.64583e-06	6.2801e-07	4.36051e-06	4.14974e-06	4.32866e-06	6.19563e-08	4.87349e-06	0
f__Thermoanaerobacteraceae;g__Thermoanaerobacter	1.26095e-05	3.11665e-06	4.43069e-06	1.08118e-05	1.62574e-05		0	0	0	3.24718e-08	0		0	9.17787e-08	0	0	0	2.7404e-07	0	1.7172e-08	3.63e-08	0		0	1.00819e-07	0	0	0	0	0	1.74659e-08	0	0
f__Microbacteriaceae;g__Rathayibacter	1.28818e-05	1.33834e-05	8.16855e-06	4.24704e-06	8.52231e-06		0	0	0	0	0		0	0	0	0	0	0	0	0	0	0		0	0	0	0	0	0	0	0	0	0
f__Carnobacteriaceae;g__Isobaculum	2.5509e-06	1.4393e-05	6.02077e-06	2.2783e-05	1.11228e-06		0	0	0	0	0		0	0	0	0	0	0	0	0	0	0		0	0	0	0	0	0	0	0	0	0
f__Peptostreptococcaceae;g__Paeniclostridium	1.3866e-05	4.40546e-06	4.41457e-06	1.41044e-05	9.97982e-06		0	0	0	0	0		0	1.922e-06	0	0	0	0	0	0	0	0		0	0	0	0	0	0	0	0	0	0
f__Sphingobacteriaceae;g__Mucilaginibacter	8.8228e-06	6.85162e-06	1.38197e-05	8.43491e-06	8.79764e-06		0	0	0	0	0		0	3.51818e-06	0	0	0	1.5355e-05	5.91658e-08	3.89571e-07	5.88225e-07	6.34721e-07		1.7648e-07	0	0	2.30575e-05	9.62711e-07	0	7.87029e-08	0	2.72643e-07	2.72531e-07
f__Desulfobacteraceae;g__Candidatus Magnetomorum	6.18603e-06	1.09738e-05	1.46657e-06	1.60426e-05	1.20255e-05		0	0	0	0	0		0	0	0	3.58863e-08	0	0	0	1.13367e-07	0	2.93852e-08		0	0	0	0	0	0	0	0	0	0
f__Peptostreptococcaceae;g__Peptoclostridium	1.04187e-05	9.87249e-06	1.09256e-05	4.9588e-06	1.04274e-05		3.58453e-08	0	0	0	0		0	0	0	0	0	0	0	0	0	0		0	0	0	0	0	0	0	0	0	0
f__Leptospiraceae;g__Leptospira	1.20981e-06	7.47406e-06	2.37861e-06	3.39138e-05	1.54365e-06		0	0	0	0	0		0	0	0	0	0	0	0	0	0	0		0	0	0	0	0	0	0	0	0	0
f__Rivulariaceae;g__Calothrix	8.38239e-06	9.52569e-06	3.05516e-06	1.27115e-05	1.23782e-05		0	0	0	0	0		0	0	0	0	3.14725e-08	0	0	0	0	0		0	0	0	0	0	0	0	0	0	0
f__Enterobacteriaceae;g__Salmonella	1.4952e-05	1.07953e-05	9.5888e-06	3.21072e-06	7.23799e-06		0.00173134	0.000625316	0.00170392	0.00172624	0.00177359		0.000103359	5.52313e-05	0.000320557	7.16342e-05	0.000169869	0.000181212	0.000196508	0.000194949	0.000173694	0.00010704		0.000131684	0.000107764	0.000121292	9.76349e-05	8.80384e-05	7.94734e-05	9.45514e-05	0.000142027	9.78467e-05	0.000177405
f__Lachnospiraceae;g__Lachnobacterium	9.88027e-06	2.53089e-06	1.09058e-06	1.50703e-05	1.63075e-05		0	0	0	0	0		4.68584e-07	1.64199e-05	0	2.57766e-06	8.82803e-06	0	0	0	0	0		0	0	0	0	0	0	0	0	0	0
f__Haloplasmataceae;g__Inordinaticella	1.89327e-05	2.58321e-06	7.38367e-06	4.24982e-06	1.17083e-05		0	0	0	0	0		0	0	0	0	0	0	0	0	0	0		0	0	0	0	0	0	0	0	0	0
f__Lachnospiraceae;g__Stomatobaculum	1.03199e-05	4.58006e-06	3.27096e-06	7.47481e-06	1.90451e-05		0	0	0	0	0		0	4.86815e-06	0	6.99365e-08	0	0	0	0	0	0		0	0	0	0	0	0	0	0	0	0
f__Bacillaceae;g__Halolactibacillus	6.51766e-06	1.26278e-05	1.16826e-05	7.9113e-06	5.84646e-06		0	0	0	0	0		0	0	0	0	0	0	0	0	0	0		0	0	0	0	0	0	0	0	0	0
f__Succinivibrionaceae;g__Succinimonas	1.23227e-05	8.69047e-06	6.00456e-06	8.4771e-06	8.93333e-06		0	0	0	0	0		2.05213e-05	1.88473e-05	1.26479e-05	2.10294e-05	2.44258e-05	0	0	0	0	0		0	0	2.39904e-05	9.43344e-06	2.00964e-05	2.16784e-05	1.60218e-05	0	1.61349e-05	0
f__Planctomycetaceae;g__Blastopirellula	1.74764e-05	5.20561e-06	4.41536e-06	1.15615e-06	1.59676e-05		0	0	0	0	0		0	0	0	0	0	0	0	0	0	0		0	0	0	0	0	0	0	0	0	0
f__Prolixibacteraceae;g__Mangrovibacterium	8.46715e-06	5.29176e-06	2.222e-05	2.04261e-06	6.10506e-06		0	0	0	0	0		0	0	0	0	3.04102e-05	7.39141e-08	6.33405e-08	0	0	0		2.06566e-05	1.06011e-06	3.70826e-08	4.51208e-05	1.16055e-07	0	0	1.96949e-07	0	2.95262e-05
f__Bacillaceae;g__Geobacillus	6.13336e-06	2.71105e-06	6.084e-06	1.35867e-05	1.48664e-05		0	0	0	0	0		0	1.01595e-07	0	0	0	0	0	0	0	6.78846e-08		0	7.06054e-08	0	0	0	0	0	0	0	0
f__Prolixibacteraceae;g__Prolixibacter	4.86466e-06	9.83941e-06	1.56438e-05	9.22231e-06	3.69182e-06		0	0	0	0	0		0	0	0	0	0	0	0	0	0	0		0	0	0	4.63677e-08	0	0	0	0	0	0
f__Unclassified;g__Candidatus Kentron	1.25016e-06	8.18258e-06	2.34969e-06	3.0993e-05	5.62814e-08		0	0	0	0	0		0	0	0	0	0	0	0	0	0	0		0	0	0	0	0	0	0	0	0	0
f__Aeromonadaceae;g__Aeromonas	7.61764e-06	1.11104e-05	7.77536e-06	7.18343e-06	8.78398e-06		0	0	0	0	0		1.38773e-06	1.14172e-06	3.50725e-07	6.50612e-07	4.33995e-06	1.23852e-05	1.22655e-05	1.36858e-05	1.05456e-05	9.42927e-06		1.74318e-05	1.7623e-05	2.44116e-06	4.21991e-06	6.78835e-08	1.16317e-06	2.74697e-06	9.94442e-06	3.36343e-06	9.73462e-06
f__Syntrophorhabdaceae;g__Syntrophorhabdus	4.99593e-06	1.12978e-05	6.28493e-06	1.44823e-05	5.31986e-06		0	0	0	0	0		0	0	0	0	0	0	0	0	0	0		0	0	0	0	0	0	0	0	0	0
f__Bacillaceae;g__Salirhabdus	1.32956e-06	8.46764e-06	6.62247e-07	3.17367e-05	0		0	0	0	0	0		0	0	0	0	0	0	0	0	0	0		3.32696e-08	0	0	0	0	0	0	0	0	0
f__Cyclobacteriaceae;g__Aquiflexum	9.29402e-06	7.99926e-06	4.77319e-06	1.22214e-05	7.67454e-06		0	0	0	0	0		0	0	0	0	0	0	0	0	0	0		0	0	0	0	0	0	0	0	0	0
f__Neisseriaceae;g__Stenoxybacter	3.84658e-06	1.26828e-05	6.68672e-06	1.51809e-05	3.43634e-06		0	0	0	0	0		0	0	0	0	0	0	2.18764e-07	0	0	0		0	0	0	0	0	0	0	0	0	0
f__Coxiellaceae;g__Coxiella	9.0231e-07	8.48796e-06	9.53614e-07	3.13321e-05	0		0	0	0	0	0		0	0	0	0	0	0	0	0	0	0		0	0	0	0	0	0	0	0	0	0
f__Legionellaceae;g__Tatlockia	3.72994e-06	7.03721e-06	2.78932e-06	2.49218e-05	3.00437e-06		0	0	0	0	0		0	0	0	0	0	0	0	0	0	0		0	0	0	0	0	0	0	0	0	0
f__Synergistaceae;g__Dethiosulfovibrio	9.9867e-06	1.06881e-05	7.59619e-06	4.49239e-06	8.71869e-06		0	0	0	0	0		0	0	0	0	0	3.59511e-08	0	0	0	0		0	0	0	0	0	0	0	0	0	0
f__Lachnospiraceae;g__Acetitomaculum	6.26872e-06	3.32788e-06	9.11888e-06	1.51618e-05	7.2564e-06		0	0	0	0	0		5.63284e-07	2.09928e-05	3.95179e-07	2.14373e-06	1.24844e-05	0	0	0	2.81903e-07	0		0	0	0	0	0	0	0	0	0	0
f__Leptotrichiaceae;g__Sebaldella	1.00441e-05	5.47882e-06	8.7212e-06	5.18418e-06	1.16502e-05		0	0	0	0	0		0	5.88485e-06	0	0	0	0	0	0	4.40169e-08	0		0	0	0	1.24322e-07	0	0	0	0	0	0
f__Clostridiaceae;g__Geosporobacter	3.73358e-06	6.36791e-06	3.35724e-06	2.17983e-05	5.74523e-06		0	0	0	0	0		6.44716e-06	3.48117e-05	5.76686e-06	1.28161e-05	1.57202e-05	1.14309e-05	1.5877e-05	8.01396e-06	9.58037e-06	7.19013e-06		5.40682e-06	8.40189e-06	5.46808e-06	5.57018e-06	5.21817e-06	3.55149e-06	3.85675e-06	7.11247e-06	4.43341e-06	8.08114e-06
f__Marinilabiliaceae;g__Labilibacter	1.01465e-05	1.07191e-05	6.27867e-06	3.53197e-06	9.96087e-06		0	0	0	0	0		0	0	0	0	0	0	5.2275e-08	0	0	0		0	0	1.61996e-05	0	2.22009e-08	9.53598e-06	2.96928e-06	0	2.52896e-06	0
f__Erysipelotrichaceae;g__Catenibacterium	1.18098e-05	2.78024e-06	8.30153e-06	4.31701e-06	1.29913e-05		0	0	0	0	0		7.50661e-07	8.43482e-06	0	5.36431e-07	6.11659e-06	6.3178e-06	1.83511e-06	1.49962e-05	5.3183e-06	7.19554e-06		8.24832e-06	5.46533e-07	0.000232583	1.85752e-05	0.000894182	0.000694691	0.000930617	7.34447e-05	0.000763051	1.50578e-05
f__Idiomarinaceae;g__Idiomarina	6.28412e-06	9.17601e-06	1.21869e-05	7.37598e-06	5.05944e-06		0	0	0	0	0		0	0	0	0	0	0	0	0	0	0		0	0	0	0	0	0	0	0	0	0
f__Williamwhitmaniaceae;g__Williamwhitmania	9.40659e-06	8.57612e-06	6.66775e-06	8.06669e-06	7.12706e-06		0	0	0	0	0		0	0	0	0	0	0	2.96503e-08	0	0	0		0	0	0	0	0	0	0	0	0	0
f__Eggerthellaceae;g__Gordonibacter	1.21383e-06	5.19941e-06	7.99127e-06	2.24549e-05	2.77448e-06		0	0	0	0	0		1.4695e-06	1.31204e-05	6.6099e-07	1.76529e-06	1.27139e-06	5.00461e-06	3.98615e-06	2.89422e-06	4.40495e-06	1.96079e-06		1.70819e-06	1.28897e-06	1.81787e-06	1.0113e-06	1.0465e-06	1.28874e-06	1.21717e-06	8.87169e-07	1.19304e-06	9.81507e-07
f__Shewanellaceae;g__Shewanella	4.88911e-06	1.29531e-05	9.07389e-06	7.7586e-06	4.86512e-06		0	0	0	0	0		0	0	0	0	0	1.07764e-05	1.166e-05	1.42026e-05	1.07342e-05	8.15784e-06		1.67349e-06	1.31245e-07	0	1.89729e-06	2.80711e-08	0	0	8.51401e-06	2.53401e-08	1.47586e-06
f__Tissierellaceae;g__Anaerosalibacter	1.24079e-05	5.73187e-07	2.56366e-06	1.63979e-06	2.22109e-05		0	0	0	0	0		1.033e-05	3.95438e-06	2.40068e-07	7.21201e-06	4.49587e-06	0	0	0	0	0		0	0	0	0	0	0	9.61924e-08	0	1.66615e-07	0
f__Flavobacteriaceae;g__Myroides	6.02222e-06	9.68358e-06	1.05649e-05	8.67665e-06	4.38928e-06		0	0	0	0	0		0	0	0	0	0	0	0	0	0	0		0	0	0	0	0	0	0	0	0	0
f__Cyclobacteriaceae;g__Cyclobacterium	3.76938e-06	1.62546e-05	1.1648e-05	4.4699e-06	2.99322e-06		0	0	0	0	0		0	0	0	0	0	0	1.84893e-08	0	0	0		5.515e-08	0	1.33513e-06	0	7.1401e-06	4.41332e-05	3.40759e-06	0	2.62525e-06	0
f__Dehalococcoidaceae;g__Dehalococcoides	6.21116e-06	6.27853e-06	5.35006e-06	1.46063e-05	6.66901e-06		0	0	0	0	0		0	0	0	0	0	0	0	0	0	0		0	0	0	0	0	0	0	0	0	0
f__Elusimicrobiaceae;g__Elusimicrobium	1.63593e-05	5.89367e-06	5.17298e-06	3.87729e-06	7.80575e-06		0	0	1.17513e-08	0	0		0	0	0	0	0	3.172e-05	1.75599e-07	8.11426e-07	1.59206e-06	1.46534e-06		3.09911e-07	0	0	5.09912e-05	1.95722e-06	0	0	0	4.72952e-08	2.36617e-07
f__Neocallimastigaceae;g__Piromyces	8.02943e-06	9.18243e-06	5.8237e-06	1.14178e-05	4.49618e-06		0	0	0	2.65712e-08	0		0	0	0	0	0	0	0	0	0	0		0	0	0	0	0	0	0	0	0	0
f__Peptostreptococcaceae;g__Acetoanaerobium	4.81143e-06	1.74977e-06	1.78961e-05	7.03056e-06	7.20845e-06		0	0	0	0	0		0	0	0	0	0	0	0	0	0	0		0	0	0	0	0	0	0	0	0	0
f__Victivallaceae;g__Victivallis	9.70778e-06	0	8.11707e-07	2.57457e-07	2.76968e-05		0	0	0	0	0		0	0	0	0	0	0	0	0	0	0		0	0	0	0	0	0	0	0	0	0
f__Erysipelotrichaceae;g__Allobaculum	1.01661e-05	2.23824e-06	1.34449e-05	4.6331e-06	7.8757e-06		0	0	0	1.98213e-07	0		0	5.04261e-06	0	0	1.15285e-06	3.6188e-07	5.81093e-08	1.09318e-07	0	0		0	0	0	0	0	0	0	0	0	0
f__Rikenellaceae;g__Acetobacteroides	3.09499e-06	1.78722e-05	1.30543e-05	2.18244e-06	2.03536e-06		0	0	0	1.23274e-06	0		0	0	0	0	0	9.78857e-08	0	2.99356e-08	0	1.67252e-08		0	0	1.93644e-07	3.92497e-05	2.79429e-06	0	1.63664e-06	0	2.06795e-06	0
f__Thermoanaerobacteraceae;g__Thermodesulfitimonas	4.80443e-07	7.77653e-06	7.71796e-07	2.8755e-05	0		0	0	0	0	0		0	0	0	0	0	0	0	0	0	0		0	0	0	0	0	0	0	0	0	0
f__Gracilibacteraceae;g__Gracilibacter	8.83149e-06	2.28402e-07	1.05625e-06	1.7805e-06	2.56697e-05		0	0	0	0	0		0	0	0	0	0	0	0	0	0	0		0	0	0	0	0	0	0	0	0	0
f__Thermoanaerobacteraceae;g__Tepidanaerobacter	1.08888e-05	2.2662e-06	4.64694e-06	9.43754e-06	1.00919e-05		0	0	0	4.17698e-07	0		0	4.69829e-06	0	2.07965e-07	0	6.93526e-07	4.59405e-07	1.44043e-07	7.61233e-08	1.49346e-07		0	7.76659e-08	7.78735e-08	6.90768e-06	4.36694e-07	0	7.14898e-07	0	2.62805e-07	0
f__Lactobacillaceae;g__Sharpea	6.3709e-06	5.25487e-06	2.91248e-06	1.39851e-05	8.51445e-06		0	0	0	0	9.86934e-08		2.26213e-06	4.5541e-06	4.5483e-06	3.11097e-06	5.28095e-06	5.14983e-06	7.38099e-06	4.6912e-06	5.33009e-06	2.98666e-06		3.04952e-06	4.29041e-06	3.82953e-06	2.89061e-06	2.65084e-06	1.9347e-06	2.4811e-06	3.32263e-06	2.39294e-06	3.26202e-06
f__Flavobacteriaceae;g__Algibacter	1.19831e-05	1.06651e-05	4.31199e-06	2.68651e-06	7.29841e-06		0	0	0	0	0		0	0	0	0	0	6.01087e-06	3.33518e-06	7.14576e-06	3.26978e-06	5.53405e-06		0	0	0	0	0	0	0	0	0	0
f__Methanomassiliicoccaceae;g__Methanomassiliicoccus	7.94631e-06	2.72813e-06	9.36759e-07	1.06281e-05	1.46654e-05		0	0	0	0	0		0	0	0	0	0	0	0	0	0	0		0	0	0	0	0	0	3.32597e-07	0	0	0
f__Orbaceae;g__Orbus	1.36987e-05	5.68064e-06	3.95807e-06	2.58077e-06	1.09128e-05		0	2.75023e-05	0	3.60303e-06	0		2.85855e-05	1.77393e-05	8.75728e-05	2.84725e-05	5.41854e-05	7.41045e-05	5.92537e-05	7.46912e-05	8.25051e-05	7.60136e-05		5.44442e-05	7.58787e-05	4.20017e-05	3.98463e-05	4.89088e-05	4.26763e-05	2.57407e-05	6.92179e-05	3.28121e-05	4.90491e-05
f__Phyllobacteriaceae;g__Mesorhizobium	1.59563e-05	1.99297e-06	5.46815e-06	2.01605e-06	1.10251e-05		0	0	0	0	0		0	0	0	0	0	1.26618e-05	2.40309e-07	1.60678e-07	8.49144e-07	7.6633e-07		6.79364e-08	0	5.07222e-06	2.28397e-05	5.35066e-06	6.34469e-06	4.11637e-06	6.71333e-08	4.00451e-06	9.44203e-08
f__Flavobacteriaceae;g__Meridianimaribacter	8.56118e-06	1.03359e-05	5.95636e-06	3.28257e-06	8.08468e-06		0	0	0	0	0		0	0	0	0	0	0	0	0	0	0		0	0	0	0	0	0	0	0	0	0
f__Synergistaceae;g__Fretibacterium	3.45936e-06	7.64944e-06	4.60231e-06	1.63725e-05	4.06906e-06		0	0	0	0	0		0	8.55775e-08	0	0	0	7.00616e-05	4.19314e-05	7.41118e-05	4.85503e-05	6.033e-05		4.80358e-05	5.07045e-05	4.2187e-05	2.15733e-05	3.61115e-05	2.40995e-05	4.90874e-05	6.96617e-05	4.21237e-05	5.73653e-05
f__Planococcaceae;g__Sporosarcina	5.29531e-06	4.19934e-06	1.01737e-05	8.74217e-06	7.7242e-06		0	0	0	8.52982e-07	0		7.35415e-07	1.03878e-06	0	1.33754e-06	3.41446e-07	2.01738e-06	9.55995e-07	1.39132e-07	3.45061e-07	1.60088e-07		2.94134e-07	0	0	9.58983e-06	6.68831e-07	0	1.00698e-06	4.64672e-08	1.04896e-06	3.79474e-08
f__Selenomonadaceae;g__Schwartzia	5.70529e-06	3.02094e-06	2.98758e-06	1.25765e-05	1.17749e-05		0	3.1308e-08	0	0	0		0	0	0	0	0	0	0	0	0	0		0	0	0	0	0	0	0	0	0	0
f__Sporolactobacillaceae;g__Sporolactobacillus	4.64096e-06	6.99905e-06	6.77568e-06	9.85577e-06	7.62006e-06		0	0	0	0	0		0	1.40727e-07	0	0	0	0	0	0	0	0		0	0	5.82149e-06	2.17928e-06	5.38115e-06	6.24528e-06	4.65013e-06	0	4.52547e-06	0
f__Unclassified;g__Anoxybacter	9.79144e-08	6.32906e-06	1.66179e-07	2.91347e-05	2.44556e-08		0	0	0	0	0		0	0	0	0	0	0	0	0	0	0		0	0	0	0	0	0	0	0	0	0
f__Comamonadaceae;g__Curvibacter	6.51355e-06	1.47879e-05	8.41286e-06	1.56067e-06	4.35349e-06		0	0	0	0	0		0	0	0	0	0	0	0	0	0	0		0	0	0	1.41876e-07	0	0	0	0	0	0
f__Unclassified;g__Desulfuribacillus	1.04309e-05	3.08408e-06	3.30836e-06	5.18057e-06	1.34261e-05		0	0	0	0	0		0	0	0	0	0	0	0	0	0	0		0	0	0	0	0	0	0	0	0	0
f__Myoviridae;g__Thornevirus	2.54872e-06	3.19706e-06	1.93871e-05	3.29934e-06	6.84867e-06		0	0	0	0	0		0	0	0	0	0	0	0	0	0	0		0	0	0	0	0	0	0	0	0	0
f__Clostridiaceae;g__Natronincola	6.20273e-06	3.33665e-06	2.48323e-06	1.33202e-05	9.8774e-06		0	0	0	0	0		9.57689e-08	7.647e-06	0	1.51638e-07	3.53778e-07	2.11242e-07	7.60086e-07	5.36218e-07	9.44595e-08	3.7064e-07		0	0	0	0	0	0	0	0	2.79111e-07	0
f__Desulfobulbaceae;g__Desulforhopalus	2.73607e-06	1.68893e-05	1.05656e-05	3.42652e-06	1.39597e-06		0	0	0	0	0		0	0	0	0	0	0	0	0	0	0		0	0	1.47429e-06	0	7.86214e-06	4.69179e-05	2.91004e-06	0	2.08572e-06	0
f__Paenibacillaceae;g__Thermobacillus	2.82294e-06	3.38194e-06	5.45587e-06	1.69369e-05	6.13829e-06		0	0	0	0	0		1.5713e-07	3.41285e-06	7.94238e-08	5.85247e-07	2.3218e-06	0	0	0	1.16236e-07	0		0	0	0	0	0	0	0	0	0	0
f__Bacillaceae;g__Oceanobacillus	1.03891e-05	2.19559e-06	7.32053e-06	7.72855e-06	6.93287e-06		0	0	0	0	0		0	1.49468e-06	0	0	3.87122e-08	4.84122e-08	0	0	0	0		0	0	0	0	0	0	7.74602e-08	0	0	0
f__Budviciaceae;g__Leminorella	3.51218e-06	6.67704e-06	3.09954e-06	1.59994e-05	4.8035e-06		0	0	0	0	0		0	7.45027e-08	0	0	0	8.15572e-06	6.27371e-06	6.78364e-06	4.60512e-06	3.14501e-06		5.4216e-06	6.66108e-06	2.14678e-06	1.66715e-06	0	1.53869e-06	1.65737e-06	6.45099e-06	1.77985e-06	3.72705e-06
f__Flavobacteriaceae;g__Tenacibaculum	2.8667e-06	2.00766e-05	5.48118e-06	4.58707e-06	9.05607e-07		0	0	0	0	0		0	0	0	0	0	0	0	0	0	0		0	0	0	0	0	0	0	0	0	0
f__Marinilabiliaceae;g__Thermophagus	6.37909e-06	6.47013e-06	7.57189e-06	8.12469e-06	5.31556e-06		0	0	0	0	0		0	0	0	0	0	0	0	0	0	0		6.076e-08	0	0	1.67076e-07	0	0	0	0	1.79522e-07	1.40744e-07
f__Trichuridae;g__Trichuris	4.25966e-06	2.64992e-06	2.20274e-05	1.84857e-06	2.91766e-06		0.000704246	0.000238128	0.000585143	0.000659566	0.000651935		2.72661e-05	1.23909e-05	8.35717e-05	1.789e-05	4.59698e-05	2.25527e-05	4.56362e-05	2.27902e-05	3.53176e-05	1.06784e-05		4.2388e-05	3.30655e-05	4.23212e-05	4.307e-05	3.3922e-05	2.2008e-05	3.99752e-05	5.54287e-05	3.44907e-05	6.02444e-05
f__Cytophagaceae;g__Spirosoma	6.05609e-06	5.43729e-06	5.55308e-06	9.2389e-06	7.3145e-06		0	0	0	0	0		0	0	0	0	3.28753e-06	0	2.54228e-08	0	0	0		0	0	0	0	0	0	0	0	0	0
f__Bacillaceae;g__Gracilibacillus	8.69518e-06	7.02867e-06	4.95102e-06	8.41561e-06	3.83669e-06		0	0	0	0	0		0	1.73061e-06	0	0	0	1.2233e-07	0	0	7.03313e-08	0		0	0	0	6.73045e-08	0	0	0	0	0	0
f__Chenopodiaceae;g__Beta	7.42031e-06	4.33059e-06	2.38403e-06	1.23579e-05	6.16282e-06		0	0	0	0	0		7.56943e-07	1.4614e-06	1.02029e-06	2.89161e-07	0	9.34729e-07	1.00127e-06	2.35455e-07	4.97729e-07	7.32371e-07		4.97764e-07	5.07816e-07	5.09173e-07	2.73748e-07	5.43068e-07	2.8561e-06	2.83028e-07	2.39485e-07	2.45116e-07	9.22414e-07
f__Flammeovirgaceae;g__Flammeovirga	6.14203e-06	6.32796e-06	4.1408e-06	8.24793e-06	7.60301e-06		0	0	0	0	0		0	0	0	0	0	0	0	0	0	0		0	0	0	0	0	0	0	0	0	0
f__Moraxellaceae;g__Moraxella	7.28364e-06	8.5622e-06	7.81779e-06	2.48689e-06	6.30098e-06		0	0	0	0	0		8.38026e-07	0	0	0	8.70676e-07	2.74075e-06	9.61297e-07	5.57196e-06	1.42066e-06	4.45952e-06		4.44312e-06	1.60758e-06	0	1.98891e-07	0	1.04347e-05	0	9.44556e-07	0	1.17042e-05
f__Geobacteraceae;g__Geobacter	7.79025e-06	5.62938e-06	8.85473e-06	4.75187e-06	5.12673e-06		0	0	0	0	0		0	0	0	0	0	1.43886e-05	9.63982e-06	1.29608e-05	8.33852e-06	1.18977e-05		1.45253e-05	1.42651e-05	9.76424e-06	4.63687e-06	9.15717e-06	6.47993e-06	9.30246e-06	1.55974e-05	7.08855e-06	1.59063e-05
f__Erysipelotrichaceae;g__Kandleria	9.79756e-06	3.83854e-06	3.23608e-06	4.27029e-06	1.10016e-05		0	0	0	3.1287e-07	0		0	5.43634e-07	0	0	0	0	0	0	0	0		0	0	4.47247e-08	8.65636e-06	4.29317e-07	0	5.63133e-07	0	5.02217e-07	0
f__Clostridiaceae;g__Caloranaerobacter	8.09938e-06	5.54849e-06	3.59159e-06	7.03585e-06	7.78374e-06		0	0	0	1.75397e-07	0		1.1657e-07	4.69989e-06	0	1.03699e-07	0	1.21581e-06	4.19886e-07	1.57983e-07	5.8443e-07	4.91397e-07		1.77962e-07	0	2.00583e-07	0	3.05031e-07	3.00034e-07	8.67029e-07	0	6.4374e-08	1.54727e-07
f__Micrococcaceae;g__Micrococcus	9.21774e-06	1.96067e-06	2.01607e-06	1.14778e-05	7.01706e-06		0	0	0	0	0		0	0	0	0	0	0	0	0	0	0		0	0	0	0	0	0	0	0	0	0
f__Lactobacillaceae;g__Pediococcus	3.0544e-06	5.24893e-06	3.86222e-06	1.85632e-05	9.12807e-07		0	0	0	0	0		0	0	0	0	5.2987e-08	0	0	0	0	0		0	0	0	0	0	0	0	0	0	0
f__Rhizobiaceae;g__Rhizobium	8.01067e-06	6.36728e-06	8.11102e-06	2.88768e-06	6.12147e-06		0	0	0	6.12497e-08	0		0	0	0	0	0	1.71823e-05	0	9.06468e-07	1.07154e-06	8.08562e-07		0	0	5.72458e-06	3.34944e-05	6.21066e-06	1.5381e-05	5.02092e-06	6.28951e-08	4.6012e-06	0
f__Brassicaceae;g__Brassica	1.58188e-05	8.31654e-06	2.32463e-06	1.42809e-06	3.07423e-06		2.88526e-06	3.34505e-07	1.50718e-06	1.45107e-06	2.85646e-06		7.40584e-07	1.66651e-07	5.78372e-07	1.35721e-06	2.43848e-06	2.60918e-06	6.02339e-06	1.0849e-06	2.41347e-06	2.1464e-06		1.27017e-06	2.56813e-07	8.33087e-07	7.89018e-07	5.22356e-07	3.32304e-07	3.70462e-07	3.13468e-07	4.45609e-07	2.10375e-07
f__Succinivibrionaceae;g__Succinivibrio	4.13232e-06	6.46347e-06	1.67422e-06	1.32235e-05	5.36575e-06		0	0	0	0	0		6.62643e-07	1.43926e-06	6.69887e-08	4.55647e-07	1.10154e-06	1.2619e-05	8.0174e-06	1.49956e-05	8.74807e-06	9.64524e-06		6.39561e-06	6.61648e-06	5.50964e-06	3.9669e-06	4.36356e-06	5.75531e-06	4.73003e-06	5.98961e-06	5.42609e-06	3.65681e-06
f__Flavobacteriaceae;g__Muricauda	5.24051e-06	6.70155e-06	9.09141e-06	6.5306e-06	3.04595e-06		0	0	3.62238e-08	0	0		0	0	0	0	0	0	0	0	0	0		4.38708e-07	0	0	1.08571e-06	5.98295e-07	0	0	0	0	2.03244e-07
f__Chromatiaceae;g__Marichromatium	3.95373e-06	2.3816e-06	3.6438e-06	1.03045e-05	1.01357e-05		0	0	0	0	0		0	0	0	0	0	0	0	0	0	0		0	0	0	0	0	0	0	0	0	0
f__Porphyromonadaceae;g__Gabonia	7.31448e-06	8.28816e-06	8.17098e-06	1.01693e-06	5.47826e-06		0	0	0	0	0		0	0	0	0	0	5.11443e-05	5.72837e-05	5.58373e-05	4.1749e-05	5.14245e-05		0	0	0	2.16775e-07	0	9.45968e-08	1.40612e-07	0	2.43555e-07	0
f__Neocallimastigaceae;g__Neocallimastix	8.41322e-06	3.07571e-06	3.33501e-06	9.97759e-06	5.46651e-06		0	0	0	0	0		0	0	0	0	0	0	0	0	0	0		0	0	0	0	0	0	0	0	0	0
f__Porphyromonadaceae;g__Petrimonas	6.32698e-06	3.15581e-06	1.32497e-05	1.87929e-06	5.55284e-06		0	0	0	0	0		0	0	0	0	3.10795e-05	4.57683e-08	2.27164e-08	0	0	2.21543e-08		1.92887e-05	6.7135e-07	4.62077e-08	4.19479e-05	6.19943e-07	0	0	4.51858e-08	0	2.88907e-05
f__Hydrogenothermaceae;g__Persephonella	1.38341e-05	6.70352e-06	1.58934e-06	1.72045e-06	6.29675e-06		0	0	0	0	0		0	0	0	0	0	0	0	0	0	0		1.43245e-05	0	1.62757e-05	1.24649e-07	7.15385e-05	1.01439e-06	3.40228e-05	2.39904e-07	5.52031e-05	2.36047e-05
f__Clostridiaceae;g__Proteiniclasticum	4.33199e-06	2.59148e-06	3.2706e-06	1.07602e-05	9.06512e-06		0	0	0	0	0		0	0	0	0	0	4.06404e-08	0	0	0	0		0	0	0	0	0	0	0	0	0	0
f__Selenomonadaceae;g__Propionispira	4.33342e-06	2.99818e-06	6.79128e-06	9.24593e-06	6.40993e-06		0	0	0	0	0		0	5.5167e-06	0	0	0	0	0	0	0	0		0	0	0	0	0	0	0	0	0	0
f__Rhodospirillaceae;g__Aestuariispira	4.35892e-06	1.06021e-05	1.60401e-06	1.20218e-05	1.11273e-06		0	0	0	0	0		0	0	0	0	0	0	0	0	0	0		0	0	0	0	0	0	0	0	0	0
f__Aerococcaceae;g__Facklamia	3.53113e-06	9.49667e-06	5.4398e-06	5.93476e-06	4.62008e-06		0	0	0	2.88204e-07	0		0	0	0	0	0	4.99629e-06	4.69122e-06	6.46365e-06	4.59831e-06	3.28637e-06		0	0	0	0	5.85882e-08	6.16253e-08	6.10682e-08	0	2.64441e-07	0
f__Endomicrobiaceae;g__Endomicrobium	1.56935e-05	2.12261e-06	2.72706e-06	1.86527e-06	6.22516e-06		0	0	0	0	0		0	0	0	0	0	1.66388e-05	4.25375e-08	1.0003e-06	1.22643e-06	8.29701e-07		0	0	0	2.67951e-05	7.38288e-07	0	0	0	8.33075e-08	1.5675e-07
f__Veillonellaceae;g__Massilibacillus	6.81775e-06	3.96287e-06	4.84761e-07	1.32143e-05	4.02928e-06		0	0	0	0	0		4.77317e-06	2.62161e-06	1.90162e-07	3.63783e-06	3.12694e-06	0	0	0	0	0		0	0	0	0	0	0	0	0	0	0
f__Thermoanaerobacteraceae;g__Moorella	5.77085e-06	1.63176e-06	7.95291e-07	8.96006e-06	1.09541e-05		0	0	0	0	0		0	0	0	0	0	0	0	0	0	0		0	0	0	0	0	0	0	0	0	0
f__Atopobiaceae;g__Atopobium	6.27261e-06	5.07426e-06	6.18303e-06	5.36528e-06	5.18295e-06		0	0	0	0	0		6.3439e-06	3.75789e-06	7.28779e-07	2.97422e-06	5.45927e-06	4.00598e-06	4.72026e-06	6.1891e-06	3.413e-06	3.76648e-06		2.55993e-05	2.59711e-05	6.54651e-06	6.72638e-06	6.20649e-07	2.61129e-06	4.69017e-06	1.77903e-05	6.30299e-06	1.37044e-05
f__Candidatus Termititenacaceae;g__Candidatus Termititenax	8.43644e-06	7.40904e-06	3.73266e-06	5.41623e-06	3.02446e-06		0	0	0	2.59307e-07	0		0	0	0	0	0	7.89057e-07	3.3809e-07	3.7102e-07	3.9215e-07	1.64863e-07		0	0	3.56328e-07	0	9.03665e-08	7.12882e-08	2.61779e-07	0	1.16359e-07	0
f__Bartonellaceae;g__Bartonella	5.73374e-06	2.86311e-06	5.46725e-07	1.52105e-05	3.62527e-06		0	0	0	0	0		0	0	0	0	0	9.91957e-08	0	0	0	0		0	0	0	0	0	0	0	0	0	0
f__Hymenobacteraceae;g__Adhaeribacter	4.75838e-06	4.50604e-06	5.24299e-06	9.28066e-06	3.85277e-06		0	0	0	0	0		0	0	0	0	0	0	0	0	0	0		0	0	0	0	0	0	0	0	0	0
f__Clostridiaceae;g__Thermobrachium	2.22611e-06	9.75985e-06	1.12516e-06	1.31383e-05	1.28677e-06		0	0	0	3.17778e-07	0		0	0	0	0	0	0	0	0	0	0		0	0	5.19157e-08	4.80079e-06	3.87601e-07	0	2.30862e-07	0	3.49892e-07	0
f__Pseudanabaenaceae;g__Pseudanabaena	2.29872e-06	1.06093e-05	7.53616e-07	1.31843e-05	0		0	0	0	0	4.31971e-08		0	0	0	0	0	0	0	0	0	0		0	0	0	0	0	0	1.36273e-07	0	0	0
f__Francisellaceae;g__Francisella	1.76336e-06	5.65337e-06	1.83306e-06	1.57538e-05	1.83326e-06		0	0	0	0	0		0	0	0	0	0	0	0	0	0	0		0	0	0	0	0	0	0	0	0	0
f__Rhizobiaceae;g__Sinorhizobium	6.26847e-06	1.90309e-06	1.02549e-05	3.50141e-06	4.65955e-06		0	0	0	0	0		0	0	0	0	0	1.70623e-05	1.14506e-05	1.9263e-05	1.31842e-05	1.72281e-05		1.1385e-05	1.30047e-05	0.000109043	2.84163e-05	6.21588e-05	5.99093e-05	8.61745e-05	1.91948e-05	0.000110402	1.57781e-05
f__Peptostreptococcaceae;g__Criibacterium	2.78762e-06	3.46669e-06	5.95707e-07	1.67434e-05	2.99215e-06		0	0	0	0	0		0	0	0	0	0	0	2.10623e-08	0	0	0		0	0	0	0	0	0	0	0	0	0
f__Erysipelotrichaceae;g__Bulleidia	5.57812e-06	2.3242e-06	6.33187e-07	9.44015e-06	8.55466e-06		0	0	0	0	0		0	0	0	0	0	0	0	0	0	0		0	0	0	0	0	0	0	0	0	0
f__Veillonellaceae;g__Dialister	6.25704e-06	5.37483e-06	1.771e-06	5.43478e-06	7.40068e-06		0	0	0	2.73023e-07	0		0	0	0	0	0	6.07574e-06	4.15652e-06	6.89348e-06	3.67023e-06	4.88042e-06		0	0	1.53016e-05	1.51845e-05	1.90285e-05	1.83235e-05	1.30143e-05	0	1.19254e-05	0
f__Carnobacteriaceae;g__Jeotgalibaca	4.07145e-06	4.12398e-06	1.78955e-06	1.36865e-05	2.56198e-06		0	0	0	0	0		0	1.18359e-06	0	0	0	0	0	0	0	0		0	0	0	0	0	0	0	0	0	0
f__Methanobacteriaceae;g__Methanosphaera	6.57313e-06	2.67201e-06	2.96924e-06	7.46417e-06	6.28461e-06		0	0	0	0	0		0	5.58314e-06	0	0	0	0	0	0	0	0		0	0	0	0	0	0	0	0	0	0
f__Campylobacteraceae;g__Arcobacter	8.22737e-06	2.74475e-06	5.77968e-06	3.74786e-06	5.41828e-06		0	0	0	0	0		3.95191e-08	3.30403e-06	0	0	0	8.49139e-06	0	7.37569e-08	1.16936e-07	5.85014e-06		1.13047e-06	1.59075e-07	5.54657e-06	2.67137e-06	5.82569e-06	5.87024e-06	3.60664e-06	1.50039e-07	3.52657e-06	2.131e-06
f__Planococcaceae;g__Planomicrobium	4.09938e-06	5.94063e-06	8.79909e-06	3.29795e-06	3.49174e-06		0	0	0	0	0		0	3.34923e-06	0	0	0	0	0	0	0	0		0	0	0	0	0	0	0	0	0	0
f__Sphingobacteriaceae;g__Olivibacter	5.26866e-06	7.24218e-06	7.46226e-06	2.51958e-06	2.94928e-06		0	0	0	0	0		0	0	0	0	0	0	0	0	0	0		0	0	0	0	0	0	0	0	0	0
f__Lentimicrobiaceae;g__Lentimicrobium	4.9967e-06	4.91086e-06	2.89857e-06	8.62388e-06	3.89055e-06		0	0	0	0	1.02243e-07		0	0	0	0	0	0	0	0	0	0		0	0	0	0	0	0	0	0	0	0
f__Selenomonadaceae;g__Mitsuokella	4.34279e-06	4.08664e-06	1.42927e-06	9.9441e-06	5.32106e-06		0	0	0	0	0		0	0	0	0	0	0	0	0	0	0		0	0	0	0	0	0	0	0	0	0
f__Clostridiaceae;g__Senegalia	5.22726e-06	2.94039e-06	4.37569e-07	1.01244e-05	6.38881e-06		0	0	0	0	0		0	0	0	0	0	0	0	0	3.90376e-08	0		0	1.99143e-08	0	0	0	0	2.21982e-08	0	0	0
f__Bradyrhizobiaceae;g__Nitrobacter	7.0251e-06	7.20932e-06	3.57087e-06	1.9813e-06	5.31571e-06		0	0	0	0	0		0	0	0	0	0	0	0	0	0	0		0	0	0	0	0	0	0	0	0	0
f__Muridae;g__Mus	1.06446e-05	4.96072e-06	2.64877e-06	4.13684e-06	2.51917e-06		4.23756e-05	9.45256e-07	2.27949e-05	5.55748e-06	3.70454e-05		9.26132e-06	3.23557e-05	5.63432e-06	6.26369e-06	4.7908e-06	1.09921e-05	9.56042e-06	1.75857e-06	5.16663e-06	4.6172e-06		9.8423e-06	1.11649e-05	7.51888e-06	3.92178e-06	4.39595e-06	6.17351e-06	5.5113e-06	4.6279e-06	1.99342e-06	4.51506e-06
f__Cytophagaceae;g__Larkinella	6.74621e-06	5.38486e-06	5.20631e-06	2.56794e-06	4.96639e-06		0	0	0	0	0		2.49327e-06	0	3.05769e-06	5.66791e-06	2.00061e-06	1.96846e-06	3.77113e-06	8.27686e-06	1.24975e-06	1.0638e-05		4.03174e-07	0	4.66028e-06	1.68513e-06	5.48205e-06	3.60883e-06	8.98635e-06	0	9.92683e-06	1.15805e-06
f__Hungateiclostridiaceae;g__Pseudobacteroides	3.87833e-06	4.95527e-06	3.09273e-06	9.20011e-06	3.52353e-06		0	0	0	0	0		3.59208e-07	1.84592e-05	1.39864e-07	2.20573e-06	8.58303e-06	0	3.75115e-08	0	6.823e-08	0		0	0	0	0	0	0	0	0	0	0
f__Spirochaetaceae;g__Sediminispirochaeta	1.62321e-06	3.97037e-06	3.01195e-06	1.3226e-05	2.79659e-06		0	0	0	0	0		0	0	0	0	0	0	0	0	0	0		0	0	0	0	0	0	0	0	0	0
f__Burkholderiaceae;g__Paraburkholderia	5.31084e-06	8.17752e-07	8.41835e-06	2.16917e-06	7.77531e-06		0	0	0	0	0		1.40058e-06	5.22248e-06	1.00865e-07	1.47743e-06	2.92952e-06	9.00121e-05	4.48644e-05	8.86608e-05	4.58135e-05	5.65119e-05		3.62527e-06	2.75067e-06	1.10321e-06	2.60807e-05	1.22042e-06	1.23764e-06	9.81162e-07	1.66043e-06	9.80242e-07	2.32358e-06
f__Synergistaceae;g__Jonquetella	2.55915e-06	6.41372e-06	3.06203e-06	8.9327e-06	3.36468e-06		0	0	0	0	0		0	0	0	0	0	0	0	0	0	0		0	0	0	0	0	0	0	0	0	0
f__Rhodospirillaceae;g__Magnetospirillum	1.4076e-05	8.50052e-07	3.93716e-06	1.09101e-07	5.3408e-06		0	0	0	0	0		0	0	0	0	0	0	0	0	0	0		0	0	0	0	0	0	0	0	0	0
f__Eggerthellaceae;g__Slackia	4.38239e-06	3.20789e-06	1.12263e-06	7.9855e-06	7.3388e-06		0	0	0	0	0		0	0	0	0	0	6.49811e-08	0	0	0	0		0	0	6.93721e-07	0	1.23317e-07	8.4311e-07	1.28537e-07	0	7.23575e-07	0
f__Clostridiaceae;g__Desnuesiella	2.14217e-06	6.64526e-06	1.00332e-06	1.13801e-05	2.64441e-06		0	0	0	0	0		0	0	0	0	0	0	0	0	0	0		0	0	0	0	0	0	0	0	0	0
f__Clostridiaceae;g__Marinisporobacter	4.04851e-06	5.21813e-06	1.21912e-06	8.80345e-06	4.40771e-06		0	0	3.57696e-08	0	0		0	0	0	0	0	0	0	0	0	0		0	0	0	0	0	0	0	0	0	0
f__Eggerthellaceae;g__Asaccharobacter	1.59912e-06	2.83525e-06	9.61259e-06	6.28234e-06	3.22129e-06		0	0	0	0	0		0	0	0	0	0	0	0	0	0	0		3.32185e-05	2.20466e-05	1.30215e-06	1.16679e-06	0	3.13034e-07	1.10295e-06	2.24566e-06	1.01491e-06	3.34186e-05
f__Rhodobacteraceae;g__Labrenzia	5.66408e-06	6.63726e-06	5.80394e-06	1.58699e-06	3.80502e-06		0	0	0	0	0		0	0	0	0	0	1.44488e-08	0	0	0	0		0	0	0	0	0	0	0	0	0	0
f__Marinilabiliaceae;g__Geofilum	4.63027e-06	7.3187e-06	7.52084e-06	5.76703e-07	3.3827e-06		0	0	0	0	0		0	0	0	0	0	1.38085e-07	0	0	0	2.8851e-07		2.45732e-07	0	0	1.97934e-07	0	0	1.81808e-07	0	8.06712e-08	0
f__Orbaceae;g__Gilliamella	1.15882e-05	1.7085e-06	1.53817e-06	2.20283e-07	8.0576e-06		0	0	0	0	0		0	0	0	0	0	0	0	0	0	0		0	0	0	0	0	0	0	0	0	0
f__Pucciniaceae;g__Puccinia	1.13047e-05	5.7955e-06	1.90571e-06	1.20995e-06	2.50036e-06		2.54326e-06	1.62018e-07	6.43585e-07	9.14302e-07	1.05805e-06		7.10289e-07	5.41363e-07	6.69631e-07	1.95555e-06	7.27665e-07	1.4498e-06	4.19579e-06	6.86977e-07	1.61407e-06	7.33576e-07		7.51681e-07	1.60133e-07	5.90021e-07	3.69183e-07	5.65295e-07	4.23206e-07	2.11854e-07	2.00162e-07	1.79729e-07	1.45435e-07
f__Colwelliaceae;g__Thalassotalea	3.81794e-06	4.18529e-06	3.22974e-06	6.40661e-06	5.02486e-06		0	0	6.00552e-08	0	0		0	0	0	0	0	0	0	0	0	0		0	0	0	0	0	0	0	0	0	0
f__Eubacteriaceae;g__Alkalibaculum	2.33287e-06	3.02259e-06	1.91987e-06	1.1346e-05	4.03077e-06		0	0	0	0	0		2.79772e-06	8.83413e-06	5.2665e-06	3.60823e-06	4.72203e-06	5.27159e-06	1.00495e-05	4.50134e-06	5.70925e-06	3.827e-06		3.99676e-06	4.75704e-06	4.96444e-06	2.19804e-06	1.76497e-06	2.51169e-06	2.05611e-06	4.21212e-06	3.03266e-06	3.87956e-06
f__Clostridiaceae;g__Anaeromicrobium	5.9743e-06	2.54258e-06	1.61856e-06	3.18756e-06	9.24351e-06		0	0	0	0	0		0	4.48455e-06	0	6.45337e-08	0	0	0	0	0	0		0	0	0	0	0	0	0	0	0	0
f__Methanocorpusculaceae;g__Methanocorpusculum	3.45543e-07	3.31443e-06	1.8503e-07	1.74946e-05	1.04242e-06		0	0	0	0	0		0	0	0	0	0	0	0	0	0	0		0	0	0	0	0	0	0	0	0	0
f__Peptostreptococcaceae;g__Paraclostridium	2.13822e-06	2.34368e-06	1.63258e-06	1.15483e-05	4.59367e-06		0	0	0	0	0		0	4.83868e-06	0	0	0	0	0	0	0	0		0	0	0	0	0	0	0	0	0	0
f__Gottschalkiaceae;g__Gottschalkia	3.57173e-06	1.46138e-06	6.01666e-06	4.30014e-06	6.81375e-06		0	0	0	0	0		0	0	0	0	0	0	0	0	0	0		0	0	0	0	0	0	0	0	0	0
f__Marinifilaceae;g__Marinifilum	3.89792e-06	2.90385e-07	5.6237e-07	1.30128e-06	1.59805e-05		4.08365e-08	9.29924e-06	0	2.34811e-08	0		0	0	0	0	0	9.11977e-07	2.033e-06	0	4.19991e-07	4.63488e-07		1.09205e-05	0	4.40388e-05	2.18865e-05	3.60297e-05	2.28047e-05	3.51368e-05	2.52601e-08	3.71006e-05	1.98721e-05
f__Cytophagaceae;g__Siphonobacter	5.16859e-06	2.88321e-06	7.59242e-06	3.58513e-06	2.71016e-06		0	0	0	0	0		1.48883e-06	1.68424e-07	2.66922e-06	4.43892e-06	1.37497e-06	1.6913e-06	3.42721e-06	6.21951e-06	1.14725e-06	8.39543e-06		2.75359e-07	0	4.43631e-06	1.61255e-06	5.74554e-06	2.59378e-06	7.08472e-06	0	7.48039e-06	8.50452e-07
f__Hymenobacteraceae;g__Pontibacter	3.14667e-06	7.38855e-06	5.05939e-06	1.983e-06	4.27646e-06		0	0	0	0	0		1.53754e-06	4.94745e-08	2.5215e-06	4.85549e-06	1.00974e-06	2.38249e-06	4.78546e-06	5.85171e-06	9.43611e-07	8.41627e-06		3.37028e-07	0	3.96466e-06	1.77936e-06	5.84646e-06	2.90072e-06	6.05561e-06	0	7.00369e-06	8.74371e-07
f__Thermoanaerobacteraceae;g__Carboxydothermus	5.98548e-06	8.69294e-07	8.17424e-07	3.89324e-06	9.93752e-06		0	0	0	0	0		0	0	0	0	0	0	0	0	0	0		0	0	0	0	0	0	0	0	0	0
f__Jiangellaceae;g__Jiangella	7.93349e-07	3.81456e-06	5.79298e-07	1.62847e-05	0		0	0	0	0	0		0	0	0	0	0	0	0	0	0	0		0	0	0	0	0	0	0	0	0	0
f__Unclassified;g__Candidatus Saccharimonas	9.26405e-06	1.39553e-06	2.49863e-06	3.17186e-06	5.11105e-06		0	0	0	0	0		0	0	0	0	0	0	0	0	0	0		0	0	0	0	0	0	0	0	0	0
f__Planococcaceae;g__Jeotgalibacillus	2.52439e-06	2.62797e-06	6.17667e-06	7.38773e-06	2.70368e-06		0	0	0	0	0		4.37345e-08	0	0	0	0	3.32917e-08	0	0	0	0		0	0	0	0	0	0	0	0	0	0
f__Vibrionaceae;g__Photobacterium	3.91796e-06	4.56067e-06	2.73411e-06	4.66735e-06	5.17171e-06		0	0	0	0	0		0	0	0	0	0	1.57064e-05	9.6585e-06	1.2667e-05	9.15504e-06	9.68963e-06		8.50171e-06	9.4108e-06	1.27941e-05	7.23012e-06	1.4269e-05	1.16084e-05	1.26706e-05	1.16583e-05	9.34278e-06	1.20233e-05
f__Pasteurellaceae;g__Rodentibacter	9.54406e-06	2.08692e-06	1.62739e-06	1.22493e-06	6.42315e-06		0	0	0	0	0		0	0	0	0	0	2.46539e-06	7.97746e-07	1.12497e-06	6.40134e-07	5.17758e-07		5.50444e-06	5.89483e-06	6.70837e-06	3.95696e-05	4.23678e-06	4.35166e-06	5.13856e-06	1.70203e-06	4.6217e-06	3.19588e-06
f__Synechococcaceae;g__Synechococcus	5.0523e-06	4.3916e-06	6.76191e-06	8.73481e-07	3.52433e-06		0	0	0	0	0		0	0	0	0	0	0	0	0	0	0		0	0	0	0	1.02317e-07	0	0	0	0	0
f__Marinilabiliaceae;g__Alkalitalea	3.49711e-06	3.70792e-06	3.21551e-06	6.22002e-06	3.95001e-06		0	0	0	0	0		0	0	0	0	0	0	0	0	0	0		0	0	0	0	0	0	0	0	0	0
f__Opitutaceae;g__Ereboglobus	2.94205e-06	4.40651e-06	9.29761e-06	1.94313e-06	2.00126e-06		0	0	0	0	0		0	0	0	0	0	5.40065e-07	0	0	1.43788e-07	0		2.87597e-07	0	0	3.16331e-07	0	0	0	0	0	2.66475e-07
f__Bacteroidaceae;g__Anaerorhabdus	4.84671e-06	2.34226e-06	4.23735e-06	3.94674e-06	5.08034e-06		0	0	0	0	0		0	3.16102e-07	0	0	3.58488e-07	4.10523e-08	0	7.65228e-08	4.37195e-08	0		0	0	0	7.04698e-08	0	0	0	0	0	0
f__Myoviridae;g__Alcyoneusvirus	2.20772e-06	5.53246e-06	7.97279e-06	3.93582e-06	7.39883e-07		0	0	0	0	0		0	0	0	0	0	2.13815e-06	6.25879e-06	7.18834e-06	4.66686e-06	7.80685e-06		0	0	0	0	2.45989e-08	0	0	0	0	0
f__Cytophagaceae;g__Cytophaga	4.47751e-06	3.60267e-06	2.55979e-06	5.31433e-06	4.37018e-06		0	0	0	0	0		0	0	0	0	0	0	0	0	0	0		0	0	0	0	0	0	0	0	0	0
f__Sphingomonadaceae;g__Sphingomonas	1.11682e-05	1.48332e-07	3.47242e-06	1.18307e-06	4.33605e-06		0	0	0	0	0		0	0	0	0	0	0	0	0	0	0		0	0	0	0	0	0	0	0	0	0
f__Bacillaceae;g__Thalassobacillus	1.12249e-06	2.67389e-06	3.28848e-06	1.25568e-05	4.61145e-07		0	0	0	0	0		1.34983e-07	8.36546e-06	5.45834e-08	9.2817e-07	4.01404e-06	0	0	0	1.33137e-07	0		0	0	0	0	0	0	0	0	0	0
f__Neocallimastigaceae;g__Anaeromyces	4.80893e-06	1.58725e-06	3.79428e-06	3.18377e-06	6.64361e-06		0	0	0	0	0		0	0	0	0	0	0	0	0	0	0		0	0	0	0	0	0	0	0	0	0
f__Syntrophomonadaceae;g__Syntrophomonas	3.17019e-06	2.69293e-06	4.26604e-06	7.12755e-06	2.72822e-06		0	0	0	3.76122e-07	0		0	0	0	0	0	0	0	0	0	0		0	0	4.77924e-08	7.29731e-06	8.15582e-07	0	4.25052e-07	0	2.30073e-07	0
f__Tissierellaceae;g__Soehngenia	7.51353e-07	4.00845e-06	3.05406e-06	1.13105e-05	5.79602e-07		0	0	5.35704e-08	0	0		0	0	0	0	0	0	0	0	0	0		0	0	0	0	0	0	0	0	0	0
f__Unclassified;g__Exiguobacterium	2.68658e-06	1.17221e-06	2.04259e-06	1.04608e-05	3.20198e-06		0	0	0	0	0		0	0	0	0	0	6.37652e-06	4.89729e-06	9.21304e-06	9.22524e-06	4.65043e-06		0	0	0	0	0	0	0	0	0	0
f__Bacillaceae;g__Tepidibacillus	1.2447e-06	6.66866e-06	7.99805e-07	8.14287e-06	2.58441e-06		0	0	0	2.80069e-07	0		0	0	0	0	0	0	0	0	0	0		0	0	2.13524e-07	0	2.27738e-07	2.39544e-07	2.37378e-07	0	1.02791e-07	0
f__Rhodobacteraceae;g__Thalassobium	4.93453e-06	4.80064e-06	1.44773e-06	6.06096e-06	2.01185e-06		0	0	0	0	0		0	0	0	0	0	0	0	0	0	0		0	0	0	0	0	0	0	0	0	0
f__Eubacteriaceae;g__Pseudoramibacter	2.99133e-06	4.23474e-06	2.60849e-06	4.3781e-06	4.61802e-06		0	0	0	0	0		0	4.91918e-06	0	0	0	0	0	0	0	0		0	0	0	0	0	0	0	0	0	0
f__Planctomycetaceae;g__Thermogutta	0	6.19808e-07	1.82022e-05	0	0		0	0	0	0	0		0	0	0	0	0	0	0	0	0	0		0	0	0	0	0	0	0	0	0	0
f__Clostridiales Family XIII. Incertae Sedis;g__Mogibacterium	3.45422e-06	1.9191e-06	2.93324e-06	7.03689e-06	3.43751e-06		0	0	0	0	0		0	0	0	0	0	0	0	0	0	0		0	0	0	0	0	0	0	0	0	0
f__Eggerthellaceae;g__Enterorhabdus	2.01644e-06	1.33083e-06	9.75678e-06	2.50403e-06	3.06059e-06		0	0	0	0	0		0	0	0	0	0	0	0	0	0	0		0	0	0	0	0	0	0	0	0	0
f__Mycobacteriaceae;g__Mycobacterium	3.05351e-06	4.70344e-06	7.03703e-06	1.08506e-06	2.74332e-06		0	0	0	0	0		0	0	0	0	2.84586e-06	6.31975e-07	0	1.01187e-07	0	0		3.20873e-07	3.27352e-07	0	6.82334e-06	0	0	0	0	0	0
f__Oceanospirillaceae;g__Marinomonas	1.87433e-06	2.38935e-06	2.53374e-06	7.29471e-06	4.34575e-06		0	0	0	0	0		0	0	0	0	0	0	0	0	0	0		0	0	0	0	0	0	0	0	0	0
f__Erysipelotrichaceae;g__Eggerthia	3.56733e-06	1.84351e-06	8.3757e-07	5.75113e-06	6.43408e-06		0	0	0	0	0		2.85548e-07	1.65493e-05	0	7.33816e-07	4.92486e-07	0	0	5.12286e-08	0	5.31147e-08		0	0	0	0	0	0	8.43406e-08	0	0	0
f__Fervidobacteriaceae;g__Fervidobacterium	3.86347e-06	1.14751e-06	4.71422e-06	2.20992e-06	6.33675e-06		0	0	0	0	0		0	0	0	0	0	0	0	0	0	0		0	0	0	0	0	0	0	0	0	0
f__Siphoviridae;g__Andromedavirus	1.10982e-06	1.67104e-06	3.93884e-07	1.39078e-05	1.18344e-06		0	0	0	0	0		0	0	0	0	0	0	0	0	0	0		0	0	0	0	0	0	0	0	0	0
f__Bacillaceae;g__Caldibacillus	4.81861e-06	2.7657e-06	2.60075e-06	3.50884e-06	4.41528e-06		0	0	0	0	0		0	0	0	0	0	0	0	0	0	0		0	0	0	0	0	0	0	0	0	0
f__Spirochaetaceae;g__Marispirochaeta	1.61019e-06	2.96882e-06	6.69501e-07	1.13499e-05	1.40853e-06		0	0	0	0	0		0	0	0	0	0	0	0	0	0	0		0	0	0	0	0	0	0	0	0	0
f__Kofleriaceae;g__Haliangium	5.77934e-07	1.67405e-06	4.09592e-07	1.41545e-05	9.99987e-07		0	0	0	0	0		0	0	0	0	0	0	0	0	0	0		0	0	0	0	0	0	0	0	0	0
f__Unclassified;g__Dethiosulfatibacter	2.04091e-06	4.46982e-07	9.5136e-06	2.87721e-06	2.90982e-06		0	0	0	0	0		0	0	0	0	0	0	0	0	0	0		0	0	0	0	0	0	0	0	0	0
f__Peptococcaceae;g__Thermincola	5.33826e-06	1.57001e-06	1.40723e-06	4.8375e-06	4.56743e-06		0	0	0	0	0		0	0	0	0	0	0	0	0	0	0		0	0	0	0	0	0	0	0	0	0
f__Bacillaceae;g__Amphibacillus	1.23992e-06	1.78157e-06	8.04817e-07	1.22077e-05	1.57506e-06		0	0	0	0	0		2.73335e-06	5.47893e-06	9.50666e-07	1.50872e-06	1.12023e-06	0	0	0	0	0		4.84714e-08	0	0	0	0	0	0	0	0	0
f__Flavobacteriaceae;g__Winogradskyella	2.10663e-06	6.19817e-06	5.47592e-06	9.6162e-07	2.79926e-06		0	0	0	0	0		0	0	0	0	0	4.48394e-08	0	0	0	0		0	0	0	1.43608e-06	0	0	0	0	0	0
f__Microbacteriaceae;g__Leifsonia	2.66493e-06	1.23304e-06	2.72661e-06	4.6227e-06	6.19863e-06		0	0	0	0	0		0	0	0	0	0	0	0	0	0	0		0	0	0	0	0	0	0	0	0	0
f__Spongiibacteraceae;g__Sinobacterium	5.03529e-06	0	0	0	1.23111e-05		0	0	0	0	0		0	0	0	0	0	0	0	0	0	0		0	0	0	0	0	0	0	0	0	0
f__Eubacteriaceae;g__Alkalibacter	3.84634e-06	9.76682e-07	3.64112e-06	2.67378e-06	6.1045e-06		0	0	0	0	0		0	0	0	0	0	0	0	0	0	0		0	0	0	0	0	0	0	0	0	0
f__Rikenellaceae;g__Tidjanibacter	3.38296e-06	4.57962e-06	5.92666e-06	5.81168e-07	2.53489e-06		0	0	0	0	0		0	0	0	0	0	0	7.56772e-08	0	0	0		0	0	0	1.51435e-07	0	0	0	0	0	4.25226e-08
f__Cyclobacteriaceae;g__Echinicola	4.85626e-06	1.53459e-06	4.24819e-06	9.62455e-07	5.32447e-06		0	0	0	0	0		0	0	0	0	3.60865e-05	1.13565e-07	0	0	0	0		2.25777e-05	9.46024e-07	0	4.91791e-05	0	0	0	3.87951e-08	0	3.70201e-05
f__Rhodospirillaceae;g__Caenispirillum	1.02473e-05	6.55156e-07	2.17504e-06	1.38205e-07	3.60766e-06		0	0	0	0	0		0	0	0	0	0	0	0	0	0	0		0	0	0	0	0	0	0	0	0	0
f__Carnobacteriaceae;g__Atopococcus	8.55905e-07	2.05043e-06	5.28412e-07	1.12349e-05	1.95991e-06		0	0	0	0	0		0	1.93859e-07	0	7.67161e-08	0	1.85992e-07	6.64106e-08	0	0	6.47675e-08		0	6.73633e-08	0	0	0	0	0	0	0	0
f__Gottschalkiaceae;g__Andreesenia	3.06855e-06	1.45267e-06	1.11185e-06	8.38303e-06	2.53064e-06		0	0	0	0	0		0	7.86908e-07	0	0	0	7.3443e-07	7.15191e-07	2.01818e-07	2.84417e-07	2.09249e-07		0	0	7.2739e-08	0	7.75811e-08	0	0	0	7.00332e-08	0
f__Nitrospiraceae;g__Candidatus Magnetobacterium	3.11227e-06	7.42753e-07	0	3.42352e-06	9.00798e-06		0	0	0	0	0		0	0	0	0	0	0	6.62416e-08	7.20214e-08	0	6.46027e-08		7.09953e-08	9.30699e-08	3.89368e-08	6.41212e-08	0	0	0	0	0	0
f__Coprothermobacteraceae;g__Coprothermobacter	1.67023e-06	1.50268e-06	4.26216e-07	1.01431e-05	2.43237e-06		0	0	5.09397e-08	0	0		0	0	0	0	0	0	0	0	0	0		0	0	0	0	0	0	0	0	0	0
f__Nitrospiraceae;g__Thermodesulfovibrio	4.28509e-06	2.5887e-06	1.22511e-06	3.11579e-06	4.75016e-06		0	0	0	0	0		0	0	0	0	0	0	0	0	0	0		0	0	0	0	0	0	0	0	0	0
f__Erysipelotrichaceae;g__Solobacterium	5.56768e-06	8.17031e-07	3.05397e-07	3.99542e-06	5.25363e-06		0	0	0	0	0		7.56563e-07	1.89413e-06	6.46027e-07	8.78348e-07	2.28156e-06	4.13424e-06	3.67285e-06	3.6437e-06	3.74801e-06	2.10138e-06		2.4279e-06	2.4191e-06	3.30017e-06	1.6249e-06	1.3676e-06	2.33713e-06	7.78409e-07	1.59453e-06	8.51221e-07	8.53349e-07
f__Flavobacteriaceae;g__Maribacter	2.94671e-06	2.99562e-06	6.47506e-06	1.52026e-06	1.83826e-06		0	0	0	0	0		0	0	0	0	0	8.61128e-07	0	0	1.01897e-07	0		1.01905e-07	1.03962e-07	0	7.28558e-06	0	0	0	0	0	0
f__Unclassified;g__Thiomonas	2.33623e-06	3.74899e-06	2.74982e-06	5.20538e-06	1.68249e-06		0	0	0	0	0		0	0	0	0	0	0	0	0	0	0		0	0	0	0	0	0	0	0	0	0
f__Eggerthellaceae;g__Raoultibacter	4.838e-06	1.7385e-06	6.56478e-07	3.26334e-06	5.18031e-06		0	0	0	0	0		0	7.40285e-06	0	0	0	0	3.28699e-08	0	0	0		0	0	0	0	0	0	0	0	0	0
f__Leuconostocaceae;g__Leuconostoc	7.26107e-06	1.0023e-06	1.14844e-06	2.98169e-06	3.18219e-06		0	0	0	0	0		4.55041e-07	1.04325e-06	3.83346e-08	1.08644e-06	0	3.16079e-07	1.5048e-07	0	2.2441e-07	7.33782e-08		0	0	0	1.23424e-07	4.08085e-08	0	0	0	0	0
f__Oxalobacteraceae;g__Massilia	3.054e-06	3.27944e-06	4.50373e-06	1.45189e-06	3.2361e-06		0	0	0	0	0		0	0	0	0	0	0	0	0	0	0		0	0	0	0	0	0	0	0	0	0
f__Clostridiaceae;g__Serpentinicella	1.57603e-06	2.85783e-06	1.05387e-06	6.81717e-06	3.17251e-06		0	0	0	0	0		0	0	0	0	0	0	0	0	0	0		0	0	0	0	0	0	0	0	0	0
f__Actinomycetaceae;g__Actinomyces	6.16399e-06	1.47734e-07	1.99308e-08	2.0512e-06	6.91749e-06		0	0	0	0	0		0	0	0	0	0	0	0	0	0	0		0	0	0	0	0	0	0	0	0	0
f__Peptostreptococcaceae;g__Asaccharospora	4.52434e-06	4.59608e-07	3.90245e-07	9.97305e-07	8.78144e-06		0	0	0	0	0		0	0	0	0	0	0	0	0	0	0		0	0	0	0	0	0	0	0	0	0
f__Archaeoglobaceae;g__Archaeoglobus	1.583e-06	1.47962e-06	2.86084e-07	1.01398e-05	1.64342e-06		0	0	0	0	0		0	0	0	0	0	0	0	0	0	0		0	0	0	0	0	0	0	0	0	0
f__Leuconostocaceae;g__Weissella	6.79184e-06	6.21825e-07	1.46964e-06	4.24837e-06	1.80604e-06		0	0	0	0	0		4.13535e-07	8.70978e-07	7.60101e-08	1.16327e-06	0	2.08908e-07	3.72965e-08	3.50821e-08	1.1124e-07	2.54616e-07		0	0	7.58653e-08	2.03938e-07	1.0519e-06	8.51101e-08	6.32555e-07	0	1.09565e-06	0
f__Magnetococcaceae;g__Magnetofaba	2.6086e-06	4.75755e-06	4.83075e-06	6.96221e-07	2.00605e-06		0	0	0	0	0		0	0	0	0	0	0	0	0	0	0		0	0	0	1.87125e-06	0	0	0	0	0	0
f__Rhodospirillaceae;g__Thalassospira	7.1965e-06	5.42579e-07	3.82525e-06	2.75628e-07	2.81832e-06		0	0	0	0	0		0	0	0	0	0	1.70525e-05	0	6.87273e-07	1.10308e-06	8.44535e-07		2.15249e-07	0	0	2.74636e-05	1.08614e-06	0	0	0	5.29981e-08	9.97204e-08
f__Rhodospirillaceae;g__Novispirillum	7.75286e-06	6.61902e-07	3.40194e-06	1.6703e-07	2.67243e-06		0	0	0	0	0		0	0	0	0	0	0	0	0	0	0		0	0	0	0	0	0	0	0	0	0
f__Flavobacteriaceae;g__Empedobacter	6.02211e-06	2.02731e-06	2.3409e-06	1.7442e-06	2.44726e-06		0	0	0	0	0		0	0	0	0	0	0	3.92063e-07	0	0	0		0	0	0	0	0	0	0	0	0	0
f__Flavobacteriaceae;g__Nonlabens	3.88458e-06	4.00585e-06	3.10166e-06	6.40307e-07	2.89631e-06		0	0	0	0	0		0	0	0	0	0	0	0	0	0	0		0	0	0	1.1801e-06	0	0	0	0	0	0
f__Sporomusaceae;g__Acetonema	1.28461e-06	2.06511e-06	1.66816e-06	7.17961e-06	2.3291e-06		0	0	0	0	0		0	0	0	0	0	0	0	0	0	0		0	0	0	0	0	0	0	0	0	0
f__Staphylococcaceae;g__Macrococcus	4.59957e-06	2.08756e-06	1.27149e-06	2.3814e-06	4.10854e-06		0	0	0	0	0		0	0	0	0	0	0	0	0	0	0		0	0	0	0	0	0	0	0	0	0
f__Unclassified;g__Fenollaria	2.78158e-06	5.69883e-07	9.49655e-07	2.80167e-06	7.27651e-06		0	0	0	0	0		0	0	0	0	0	0	0	0	0	0		0	0	0	0	0	0	0	0	0	0
f__Siphoviridae;g__Cequinquevirus	6.31475e-06	7.35446e-07	4.27913e-06	5.50795e-07	2.45894e-06		0	0	0	8.81995e-07	0		0	0	0	0	7.29258e-07	5.62568e-07	6.62876e-07	0	5.99118e-08	1.52803e-06		0	0	0	0	0	0	0	0	0	0
f__Chitinophagaceae;g__Niabella	3.50472e-06	1.98936e-06	1.23732e-06	4.71077e-06	2.89094e-06		0	0	0	0	0		6.16771e-06	3.66347e-07	7.91301e-06	1.39456e-05	4.83069e-06	5.02743e-06	1.12023e-05	2.15708e-05	4.09174e-06	2.87372e-05		1.3392e-06	0	1.5674e-05	4.68936e-06	1.59387e-05	6.86158e-06	2.44977e-05	2.30189e-08	2.57114e-05	3.08665e-06
f__Bacillaceae;g__Paraliobacillus	3.21202e-06	1.6507e-06	3.16486e-06	3.66783e-06	2.62951e-06		0	0	0	0	0		0	1.71295e-06	0	0	0	0	0	0	0	0		0	0	0	0	0	0	0	0	0	0
f__Peptostreptococcaceae;g__Terrisporobacter	1.14986e-06	1.24583e-06	5.71289e-08	1.02147e-05	1.5127e-06		0	0	0	0	0		1.20925e-07	1.0681e-05	2.44493e-07	1.94018e-06	6.36556e-06	3.43262e-07	2.20618e-07	6.91731e-08	8.23445e-07	2.1516e-07		0	0	2.99175e-07	0	7.97726e-08	0	2.49448e-07	0	1.44023e-07	0
f__Peptococcaceae;g__Candidatus Dichloromethanomonas	2.55308e-06	1.78534e-06	3.54952e-07	4.18105e-06	5.27065e-06		0	0	0	0	0		0	0	0	0	0	0	0	0	0	0		9.98088e-07	9.50359e-07	0	0	0	0	0	0	0	6.47349e-07
f__Pseudonocardiaceae;g__Amycolatopsis	5.53723e-06	2.47391e-06	1.42707e-06	1.19458e-06	3.33346e-06		0	0	0	0	0		0	0	0	0	0	0	0	0	0	0		0	0	0	0	0	0	0	0	0	0
f__Rhodobacteraceae;g__Rubellimicrobium	1.12722e-06	2.13488e-06	1.39292e-07	9.18745e-06	1.32527e-06		0	0	0	0	0		0	0	0	0	0	0	0	0	0	0		0	0	0	0	0	0	0	0	0	0
f__Flavobacteriaceae;g__Apibacter	1.6458e-06	2.84753e-06	7.12267e-06	1.63906e-06	5.94584e-07		0	0	0	0	0		0	0	0	0	0	0	0	0	0	0		0	0	0	7.864e-07	0	0	0	0	6.77981e-08	0
f__Unclassified;g__Candidatus Moduliflexus	3.87237e-06	2.11131e-06	3.37341e-06	1.07402e-06	3.39492e-06		0	0	0	0	0		0	0	0	0	0	0	0	0	0	0		1.28741e-06	0	0	1.26698e-06	5.91403e-07	0	0	0	0	1.31842e-06
f__Erysipelotrichaceae;g__Breznakia	7.76765e-06	1.90569e-06	2.54444e-06	3.10432e-07	1.00263e-06		0	0	0	0	0		1.86778e-06	1.05335e-05	1.64823e-06	1.87612e-06	2.83248e-06	1.04374e-05	1.04233e-05	8.89445e-06	9.38635e-06	5.68083e-06		5.42386e-06	5.40677e-06	7.67596e-06	3.47005e-06	3.50943e-06	5.25002e-06	1.85969e-06	3.9163e-06	2.85277e-06	2.10088e-06
f__Syntrophomonadaceae;g__Syntrophothermus	3.61761e-06	1.47482e-06	9.0768e-07	4.13025e-06	3.36948e-06		0	0	0	0	0		0	0	0	0	0	0	0	0	0	0		0	0	0	0	0	0	0	0	0	0
f__Clostridiales Family XVI. Incertae Sedis;g__Carboxydocella	2.24906e-06	2.98134e-06	1.08589e-06	3.60708e-06	3.53168e-06		0	0	0	4.02151e-07	0		0	0	0	0	0	0	0	0	0	0		0	0	6.56998e-08	0	0	1.10559e-07	1.09559e-07	0	1.5814e-07	0
f__Thermoanaerobacteraceae;g__Calderihabitans	1.6148e-06	1.76633e-06	1.16256e-06	6.17428e-06	2.5649e-06		0	0	0	0	0		0	0	0	0	0	0	0	0	0	0		0	0	0	0	0	0	0	0	0	0
f__Peptococcaceae;g__Desulfofarcimen	2.32896e-07	1.94548e-06	1.95742e-07	1.07801e-05	6.32833e-08		0	0	0	1.57285e-07	0		0	0	0	0	0	4.74667e-07	0	0	1.01101e-07	3.32021e-07		3.03325e-07	4.126e-07	3.59742e-08	6.92404e-06	3.4532e-07	0	5.59903e-07	2.91872e-07	3.11724e-07	2.81048e-07
f__Podoviridae;g__Lightbulbvirus	1.09722e-06	1.02723e-05	1.41008e-06	2.34273e-07	1.8985e-07		0	0	0	0	0		0	0	0	0	0	0	0	0	0	0		0	0	0	0	0	0	0	0	0	0
f__Peptoniphilaceae;g__Finegoldia	4.90089e-06	2.24705e-07	1.44139e-06	3.60803e-06	2.99567e-06		0	0	0	0	0		0	0	0	0	0	0	0	0	0	0		0	0	0	0	0	0	0	0	0	0
f__Staphylococcaceae;g__Salinicoccus	3.36572e-07	2.10397e-06	8.30058e-07	9.88867e-06	0		0	0	0	0	0		0	0	0	0	0	0	0	0	0	0		0	0	0	0	0	0	0	0	0	0
f__Unclassified;g__Ndongobacter	2.17523e-06	4.63591e-07	4.11668e-07	2.55219e-06	7.55572e-06		0	0	0	0	0		0	0	0	0	0	0	0	0	0	0		0	0	0	0	0	0	0	0	0	0
f__Methanocaldococcaceae;g__Methanocaldococcus	4.81868e-06	1.93443e-06	2.67148e-06	2.60891e-06	1.09801e-06		0	0	0	0	0		0	2.60312e-06	0	0	0	0	0	0	0	0		0	0	0	0	0	0	0	0	0	0
f__Rhodospirillaceae;g__Rhodospirillum	8.44319e-06	2.4202e-07	1.40844e-06	1.07528e-07	2.84998e-06		0	0	0	0	0		0	0	0	0	0	0	0	0	0	0		0	0	0	0	0	0	0	0	0	0
f__Clostridiaceae;g__Tindallia	6.09864e-07	6.37413e-06	1.771e-06	3.83133e-06	4.46445e-07		0	0	0	0	0		0	0	0	0	0	0	0	0	0	0		0	0	0	0	0	0	0	0	0	0
f__Poaceae;g__Aegilops	6.33466e-06	3.36213e-06	1.26263e-06	6.19528e-07	1.3949e-06		2.01075e-06	1.02936e-07	8.14576e-07	3.03274e-07	1.08592e-06		2.95645e-07	8.01612e-08	4.96918e-07	1.04521e-06	6.35301e-07	1.10349e-06	2.185e-06	2.04707e-07	9.10949e-07	7.17135e-07		3.9628e-07	1.11419e-07	3.75276e-07	4.26219e-07	3.87318e-07	2.27122e-07	6.20989e-08	1.57636e-07	1.74596e-07	5.05965e-08
f__Peptostreptococcaceae;g__Filifactor	2.81568e-06	2.11789e-06	1.5312e-06	1.92387e-06	4.55582e-06		0	0	0	0	0		0	4.79997e-06	0	0	0	2.57993e-08	0	0	0	0		0	0	0	0	0	0	0	0	0	0
f__Thermoactinomycetaceae;g__Planifilum	8.60874e-07	1.71024e-06	1.23476e-07	9.52693e-06	6.91578e-07		0	0	0	0	0		0	0	0	0	0	0	0	0	0	0		0	0	0	0	0	0	0	0	0	0
f__Thermoanaerobacteraceae;g__Thermanaeromonas	2.4494e-06	1.05589e-06	7.37178e-07	6.63408e-06	2.01897e-06		0	0	0	0	0		0	0	0	0	0	0	0	0	0	0		0	0	0	0	0	0	0	0	0	0
f__Estrildidae;g__Taeniopygia	1.35243e-06	1.82397e-06	8.69057e-06	6.43058e-07	3.85495e-07		0	0	0	0	0		0	0	0	0	0	0	0	0	0	0		0	0	0	4.30057e-08	0	0	0	0	0	0
f__Yersiniaceae;g__Serratia	4.10571e-06	7.95964e-07	6.81883e-07	1.84869e-06	5.36941e-06		0	0	0	0	0		1.06214e-05	2.45315e-05	1.5166e-05	8.58567e-06	1.7624e-05	1.56713e-05	5.07251e-06	9.12023e-06	6.11509e-06	1.53245e-05		5.98256e-06	5.23584e-06	1.07161e-06	8.41806e-07	4.81461e-07	7.92745e-07	8.94888e-07	1.10921e-06	8.32086e-07	5.10615e-06
f__Flavobacteriaceae;g__Kordia	3.67031e-06	1.05333e-06	2.56014e-06	9.32763e-07	4.46798e-06		0	0	0	0	0		0	0	0	0	0	9.00109e-08	0	0	0	0		0	0	0	5.27218e-08	0	0	0	0	0	0
f__Oceanospirillaceae;g__Oleibacter	4.26939e-06	5.80166e-07	6.03864e-07	7.90063e-07	6.28963e-06		0	0	0	0	0		0	0	0	0	0	0	0	0	0	0		0	0	0	0	0	0	0	0	0	0
f__Flavobacteriaceae;g__Lacinutrix	1.31459e-06	1.55737e-06	9.74702e-07	8.00407e-06	6.23476e-07		0	0	0	0	0		9.20726e-08	2.53873e-07	0	2.11037e-07	1.14211e-05	0	0	0	2.88217e-08	0		1.3623e-07	0	0	0	0	0	0	5.8552e-06	0	0
f__Erysipelotrichaceae;g__Merdibacter	3.08436e-06	9.62719e-07	5.10123e-06	2.12215e-06	1.103e-06		0	0	0	0	0		0	1.64535e-06	0	0	0	4.41872e-08	0	0	0	4.61615e-08		0	0	0	0	0	0	0	0	0	0
f__Proteinivoraceae;g__Anaerobranca	2.78457e-06	1.29643e-06	6.68366e-07	4.40532e-06	3.14681e-06		0	0	0	0	0		0	0	0	0	0	1.38213e-05	0	4.14161e-07	5.74546e-07	3.75733e-07		5.47225e-08	0	0	2.26314e-05	7.16436e-07	0	0	0	0	1.5211e-07
f__Ruminococcaceae;g__Bittarella	3.67724e-06	1.22178e-06	9.72312e-09	4.17746e-06	3.18561e-06		0	0	0	1.39472e-07	0		0	0	0	0	0	1.46403e-07	0	0	0	0		0	0	0	0	0	0	0	0	0	0
f__Branchiostomidae;g__Branchiostoma	7.60414e-08	3.92436e-07	1.13702e-05	1.59282e-07	1.30147e-07		0	0	0	0	0		0	0	0	0	0	0	0	0	0	0		0	0	0	0	0	0	0	0	0	0
f__Peptococcaceae;g__Desulfonispora	3.41728e-06	4.31178e-07	7.55836e-07	2.26065e-06	5.25749e-06		0	0	0	0	0		0	0	0	0	0	0	0	0	0	0		0	0	0	0	0	0	0	0	0	0
f__Rhodospirillaceae;g__Phaeospirillum	6.59933e-06	6.20056e-07	2.00602e-06	1.94196e-07	2.68474e-06		0	0	0	0	0		0	0	0	0	0	3.47582e-05	5.57849e-08	1.21931e-06	1.673e-06	1.22988e-06		5.03771e-07	0	0	5.06019e-05	1.31395e-06	0	2.10249e-08	0	0	4.22742e-07
f__Peptoniphilaceae;g__Parvimonas	3.85516e-06	5.58219e-07	3.0435e-06	1.13898e-07	4.49194e-06		0	0	0	0	0		0	0	0	0	0	0	0	0	1.60757e-07	0		0	0	0	0	0	0	0	0	0	0
f__Thermotogaceae;g__Oceanotoga	5.62593e-06	1.71639e-07	0	0	6.1842e-06		1.96712e-07	0	0	0	0		0	1.6218e-06	0	0	0	0	0	0	0	0		0	0	0	0	0	0	0	0	0	0
f__Bacillaceae;g__Domibacillus	2.46993e-06	2.01783e-06	3.76677e-06	1.44904e-06	2.2556e-06		0	0	0	0	0		0	0	0	0	0	0	0	0	0	0		0	0	3.40321e-08	1.21979e-08	0	0	0	0	0	0
f__Unclassified;g__Micavibrio	6.5372e-06	2.88439e-07	2.03696e-06	8.44204e-08	2.9053e-06		0	0	0	0	0		0	0	0	0	0	1.66046e-05	3.86246e-08	5.44969e-07	9.60012e-07	7.72213e-07		1.92016e-07	0	0	2.83008e-05	5.65628e-07	0	2.1836e-08	0	3.78221e-08	3.02453e-07
f__Unclassified;g__Geomicrobium	3.61856e-07	1.95519e-06	5.13671e-07	8.79235e-06	1.7084e-07		0	0	0	0	0		0	0	0	0	0	0	0	0	0	0		0	0	0	0	0	0	0	0	0	0
f__Unclassified;g__Tepidimicrobium	3.27712e-06	1.57454e-06	1.20058e-06	3.53497e-06	2.00751e-06		0	0	0	0	0		0	0	0	0	0	0	0	0	0	0		0	0	0	0	0	0	1.53307e-07	0	0	0
f__Eubacteriaceae;g__Aminicella	3.19199e-06	9.9079e-07	1.15234e-06	1.29144e-06	4.92757e-06		0	0	0	0	0		0	0	0	0	2.70769e-07	2.44387e-06	1.78159e-06	2.39401e-06	2.13273e-06	1.45383e-06		1.37372e-06	1.6965e-06	7.11558e-06	2.16415e-06	5.40378e-06	7.08468e-06	4.39707e-06	9.04424e-07	3.85575e-06	3.34955e-07
f__Dictyoglomaceae;g__Dictyoglomus	3.71976e-06	4.55647e-07	3.56748e-07	1.33359e-06	5.61969e-06		0	0	0	0	0		0	0	0	0	0	0	0	0	0	0		0	0	0	0	0	0	0	0	0	0
f__Rhodospirillaceae;g__Candidatus Endolissoclinum	5.8237e-06	4.83985e-07	3.73549e-07	4.34908e-07	4.36468e-06		0	0	0	0	0		0	0	0	0	0	0	5.53893e-08	0	0	0		1.53204e-05	0	1.8033e-05	0	8.51002e-05	1.52531e-06	3.50036e-05	2.69259e-07	6.35236e-05	2.53439e-05
f__Unclassified;g__Candidatus Syntrophoarchaeum	3.6046e-07	4.93053e-06	2.42149e-06	3.0698e-06	5.95346e-07		0	0	0	0	0		0	0	0	0	0	0	0	0	0	0		0	0	0	0	0	0	0	0	0	0
f__Methylocystaceae;g__Terasakiella	6.88844e-06	2.33392e-07	1.97313e-06	0	2.27369e-06		0	0	0	0	0		0	0	0	0	0	0	0	0	0	0		0	0	0	0	0	0	0	0	0	0
f__Clostridiaceae;g__Inediibacterium	3.80037e-06	6.57987e-07	4.31425e-07	2.90165e-06	3.52723e-06		0	0	0	0	0		0	0	0	0	0	0	0	0	0	0		2.31105e-06	3.85808e-07	0	3.42007e-06	2.7506e-07	0	0	1.496e-05	1.65533e-07	3.62077e-06
f__Carnobacteriaceae;g__Desemzia	5.41102e-07	8.0076e-07	1.84447e-06	6.73205e-06	1.35881e-06		0	0	0	0	0		0	0	0	0	0	0	0	0	0	0		0	0	0	0	0	0	0	0	0	0
f__Actinomycetaceae;g__Actinotignum	3.60613e-06	2.76227e-06	1.85375e-06	8.08462e-07	2.24626e-06		0	0	0	0	0		0	0	0	0	0	0	0	0	0	0		0	0	0	0	0	0	0	0	0	0
f__Hymenobacteraceae;g__Rufibacter	1.9599e-06	2.23404e-06	3.93555e-06	1.3731e-06	1.69559e-06		0	0	0	0	0		0	0	0	0	0	0	0	0	0	0		0	0	0	0	0	0	0	0	0	0
f__Comamonadaceae;g__Verminephrobacter	1.11652e-06	5.09075e-06	4.74778e-07	4.15437e-06	2.84101e-07		0	0	0	0	0		0	0	0	0	0	0	0	0	0	0		0	0	0	0	0	0	0	0	0	0
f__Thiotrichaceae;g__Thioploca	2.91084e-06	2.09882e-06	3.04487e-06	1.35504e-06	1.69838e-06		0	0	0	0	0		0	0	0	0	0	0	0	0	0	0		0	0	0	1.24868e-07	0	0	0	0	0	0
f__Thermonemataceae;g__Thermonema	4.78994e-06	5.4599e-07	1.22901e-06	2.66335e-07	4.08641e-06		0	0	0	0	0		0	0	0	0	0	0	0	0	0	0		0	0	0	0	0	0	0	0	0	0
f__Flammeovirgaceae;g__Roseivirga	2.35027e-06	2.29786e-06	4.02853e-06	6.40207e-07	1.59311e-06		0	0	0	0	0		0	0	0	0	0	0	0	0	0	0		0	0	0	0	0	0	0	0	0	0
f__Paenibacillaceae;g__Saccharibacillus	3.46541e-06	2.49206e-07	8.06079e-07	1.14533e-06	5.23279e-06		0	0	0	0	0		0	0	0	0	7.47957e-08	0	0	0	0	0		0	0	0	0	0	0	0	0	0	0
f__Leuconostocaceae;g__Oenococcus	4.05344e-06	7.10829e-07	1.127e-06	0	4.99043e-06		0	0	0	0	0		0	0	0	0	0	0	0	0	0	0		0	0	0	0	0	0	0	0	0	0
f__Enterobacteriaceae;g__Enterobacter	5.34552e-06	8.37429e-07	4.42469e-07	1.96736e-06	2.24404e-06		0.000610996	0.000221374	0.000505406	0.000571495	0.000573909		3.88438e-05	2.59237e-05	0.000102224	2.63545e-05	6.39142e-05	6.83733e-05	4.43912e-05	5.95941e-05	5.31677e-05	3.97746e-05		3.68671e-05	3.13442e-05	4.84472e-05	3.19436e-05	3.24918e-05	2.40905e-05	4.28903e-05	5.36743e-05	3.8817e-05	5.99428e-05
f__Peptoniphilaceae;g__Miniphocibacter	3.72595e-06	4.45254e-07	8.92363e-08	2.82604e-06	3.72953e-06		0	0	0	0	0		0	1.37976e-06	0	0	0	0	0	0	0	0		0	0	0	0	0	0	0	0	1.59326e-07	0
f__Erysipelotrichaceae;g__Erysipelothrix	2.74233e-06	1.8729e-06	2.43673e-06	2.08791e-06	1.58962e-06		0	0	0	9.97947e-08	0		0	1.15843e-07	0	0	0	7.40943e-08	0	1.05549e-07	0	0		0	2.41522e-07	0	0	0	0	0	0	0	0
f__Clostridiaceae;g__Caldisalinibacter	3.19736e-06	2.43713e-07	1.28491e-06	1.17695e-06	4.76885e-06		0	0	0	0	0		0	5.71591e-06	0	0	0	0	0	0	0	0		0	0	0	0	0	0	0	0	0	0
f__Clostridiaceae;g__Fonticella	2.06614e-06	9.43608e-07	2.69286e-06	2.75217e-06	2.16521e-06		0	0	0	4.76823e-07	0		0	0	0	0	0	0	0	0	0	2.9049e-08		0	0	0	6.74285e-06	6.46213e-07	0	4.71497e-07	0	5.25009e-07	0
f__Thermaceae;g__Meiothermus	2.77934e-06	1.426e-06	7.81758e-07	4.76928e-06	8.4203e-07		0	0	0	0	0		0	0	0	0	0	0	0	0	0	0		0	0	0	0	0	0	0	0	0	0
f__Burkholderiaceae;g__Mycetohabitans	6.43524e-06	3.48233e-07	1.87552e-06	1.52882e-07	1.76804e-06		0	0	0	0	0		0	0	0	0	0	2.06199e-05	5.36762e-08	6.05871e-07	9.60566e-07	4.71133e-07		2.66843e-07	0	2.72959e-08	4.64322e-05	6.9871e-07	3.06221e-08	0	0	0	1.23622e-07
f__Alicyclobacillaceae;g__Kyrpidia	9.20639e-07	2.51858e-06	4.73011e-06	1.69108e-06	7.02777e-07		0	0	0	0	0		0	0	0	0	0	0	0	0	0	0		0	0	0	0	0	0	0	0	0	0
f__Nautiliaceae;g__Lebetimonas	1.99395e-06	3.21777e-06	1.64126e-06	3.06117e-06	5.23046e-07		0	0	0	0	0		0	0	0	0	0	0	0	0	0	0		0	0	0	0	0	0	0	0	0	0
f__Aphanothecaceae;g__Aphanothece	1.13388e-06	2.63895e-06	1.42049e-06	4.24804e-06	9.82424e-07		0	0	0	0	0		0	0	0	0	0	0	0	0	0	0		0	0	0	0	0	0	0	0	0	0
f__Veillonellaceae;g__Caecibacter	1.59525e-06	2.54523e-06	1.30554e-06	4.20984e-06	6.16429e-07		0	0	0	0	0		0	0	0	0	0	1.22125e-07	0	0	0	0		0	0	0	0	0	0	0	0	0	0
f__Peptococcaceae;g__Desulfohalotomaculum	1.54329e-06	1.37807e-06	2.85393e-07	3.97967e-06	3.04363e-06		0	0	0	0	0		0	0	0	0	0	0	0	0	0	0		0	0	0	0	0	0	0	0	0	0
f__Actinomycetaceae;g__Varibaculum	9.19807e-07	2.7163e-07	8.4601e-06	0	5.66195e-07		0	0	0	0	0		0	0	0	0	0	0	0	0	0	0		0	0	0	0	0	0	0	0	0	0
f__Halanaerobiaceae;g__Halocella	1.75116e-06	1.56439e-06	8.16921e-07	4.70807e-06	1.33648e-06		0	0	0	0	0		0	5.33907e-07	0	0	0	0	0	0	0	0		0	0	0	0	0	0	0	0	0	0
f__Bacillaceae;g__Anaerobacillus	1.63948e-06	1.51444e-06	1.31315e-06	4.67319e-06	1.03653e-06		0	0	0	0	0		0	0	0	0	0	0	0	0	0	0		0	0	0	0	0	0	0	0	0	0
f__Archangiaceae;g__Hyalangium	2.11983e-06	2.3023e-06	2.60184e-06	1.12518e-06	1.97819e-06		0	0	0	0	0		0	0	0	0	0	0	0	0	0	0		0	0	0	0	0	0	0	0	0	0
f__Staphylococcaceae;g__Nosocomiicoccus	3.3847e-06	4.56801e-06	9.78709e-07	0	1.05417e-06		0	0	0	0	0		0	0	0	0	0	0	0	0	0	0		0	0	0	0	0	0	0	0	0	0
f__Scytonemataceae;g__Scytonema	6.92562e-07	1.89463e-06	6.47663e-06	3.56479e-07	5.56365e-07		0	0	0	0	0		0	0	0	0	0	0	0	0	0	0		0	0	0	0	0	0	0	0	0	0
f__Microcoleaceae;g__Arthrospira	3.45858e-06	6.14011e-07	6.72704e-07	2.02052e-06	3.15705e-06		0	0	0	0	0		0	0	0	0	0	0	0	0	0	0		0	0	0	0	0	0	0	0	0	0
f__Clostridiales Family XII. Incertae Sedis;g__Acidaminobacter	1.22076e-06	1.71596e-06	9.54464e-07	4.91628e-06	1.10586e-06		0	0	0	0	0		0	0	0	0	0	0	0	0	0	0		0	0	0	0	0	0	0	0	0	0
f__Unclassified;g__Neofamilia	3.52949e-06	2.93579e-07	5.44988e-07	1.82242e-06	3.6978e-06		0	0	0	0	0		0	0	0	0	0	0	0	0	0	0		0	0	0	0	0	0	0	0	0	0
f__Eggerthellaceae;g__Paraeggerthella	7.74695e-07	7.4432e-07	3.13655e-06	1.66321e-06	3.55179e-06		0	0	0	0	0		0	0	0	0	0	0	0	0	0	0		0	0	0	0	0	0	0	0	0	0
f__Unclassified;g__Nitratifractor	1.38217e-06	6.5476e-06	1.1358e-06	2.82345e-07	5.07436e-07		0	0	0	0	0		0	0	0	0	0	0	0	0	0	0		0	0	0	0	0	0	0	0	0	0
f__Rhodobacteraceae;g__Yangia	3.43466e-06	7.92925e-08	0	8.35465e-07	5.49156e-06		0	0	0	0	0		0	0	0	0	0	0	0	0	0	0		0	0	0	0	0	0	0	0	0	0
f__Endozoicomonadaceae;g__Endozoicomonas	1.84289e-06	2.52079e-06	3.88562e-06	5.5334e-07	9.96475e-07		0	0	0	0	0		0	0	0	0	0	0	0	0	0	0		0	0	0	0	0	0	0	0	0	0
f__Budviciaceae;g__Budvicia	3.65898e-06	1.21331e-07	0	1.17187e-06	4.83462e-06		0	0	0	0	0		0	0	0	0	0	0	0	0	0	0		0	0	0	0	0	0	0	0	0	0
f__Thiotrichaceae;g__Thiomargarita	2.36914e-06	3.8632e-07	4.75731e-07	3.07733e-06	3.46629e-06		0	0	0	0	0		0	0	0	0	0	2.743e-08	0	0	0	0		0	0	0	0	0	0	0	0	0	0
f__Peptococcaceae;g__Desulfofundulus	2.93107e-06	4.89643e-07	2.76537e-06	1.01141e-06	2.57208e-06		0	0	0	0	0		0	0	0	0	0	0	0	0	0	0		0	0	0	0	0	0	0	0	0	0
f__Corynebacteriaceae;g__Corynebacterium	2.91713e-06	1.78953e-06	2.55608e-06	8.91809e-07	1.606e-06		0	0	0	0	0		0	0	0	0	0	0	0	0	0	0		0	0	0	0	0	0	0	0	0	0
f__Prevotellaceae;g__Metaprevotella	5.37511e-07	2.17068e-06	5.92095e-06	6.14822e-07	3.9859e-07		0	0	0	0	0		0	0	0	0	0	0	0	0	0	0		0	0	0	0	0	0	0	0	0	0
f__Succinivibrionaceae;g__Succinatimonas	3.99493e-06	1.53253e-06	1.16603e-06	7.01956e-07	2.21534e-06		0	0	0	0	0		0	0	0	0	2.79191e-08	1.32483e-05	1.10018e-05	1.5816e-05	1.02217e-05	9.36312e-06		0	0	6.88121e-06	2.44493e-06	4.78622e-06	6.83e-06	4.4641e-06	0	5.05569e-06	0
f__Merismopediaceae;g__Synechocystis	7.71712e-07	5.93136e-06	2.6565e-07	2.47159e-06	0		0	0	0	0	0		0	0	0	0	0	0	0	0	0	0		0	0	0	0	0	0	0	0	0	0
f__Marinifilaceae;g__Ancylomarina	3.08685e-06	9.7065e-08	2.13741e-06	5.9659e-07	3.49935e-06		0	0	0	0	0		0	0	0	0	0	0	0	0	0	0		0	0	0	0	0	0	0	0	0	0
f__Leptotrichiaceae;g__Oceanivirga	3.99803e-06	4.23928e-07	1.26957e-06	2.23336e-07	3.48848e-06		0	0	0	0	0		0	0	0	0	0	0	0	0	0	0		0	0	0	0	0	0	0	0	0	0
f__Methanoregulaceae;g__Methanoregula	2.22902e-06	1.81705e-06	2.50471e-06	1.02757e-06	1.79206e-06		1.17654e-08	0	0	0	0		0	0	0	0	0	0	0	0	0	0		0	0	0	0	0	0	0	0	0	0
f__Alteromonadaceae;g__Alteromonas	5.51223e-07	6.88641e-06	1.4168e-06	1.32406e-07	2.65008e-07		0	0	0	0	0		0	0	0	0	0	0	0	0	0	0		0	0	0	0	0	0	0	0	0	0
f__Peptoniphilaceae;g__Anaerosphaera	8.13335e-07	2.03192e-06	2.73003e-06	3.36328e-06	1.7509e-07		0	0	0	0	0		0	0	0	0	0	0	0	0	0	0		0	0	0	0	0	0	0	0	0	0
f__Bacillales Family X. Incertae Sedis;g__Thermicanus	1.24398e-06	5.71278e-07	5.92876e-06	3.55531e-07	9.83922e-07		0	0	0	0	0		0	0	0	0	0	0	0	0	0	0		0	0	0	0	0	0	0	0	0	0
f__Methylophilaceae;g__Methylovorus	3.18435e-06	1.95564e-06	2.33495e-06	8.67345e-07	7.04758e-07		0	0	0	0	0		0	0	0	0	0	0	0	0	0	0		0	0	0	0	0	0	0	0	0	0
f__Unclassified;g__Candidatus Peribacter	1.34869e-06	7.87892e-07	8.45268e-08	4.11931e-06	2.5341e-06		0	0	0	0	0		0	0	0	0	0	0	0	0	0	0		0	0	0	0	0	0	0	0	0	0
f__Leptotrichiaceae;g__Streptobacillus	2.76447e-06	1.41861e-06	1.16904e-06	1.19656e-06	2.32276e-06		0	0	0	0	0		0	0	0	0	0	0	0	0	0	0		0	0	0	0	0	0	0	0	0	0
f__Rhodobiaceae;g__Roseospirillum	5.18297e-06	4.30197e-07	1.32881e-06	2.12701e-08	1.88352e-06		0	0	1.91131e-08	0	0		0	0	0	0	0	0	0	0	0	0		0	0	0	0	0	0	0	0	0	0
f__Callorhinchidae;g__Callorhinchus	4.24325e-06	5.95293e-07	8.23969e-07	3.36016e-07	2.82385e-06		0	0	0	0	0		0	0	0	0	0	0	0	0	0	0		0	0	0	0	0	0	0	0	0	0
f__Unclassified;g__Phytobacter	2.52384e-06	1.63759e-06	1.87124e-06	9.52104e-07	1.74258e-06		0	0	0	0	0		0	0	0	0	0	0	0	0	0	0		0	0	0	8.95277e-08	0	0	0	0	0	0
f__Kordiimonadaceae;g__Kordiimonas	4.80521e-06	4.24447e-07	1.18118e-06	2.88064e-08	2.22206e-06		0	0	0	0	0		0	0	0	0	0	0	0	0	0	0		0	0	0	0	0	0	0	0	0	0
f__Micromonosporaceae;g__Micromonospora	2.22155e-06	1.63221e-06	6.32494e-07	1.50415e-06	2.6688e-06		0	0	0	3.41481e-08	0		2.0662e-06	1.12194e-07	2.84597e-06	4.94305e-06	1.45498e-06	1.90162e-06	4.71463e-06	7.92945e-06	1.45204e-06	1.04204e-05		4.84047e-07	0	5.29019e-06	1.40107e-06	5.28101e-06	2.51426e-06	8.14601e-06	6.12494e-08	9.25845e-06	1.03862e-06
f__Flavobacteriaceae;g__Salinimicrobium	3.14027e-06	8.14364e-07	1.00899e-06	5.18563e-07	3.17316e-06		0	0	0	0	0		0	0	0	0	0	0	0	2.99844e-07	0	0		1.05648e-07	0	8.10521e-07	2.20786e-06	1.15263e-07	6.06192e-08	6.60783e-07	0	7.8037e-07	4.89444e-08
f__Clostridiales Family XIII. Incertae Sedis;g__Alterileibacterium	7.06891e-07	1.84274e-06	4.27688e-07	5.06354e-06	5.79953e-07		0	0	0	0	0		0	0	0	0	0	0	0	0	0	0		0	0	0	0	0	0	0	0	0	0
f__Pectobacteriaceae;g__Pectobacterium	2.15919e-06	3.93983e-07	1.14492e-06	4.07501e-06	7.61039e-07		0	0	0	0	0		3.82066e-06	6.51533e-06	5.6653e-06	4.60759e-06	8.00233e-06	6.32891e-06	2.44638e-06	5.9468e-06	3.72468e-06	7.06591e-06		4.33334e-06	6.11505e-06	1.06901e-06	7.22584e-08	2.27087e-06	1.18359e-06	1.57337e-06	2.3638e-06	1.86665e-06	1.10919e-06
f__Gemmataceae;g__Zavarzinella	2.69953e-06	2.1406e-06	1.22556e-06	1.08073e-06	1.37082e-06		0	0	0	0	0		0	0	0	0	0	0	0	0	0	0		0	0	0	0	0	0	0	0	0	0
f__Cytophagaceae;g__Flectobacillus	0	2.63895e-06	1.89398e-06	3.94767e-06	0		0	0	0	0	0		0	0	0	0	0	0	0	0	0	0		0	0	0	0	0	0	0	0	0	0
f__Thermomonosporaceae;g__Actinomadura	3.157e-06	1.37089e-07	2.8175e-07	1.00308e-06	3.81508e-06		0	0	0	0	0		0	0	0	0	0	0	0	0	0	0		0	0	0	0	0	0	0	0	0	0
f__Cytophagaceae;g__Pseudarcicella	3.35527e-07	1.63182e-06	4.49166e-07	5.64166e-06	2.90278e-07		0	0	0	0	0		0	0	0	0	0	0	0	0	0	0		0	0	0	0	0	0	0	0	0	0
f__Unclassified;g__Candidatus Vecturithrix	4.85632e-07	1.73046e-06	7.23421e-07	4.74943e-06	6.39013e-07		0	0	0	0	0		0	0	0	0	0	0	0	0	0	0		0	0	0	0	0	0	0	0	0	0
f__Micrococcaceae;g__Arthrobacter	6.54969e-07	1.73452e-07	7.06634e-06	2.61083e-07	1.17542e-07		0	0	0	0	0		0	0	0	0	0	0	0	0	0	0		0	0	0	0	0	0	0	0	0	0
f__Sporomusaceae;g__Anaerospora	6.36542e-07	1.23289e-06	3.06015e-06	2.80116e-06	4.75039e-07		0	0	0	0	0		0	0	0	0	0	0	0	0	0	0		0	0	0	0	0	0	0	0	0	0
f__Desulfobulbaceae;g__Desulfobulbus	3.98467e-06	5.51231e-07	5.69003e-07	1.31841e-06	1.735e-06		0	0	0	0	0		0	0	0	0	0	0	0	0	0	0		0	0	0	0	0	0	0	0	0	0
f__Legeriomycetaceae;g__Smittium	2.41302e-06	3.01002e-07	4.20547e-07	8.11103e-07	4.11612e-06		0	0	0	0	0		0	0	0	0	0	0	0	0	0	0		0	0	0	0	0	0	0	0	0	0
f__Parachlamydiaceae;g__Neochlamydia	5.2857e-07	1.48917e-06	5.17069e-07	4.42925e-06	1.09749e-06		0	0	0	0	0		0	0	0	0	0	0	0	0	0	0		0	0	0	0	0	0	0	0	0	0
f__Rubrobacteraceae;g__Rubrobacter	2.04672e-06	2.44773e-07	3.77299e-07	1.1552e-06	4.20902e-06		0	0	0	0	0		0	0	0	0	0	0	0	0	0	0		0	0	0	0	0	0	0	0	0	0
f__Podoviridae;g__Phimunavirus	2.62017e-06	1.23178e-06	2.16561e-06	1.82458e-06	1.6666e-07		0	0	0	0	0		0	0	0	0	0	0	0	0	0	0		0	0	0	0	0	0	0	0	0	0
f__Thermotogaceae;g__Thermotoga	2.60912e-06	5.83118e-07	4.12552e-07	1.18216e-06	3.1604e-06		0	0	0	3.28736e-07	0		0	0	0	0	0	0	0	0	0	2.57493e-08		0	0	0	9.21082e-06	4.86888e-07	0	2.38823e-07	0	2.32686e-07	0
f__Heliobacteriaceae;g__Heliobacterium	1.568e-06	9.72101e-07	6.82008e-07	2.0349e-06	2.67376e-06		0	0	0	0	0		0	0	0	0	0	0	0	0	0	0		0	0	0	0	0	0	0	0	0	0
f__Bacillaceae;g__Paucisalibacillus	9.81643e-07	1.15748e-06	4.05785e-07	3.40881e-06	1.96922e-06		0	0	0	0	0		0	0	0	0	0	2.9783e-08	0	0	0	0		0	0	0	0	0	0	0	0	0	0
f__Eubacteriaceae;g__Garciella	1.34211e-06	6.59671e-07	1.48991e-06	2.91181e-06	1.51497e-06		0	0	0	0	0		0	0	0	0	0	0	0	0	0	0		0	0	0	0	0	0	0	0	0	0
f__Carnobacteriaceae;g__Dolosigranulum	1.79873e-06	1.22902e-06	5.59262e-07	8.13415e-07	3.51389e-06		0	0	0	0	0		0	0	0	0	0	0	0	0	0	0		0	0	0	0	0	0	0	0	0	0
f__Bacillaceae;g__Pontibacillus	1.34797e-07	1.23163e-06	6.9732e-07	5.65987e-06	1.74927e-07		0	0	0	0	0		0	0	0	0	0	7.64244e-08	0	0	0	0		0	0	0	0	0	0	0	0	0	0
f__Methanospirillaceae;g__Methanospirillum	4.24796e-07	1.64901e-06	1.17604e-06	4.58108e-06	6.12512e-08		0	0	0	0	0		0	0	0	0	0	0	0	0	0	0		0	0	0	0	0	0	0	0	0	0
f__Planococcaceae;g__Planococcus	2.63504e-06	4.50743e-07	8.85499e-08	1.50456e-06	3.19733e-06		0	0	0	0	0		0	0	0	0	0	0	0	0	0	0		0	0	0	0	0	0	0	0	0	0
f__Natrialbaceae;g__Halopiger	3.16916e-06	5.87584e-07	7.36386e-07	7.65806e-07	2.59211e-06		0	0	0	0	0		1.11879e-06	1.47273e-07	3.23883e-06	5.6532e-06	1.03322e-06	1.60136e-06	3.58205e-06	7.68787e-06	1.35429e-06	9.05339e-06		7.02272e-07	0	4.72071e-06	1.71039e-06	6.02005e-06	3.79927e-06	7.18759e-06	4.82683e-08	8.00333e-06	1.39435e-06
f__Planococcaceae;g__Paenisporosarcina	2.21362e-06	2.56666e-07	3.08e-07	2.13705e-06	2.90226e-06		0	0	0	0	0		0	0	0	0	3.7984e-08	0	0	0	0	0		0	0	0	0	0	0	0	0	0	0
f__Bacillaceae;g__Salipaludibacillus	2.07084e-06	3.8358e-07	1.81926e-07	1.0104e-06	4.143e-06		0	0	0	0	0		0	4.89891e-06	0	0	0	5.09496e-08	0	0	0	0		0	0	0	0	0	0	0	0	0	0
f__Caulobacteraceae;g__Phenylobacterium	4.01712e-06	4.17604e-07	1.42291e-06	2.40142e-07	1.65905e-06		0	0	0	0	0		0	0	0	0	0	0	0	0	0	0		0	0	0	0	0	0	0	0	0	0
f__Sphingomonadaceae;g__Sphingopyxis	3.04622e-06	6.86557e-08	1.2861e-06	1.80848e-06	1.44265e-06		0	0	0	0	0		0	0	0	0	0	0	0	0	0	0		0	0	0	0	0	0	0	0	0	0
f__Methylobacteriaceae;g__Microvirga	4.75603e-06	1.73758e-07	1.29786e-06	0	1.41111e-06		0	0	0	0	0		0	0	0	0	0	0	0	0	0	0		0	0	0	0	0	0	0	0	0	0
f__Chitinophagaceae;g__Filimonas	4.77927e-07	1.23055e-06	5.32912e-06	5.17727e-07	7.29659e-08		0	0	0	0	0		0	0	0	0	0	0	0	0	0	0		0	0	0	0	0	0	0	0	0	0
f__Pseudanabaenaceae;g__Limnothrix	4.89976e-07	1.46072e-06	4.25342e-06	1.08641e-06	3.09771e-07		0	0	0	0	0		0	0	0	0	0	0	0	0	0	0		0	0	0	0	0	0	0	0	0	0
f__Methylococcaceae;g__Methylocaldum	4.44244e-06	1.52125e-07	8.26465e-07	8.20803e-08	2.0905e-06		0	0	0	0	0		0	0	0	0	0	0	0	0	0	0		0	0	0	0	0	0	0	0	0	0
f__Alcaligenaceae;g__Achromobacter	2.62228e-06	5.65629e-07	2.2958e-06	4.71528e-07	1.61173e-06		0	0	0	0	0		0	0	0	0	0	1.79061e-05	5.29125e-08	8.46106e-07	9.46899e-07	5.67637e-07		1.57828e-07	0	1.0763e-07	4.44288e-05	1.06185e-06	1.20746e-07	8.97405e-08	0	1.24234e-07	1.46236e-07
f__Trichomonadidae;g__Trichomonas	4.88444e-07	1.94427e-06	1.91353e-06	2.67776e-06	5.13568e-07		0	0	0	0	0		0	0	0	0	0	0	0	0	0	0		0	0	0	0	0	7.61626e-08	0	0	0	0
f__Flavobacteriaceae;g__Arenibacter	3.27876e-06	6.93396e-07	1.22436e-06	4.78785e-07	1.80518e-06		0	0	0	0	0		0	0	0	0	0	0	0	0	0	0		0	0	0	0	0	0	0	0	0	0
f__Halobacteroidaceae;g__Halonatronum	2.10477e-06	2.21569e-07	4.54811e-06	9.30439e-08	5.0676e-07		0	0	0	0	0		0	0	0	0	0	0	0	0	0	0		0	0	0	0	0	0	0	0	0	0
f__Enterococcaceae;g__Pilibacter	1.96769e-06	9.9567e-07	1.93468e-06	2.0321e-06	5.31659e-07		0	0	0	0	0		0	0	0	0	6.35764e-07	0	0	0	0	0		5.59217e-07	8.15013e-07	0	0	0	0	0	2.69051e-07	0	7.03198e-07
f__Anaerolineaceae;g__Anaerolinea	3.93731e-07	1.69282e-06	2.09808e-06	3.03909e-06	1.8167e-07		0	0	0	0	0		0	0	0	0	0	0	0	0	0	0		0	0	0	2.4209e-08	0	0	0	0	0	0
f__Fervidobacteriaceae;g__Thermosipho	5.43459e-07	5.9171e-07	3.24954e-06	2.15267e-06	8.46302e-07		0	0	0	0	0		0	0	0	0	0	0	0	0	0	0		0	0	0	0	0	6.38783e-08	0	0	0	0
f__Lachnospiraceae;g__Johnsonella	7.82554e-07	6.91974e-07	2.74728e-06	1.50744e-06	1.55462e-06		0	0	0	0	0		0	0	0	0	0	0	0	0	0	0		0	0	0	5.0658e-08	3.01489e-07	0	0	0	0	0
f__Cellvibrionaceae;g__Cellvibrio	1.07885e-06	1.27381e-06	9.31453e-07	2.61756e-06	1.35282e-06		0	0	0	0	0		0	0	0	0	0	6.78731e-06	7.03593e-06	9.92728e-06	5.59609e-06	5.26075e-06		7.64096e-07	1.07185e-06	2.22424e-06	3.15164e-07	1.04205e-07	1.35083e-06	1.05582e-06	2.29764e-07	1.25338e-06	3.53989e-07
f__Hyphomicrobiaceae;g__Hyphomicrobium	2.33171e-06	1.02192e-06	6.50345e-07	2.50922e-06	7.18995e-07		0	0	0	0	0		0	0	0	0	0	5.86055e-06	3.06012e-06	6.50444e-06	3.27568e-06	4.05957e-06		0	0	0	0	0	0	0	0	0	0
f__Methylobacteriaceae;g__Methylobacterium	2.81005e-06	1.30971e-06	6.59516e-07	9.16809e-07	1.52644e-06		0	0	0	0	0		0	0	0	0	0	0	0	0	0	0		0	0	0	0	0	0	0	0	0	0
f__Nocardiaceae;g__Nocardia	1.22079e-06	2.90106e-07	1.32254e-06	1.82234e-06	2.56052e-06		0	0	0	0	0		0	0	0	0	0	0	0	0	0	0		0	0	0	0	0	0	0	0	0	0
f__Thermoanaerobacteraceae;g__Fervidicola	1.7245e-07	2.04433e-06	1.38514e-07	4.83271e-06	0		0	0	0	0	0		0	0	0	0	0	0	0	0	0	0		0	0	0	0	0	0	0	0	0	0
f__Chitinophagaceae;g__Flavipsychrobacter	1.69172e-06	5.55569e-07	1.25072e-07	2.5016e-06	2.24701e-06		0	0	0	0	0		0	4.70787e-06	0	0	0	0	0	0	0	0		0	0	0	0	0	0	0	0	0	0
f__Synergistaceae;g__Aminiphilus	3.89754e-07	1.63491e-06	5.00888e-07	4.18172e-06	4.04629e-07		0	0	0	0	0		0	0	0	0	0	0	0	0	0	0		0	0	0	0	0	0	0	0	0	0
f__Thiotrichaceae;g__Leucothrix	2.9947e-06	7.48974e-07	1.255e-06	1.88799e-06	1.99295e-07		0	0	0	0	0		0	0	0	0	0	0	0	0	0	0		0	0	0	0	0	0	0	0	0	0
f__Flammeovirgaceae;g__Cesiribacter	4.36992e-06	1.61556e-07	1.04625e-06	1.43434e-07	1.36451e-06		0	0	0	0	0		0	0	0	0	0	3.22308e-05	1.83957e-07	1.15545e-06	2.00516e-06	1.36137e-06		1.94281e-07	0	6.3494e-08	5.32195e-05	1.35215e-06	0	3.52936e-08	0	3.05661e-08	4.06995e-07
f__Strongylidae;g__Cylicostephanus	4.02632e-06	7.19919e-08	2.53647e-07	0	2.62957e-06		0	0	0	0	0		0	0	0	0	0	0	0	0	0	0		0	0	0	0	0	0	0	0	0	0
f__Siphoviridae;g__Dhillonvirus	2.25083e-06	1.46609e-06	9.03947e-07	1.02983e-06	1.25182e-06		0	0	0	0	0		0	0	0	0	0	0	0	0	0	0		0	0	8.27406e-06	2.66904e-06	6.47156e-06	4.48645e-06	5.05912e-06	0	3.85037e-06	0
f__Enterobacteriaceae;g__Citrobacter	3.2611e-06	2.02801e-07	5.72141e-07	1.67717e-07	2.69384e-06		0.0013903	0.000522644	0.00121093	0.00138602	0.00129148		7.17634e-05	4.30595e-05	0.00020767	5.17465e-05	0.00011765	0.00156529	0.000274317	0.00163702	0.00106372	0.00091173		8.65678e-05	7.93442e-05	0.000185317	0.000103912	6.26653e-05	8.02367e-05	8.04495e-05	0.000119521	8.26555e-05	0.000127701
f__Oxalobacteraceae;g__Herminiimonas	4.04728e-07	1.95852e-06	6.82365e-07	2.43812e-06	1.37586e-06		0	0	0	0	0		0	0	0	0	0	0	0	0	0	0		0	0	0	0	0	0	0	0	0	0
f__Oxalobacteraceae;g__Janthinobacterium	1.39256e-06	1.26987e-06	5.59262e-07	1.115e-06	2.50992e-06		0	0	0	0	0		0	0	0	0	0	2.01035e-05	1.35429e-05	1.62498e-05	1.03718e-05	1.18077e-05		1.1229e-05	1.10674e-05	1.37753e-05	8.09488e-06	1.85263e-05	1.10858e-05	1.4252e-05	1.45135e-05	1.28859e-05	1.54742e-05
f__Erysipelotrichaceae;g__Longicatena	1.8846e-06	6.60365e-07	3.44804e-07	2.51724e-06	1.42316e-06		0	0	0	0	6.81623e-09		0	0	0	0	1.63742e-07	2.29893e-06	8.79492e-07	2.48182e-06	3.49756e-06	0		1.7489e-06	1.78422e-06	2.14678e-06	1.15418e-06	1.33565e-06	1.20419e-06	3.97769e-07	1.39797e-06	6.88976e-07	1.62046e-07
f__Oscillatoriaceae;g__Lyngbya	3.61035e-07	1.72844e-06	5.07479e-07	3.97477e-06	2.34259e-07		0	0	0	0	0		0	0	0	0	0	0	0	0	0	0		0	0	0	0	0	0	0	0	0	0
f__Poaceae;g__Hordeum	3.53996e-06	1.74316e-06	6.25536e-07	2.83439e-07	6.12512e-07		1.47985e-07	0	2.61709e-07	4.24814e-07	4.56344e-07		3.6111e-07	0	3.04215e-07	2.06922e-07	5.00239e-07	6.68888e-07	6.56795e-07	4.49308e-07	5.3426e-07	2.32925e-07		1.18733e-07	6.05652e-08	3.03635e-07	1.30595e-07	0	0	2.02534e-07	0	5.84681e-08	5.50063e-08
f__Xanthomonadaceae;g__Stenotrophomonas	2.19109e-06	2.14908e-07	4.31736e-06	0	7.10254e-08		0	0	0	2.15514e-07	0		0	0	0	0	0	0	0	0	0	0		0	0	1.05626e-07	6.701e-06	6.00841e-07	0	1.17426e-07	0	3.38991e-07	0
f__Entamoebidae;g__Entamoeba	1.09709e-06	1.928e-07	3.15383e-07	1.16082e-06	4.02581e-06		0	0	0	0	0		0	0	0	0	1.86089e-06	1.06034e-08	0	0	0	0		0	1.15211e-08	0	0	0	0	0	1.08667e-08	0	0
f__Ktedonobacteraceae;g__Ktedonobacter	1.28619e-06	6.09282e-07	0	4.77733e-06	1.01157e-07		0	0	0	0	0		0	0	0	0	0	0	0	0	0	0		0	0	0	0	0	0	0	0	0	0
f__Labilitrichaceae;g__Labilithrix	1.99316e-06	2.79624e-07	5.33645e-07	7.36565e-07	3.22766e-06		0	0	0	0	0		0	5.22136e-06	0	0	0	0	0	0	0	0		0	0	0	0	0	0	0	0	0	0
f__Methanocellaceae;g__Methanocella	1.68024e-07	1.31096e-06	1.28918e-06	3.78107e-06	1.93074e-07		0	0	0	0	0		0	0	0	0	0	0	0	0	0	0		0	0	0	0	0	0	0	0	0	0
f__Actinomycetaceae;g__Trueperella	8.65472e-07	1.17909e-06	1.48112e-06	1.80629e-06	1.37271e-06		0	0	0	0	0		0	1.77553e-07	1.2396e-07	0	0	1.4877e-05	1.60577e-05	2.11689e-05	1.72949e-05	1.86264e-05		2.17714e-06	3.57844e-06	2.47449e-07	1.33036e-07	1.3196e-07	0	0	4.53902e-06	0	1.12069e-06
f__Xenococcaceae;g__Xenococcus	1.0056e-06	1.89372e-06	1.22476e-06	1.52479e-06	9.86974e-07		0	0	0	0	0		0	0	0	0	0	0	0	0	0	0		0	0	0	0	0	0	0	0	0	0
f__Chlorobiaceae;g__Chlorobium	1.28747e-06	2.08093e-06	7.67845e-07	1.39505e-06	1.06715e-06		0	0	0	0	0		0	0	0	0	0	0	0	0	0	0		0	0	0	0	0	0	0	0	0	0
f__Thermoanaerobacterales Family III. Incertae Sedis;g__Thermovenabulum	1.94006e-06	9.82851e-08	3.11656e-07	9.83801e-07	3.2636e-06		0	0	0	0	0		0	0	0	0	0	1.69713e-08	3.63589e-08	0	0	0		0	0	0	0	0	0	0	0	0	0
f__Poaceae;g__Oryza	3.55711e-06	1.86926e-06	4.35831e-07	3.37912e-07	3.65115e-07		1.44922e-06	0	3.12006e-07	2.71317e-07	6.6618e-07		1.53754e-07	1.48423e-07	1.03623e-07	6.46094e-07	4.73317e-07	4.272e-07	8.64376e-07	3.82614e-07	4.54956e-07	3.96701e-07		1.51663e-07	0	1.55139e-07	1.66815e-07	5.51553e-08	1.16029e-07	1.1498e-07	4.86454e-08	4.97893e-08	0
f__Kiloniellaceae;g__Kiloniella	4.00128e-06	1.67155e-07	1.00338e-06	8.80612e-08	1.29783e-06		0	0	0	0	0		0	0	0	0	0	0	0	0	0	0		0	0	0	0	0	0	0	0	0	0
f__Cyanothecaceae;g__Cyanothece	1.04237e-06	7.88986e-07	2.95871e-08	2.88971e-06	1.80567e-06		0	0	0	0	0		0	0	0	0	0	0	0	0	0	0		0	0	0	0	0	0	0	0	0	0
f__Rhodobacteraceae;g__Albimonas	2.96563e-06	3.18263e-07	1.80525e-06	5.23641e-08	1.41449e-06		0	0	0	0	0		0	0	0	0	0	0	0	0	0	0		0	0	0	0	0	0	0	0	0	0
f__Candidatus Methanoperedenaceae;g__Candidatus Methanoperedens	1.16121e-06	3.36953e-07	2.6312e-06	1.01176e-06	1.40237e-06		0	0	0	0	0		0	0	0	0	0	0	0	0	0	0		0	0	0	0	0	0	0	0	0	0
f__Pasteurellaceae;g__Pasteurella	5.86682e-07	1.43008e-06	5.14275e-07	3.41469e-06	5.46605e-07		0	0	0	0	0		0	0	0	0	0	0	0	0	0	0		0	0	0	0	0	5.15684e-08	0	0	0	0
f__Spiroplasmataceae;g__Spiroplasma	2.99455e-06	0	4.1186e-08	1.8711e-06	1.58151e-06		0	0	0	0	0		0	0	0	0	0	0	0	0	0	0		0	0	0	0	0	0	0	0	0	0
f__Enterococcaceae;g__Tetragenococcus	4.97879e-07	3.11864e-07	9.29774e-07	2.77261e-06	1.96907e-06		0	0	0	0	0		0	0	0	0	0	0	0	0	0	0		0	0	0	0	0	0	0	0	0	0
f__Desulfarculaceae;g__Desulfarculus	5.73764e-08	1.56964e-07	5.99111e-06	9.18805e-08	1.48916e-07		0	0	0	0	0		0	0	0	0	0	1.7951e-05	1.42984e-05	2.19365e-05	1.10782e-05	1.57238e-05		1.25987e-05	1.32032e-05	1.07814e-05	5.06849e-06	7.6482e-06	7.08831e-06	1.2822e-05	1.57552e-05	8.59393e-06	1.60339e-05
f__Propionibacteriaceae;g__Propionibacterium	3.17082e-07	0	6.05205e-06	0	3.93887e-08		0	0	0	0	0		0	0	0	0	0	0	0	0	0	0		0	0	0	0	0	0	0	0	0	0
f__Acidithiobacillaceae;g__Acidithiobacillus	1.46282e-06	2.80399e-06	9.83126e-07	7.64901e-07	3.87411e-07		0	0	0	0	0		0	0	0	0	0	0	0	0	0	0		0	0	0	0	0	0	0	0	0	0
f__Flavobacteriaceae;g__Sediminicola	1.07139e-06	1.58585e-06	2.46942e-06	4.10273e-07	8.32869e-07		0	0	0	0	0		0	0	0	0	0	0	0	0	0	0		0	0	0	0	0	0	0	0	0	0
f__Unclassified;g__Candidatus Korarchaeum	5.65653e-07	7.26591e-07	7.04899e-07	3.45306e-06	8.99065e-07		0	0	0	0	0		0	0	0	0	0	0	0	0	0	0		0	0	0	0	0	0	0	0	0	0
f__Cyclobacteriaceae;g__Mongoliibacter	2.01641e-06	5.23471e-07	7.86808e-07	1.54546e-06	1.46404e-06		0	0	0	0	0		0	0	0	0	0	0	0	0	0	0		0	0	0	0	0	0	0	0	0	0
f__Selenomonadaceae;g__Centipeda	8.43401e-08	9.1276e-07	3.06147e-07	4.84149e-06	1.59573e-07		0	0	0	0	0		0	0	0	0	0	0	0	0	0	0		0	0	0	0	0	0	0	0	0	0
f__Rhodobacteraceae;g__Acuticoccus	3.62118e-06	1.24332e-07	9.53052e-07	4.36676e-08	1.49292e-06		0	0	0	0	0		0	0	0	0	0	0	0	0	0	0		0	0	0	0	0	0	0	0	0	0
f__Rickettsiaceae;g__Rickettsia	2.01059e-06	1.37509e-06	3.32486e-07	5.20832e-07	1.96966e-06		0	0	0	0	0		0	0	0	0	0	0	0	0	0	0		0	0	4.61572e-06	1.47258e-06	4.62544e-06	5.83257e-06	3.15776e-06	0	3.49173e-06	0
f__Pasteurellaceae;g__Haemophilus	9.43836e-07	2.59775e-07	4.43791e-07	3.60811e-06	9.41108e-07		0	0	0	0	0		0	0	0	0	0	5.89598e-06	2.38764e-06	6.95497e-06	2.83323e-06	5.0327e-06		0	0	0	0	0	0	0	0	0	0
f__Budviciaceae;g__Pragia	2.17384e-07	9.25079e-07	5.82018e-08	4.98959e-06	0		0	0	0	0	0		0	0	0	0	0	0	0	0	0	0		0	0	0	0	0	0	0	0	0	0
f__Acidiferrobacteraceae;g__Sulfuricaulis	1.45932e-06	2.88579e-07	5.17951e-07	1.66075e-06	2.24265e-06		0	0	0	1.23151e-07	0		0	2.65258e-06	0	0	0	0	0	0	0	0		0	0	0	0	0	0	0	0	0	0
f__Eggerthellaceae;g__Arabia	9.21276e-07	4.70797e-07	6.88721e-07	2.22149e-06	1.84523e-06		0	0	0	0	0		0	3.75458e-07	0	2.37729e-07	2.39465e-07	3.84236e-07	7.20279e-07	1.45182e-07	9.71851e-07	3.51229e-07		1.53461e-07	5.21866e-08	1.04652e-07	0	1.67428e-07	0	0	0	0	1.4219e-07
f__Petrotogaceae;g__Geotoga	3.28388e-07	1.8716e-06	4.6159e-07	2.89228e-06	4.26152e-07		0	0	0	0	0		0	0	0	0	0	0	0	0	0	0		0	0	0	0	0	0	0	0	0	0
f__Tolypothrichaceae;g__Tolypothrix	0	1.195e-06	0	4.72166e-06	0		0	0	0	0	0		0	0	0	0	0	0	0	0	0	0		0	0	0	0	0	0	0	0	0	0
f__Morganellaceae;g__Providencia	3.62369e-06	1.22386e-07	4.31199e-07	1.0746e-07	1.62555e-06		0	0	0	0	0		1.19492e-06	7.03351e-07	1.68431e-05	3.69817e-06	5.11376e-06	1.9796e-06	1.39251e-06	2.20917e-06	2.89414e-07	2.23864e-06		2.26223e-06	3.75043e-06	2.55132e-06	7.37999e-07	1.10454e-06	1.91711e-06	1.81784e-06	1.76665e-06	9.15632e-07	1.58817e-06
f__Xanthomonadaceae;g__Xanthomonas	2.06799e-06	9.65892e-07	5.67182e-07	7.26937e-07	1.57091e-06		0	0	0	0	0		0	0	0	0	0	0	0	0	0	0		0	0	5.84052e-06	1.76773e-06	5.53716e-06	6.45515e-06	4.66533e-06	0	3.24899e-06	0
f__Bdellovibrionaceae;g__Bdellovibrio	3.03699e-06	2.42687e-07	6.00735e-07	1.13749e-06	8.18471e-07		0	0	0	0	0		0	0	0	0	0	0	0	0	0	0		0	0	0	0	0	0	0	0	0	0
f__Campylobacteraceae;g__Sulfurospirillum	1.32628e-06	7.64914e-08	1.25851e-07	2.01488e-07	4.10222e-06		0	0	0	0	0		0	0	0	0	0	0	0	0	0	0		0	0	0	0	0	0	0	0	0	0
f__Methylococcaceae;g__Methylomonas	1.86652e-07	7.46081e-07	1.12683e-06	3.55967e-06	1.3724e-07		0	0	0	2.93895e-07	0		0	0	0	0	0	0	0	0	0	0		0	0	0	0	0	0	0	0	0	0
f__Desulfarculaceae;g__Desulfocarbo	1.71492e-06	1.28786e-06	6.48208e-07	1.3731e-06	6.98184e-07		0	0	0	0	0		0	0	0	0	0	0	0	0	0	0		0	0	0	0	0	0	0	0	0	0
f__Chromobacteriaceae;g__Jeongeupia	2.70497e-06	8.70583e-07	3.83412e-07	5.09605e-07	1.23892e-06		0	0	0	0	0		0	0	0	0	0	0	0	0	0	0		0	0	5.73213e-06	1.46752e-06	6.5504e-06	7.65552e-06	6.82768e-06	0	5.1247e-06	0
f__Carnobacteriaceae;g__Atopobacter	1.55256e-06	2.08201e-06	4.40129e-07	7.31238e-07	8.69115e-07		0	0	0	0	0		0	0	0	0	0	0	0	0	0	0		0	0	0	0	0	0	0	0	0	0
f__Thioalkalispiraceae;g__Sulfurivermis	2.59836e-08	9.24078e-07	7.09591e-07	3.95287e-06	4.49588e-08		0	0	0	0	0		0	0	0	0	0	0	0	0	0	0		0	0	0	0	0	0	0	0	0	0
f__Parachlamydiaceae;g__Parachlamydia	1.67572e-06	1.09915e-06	6.84786e-07	1.03571e-06	1.14452e-06		0	0	0	0	0		0	0	0	0	0	0	0	0	0	0		0	0	0	0	0	0	0	0	0	0
f__Clostridiales Family XIII. Incertae Sedis;g__Mobilibacterium	9.65013e-07	5.81588e-07	1.63927e-06	1.62404e-06	7.86913e-07		0	0	0	0	0		0	0	0	0	0	0	0	0	0	0		0	0	0	0	0	0	0	0	0	0
f__Planococcaceae;g__Caryophanon	7.79507e-07	2.13249e-07	6.2611e-08	3.1831e-06	1.34876e-06		0	0	0	0	0		0	0	0	0	0	0	0	0	0	0		0	0	0	0	0	0	0	0	0	0
f__Planococcaceae;g__Rummeliibacillus	1.17819e-06	2.04133e-06	2.17657e-06	1.88671e-07	0		0	0	0	0	0		0	0	0	0	0	0	0	0	0	0		0	0	0	0	0	0	0	0	0	0
f__Alicyclobacillaceae;g__Tumebacillus	2.71872e-07	1.50179e-07	2.61163e-06	2.39637e-06	1.42479e-07		0	0	0	0	0		0	0	0	0	0	0	0	0	0	0		0	0	0	0	0	0	0	0	0	0
f__Halobacteroidaceae;g__Selenihalanaerobacter	1.10965e-06	1.16987e-06	8.04976e-07	1.29233e-06	1.17819e-06		0	0	0	0	0		0	0	0	0	0	0	0	0	0	0		0	0	0	0	0	0	0	0	0	0
f__Alteromonadaceae;g__Marinobacter	2.02727e-06	8.71595e-07	3.90205e-07	5.57986e-07	1.701e-06		0	0	0	2.99901e-07	0		0	0	0	0	0	1.66494e-05	1.16291e-05	1.96231e-05	1.28908e-05	1.50399e-05		1.1437e-05	1.14377e-05	1.11583e-05	1.49431e-05	8.57292e-06	6.77916e-06	1.44035e-05	1.76903e-05	1.074e-05	1.56632e-05
f__Burkholderiaceae;g__Ralstonia	2.12131e-06	1.0792e-06	6.7303e-07	7.78707e-07	8.90558e-07		0	0	0	0	0		1.59639e-06	5.57767e-06	2.74267e-07	2.15844e-06	2.16178e-06	0	0	0	0	0		0	0	1.70036e-06	0	8.63594e-08	7.72107e-07	1.03517e-06	0	7.79575e-07	0
f__Microcystaceae;g__Microcystis	2.65469e-06	8.44465e-08	6.44643e-07	1.08888e-06	1.06822e-06		0	0	0	0	0		0	0	0	0	0	0	0	0	0	0		0	0	0	0	0	0	0	0	0	0
f__Coriobacteriaceae;g__Senegalimassilia	1.64778e-07	9.01564e-07	4.41174e-08	4.39784e-06	0		0	0	0	0	0		0	0	0	0	0	0	0	0	0	0		0	0	0	0	0	0	0	0	0	0
f__Desulfovibrionaceae;g__Pseudodesulfovibrio	1.24706e-06	5.34472e-07	1.09847e-06	1.30358e-06	1.30425e-06		0	0	0	0	0		0	0	0	0	0	0	0	0	0	0		0	0	0	0	0	0	0	0	0	0
f__Acidaminococcaceae;g__Succinispira	2.79413e-06	2.42662e-07	1.17558e-06	0	1.26621e-06		0	0	0	0	0		7.45688e-06	3.55362e-06	1.90846e-07	5.73329e-06	4.3586e-06	0	0	0	0	0		0	0	0	0	0	0	0	0	0	0
f__Planctomycetaceae;g__Rhodopirellula	1.75702e-06	1.09956e-06	1.35592e-06	5.24109e-07	7.15327e-07		0	0	2.54699e-08	0	0		0	0	0	0	0	0	0	0	0	0		0	0	0	0	0	0	0	0	0	0
f__Clostridiaceae;g__Paramaledivibacter	2.5295e-06	7.14438e-08	0	8.78228e-07	1.92873e-06		0	0	0	0	0		0	0	0	0	0	0	0	0	0	0		0	0	0	0	0	0	0	0	0	0
f__Microbacteriaceae;g__Microbacterium	2.80623e-07	6.51475e-07	1.20993e-06	2.81347e-06	4.24861e-07		0	0	0	0	0		0	0	0	0	0	1.10468e-07	0	0	0	0		0	0	0	1.29408e-07	0	0	0	0	0	0
f__Hyphomonadaceae;g__Euryhalocaulis	1.9076e-06	3.16279e-07	2.36796e-06	0	7.50155e-07		0	0	0	0	0		0	0	0	0	0	0	0	0	0	0		0	0	0	0	0	0	0	0	0	0
f__Sutterellaceae;g__Duodenibacillus	1.70231e-06	9.31396e-07	4.55771e-07	3.63468e-07	1.86546e-06		0	0	0	0	0		0.000119231	0.000120356	7.98034e-05	0.000142333	0.000144477	0.000137183	0.000108602	0.000162271	0.000104884	0.000106869		2.36179e-05	2.53142e-05	2.75396e-05	7.49463e-06	5.8648e-06	1.5552e-05	1.75308e-05	9.12042e-06	1.8707e-05	1.2773e-05
f__Bacillaceae;g__Vulcanibacillus	2.82706e-06	8.70942e-07	1.2888e-06	3.05889e-07	0		0	0	0	0	0		0	0	0	0	0	0	0	0	0	0		0	0	0	0	0	0	0	0	0	0
f__Alcaligenaceae;g__Pusillimonas	1.34944e-06	1.53819e-06	4.74201e-07	5.40237e-07	1.38635e-06		0	0	0	0	0		4.85938e-07	1.58318e-06	1.22813e-07	8.35353e-07	1.6829e-06	0	0	0	0	0		0	0	6.87245e-06	2.95588e-06	4.99164e-06	6.41139e-06	4.42327e-06	0	5.43274e-06	0
f__Cyclobacteriaceae;g__Cecembia	3.08685e-06	1.50797e-07	8.85499e-07	4.41355e-08	1.09683e-06		0	0	0	0	0		0	0	0	0	0	0	0	0	0	0		0	0	0	0	0	0	0	0	0	0
f__Flavobacteriaceae;g__Psychroserpens	2.19848e-06	6.54624e-07	9.73019e-07	5.02939e-07	9.31588e-07		0	0	0	0	0		0	0	0	0	0	0	0	0	0	0		0	0	0	0	0	0	0	0	0	0
f__Desulfobacteraceae;g__Desulforegula	2.64537e-06	1.50567e-07	3.93611e-07	9.98956e-07	1.06562e-06		0	0	0	0	0		0	0	0	0	0	0	0	0	0	0		0	0	0	0	3.71573e-08	0	0	0	0	0
f__Flammeovirgaceae;g__Flexithrix	7.22454e-07	9.88204e-07	1.87274e-06	1.15691e-06	4.82972e-07		0	0	0	0	0		0	0	0	0	0	0	0	0	0	0		0	0	8.12037e-06	7.87462e-07	0	4.74585e-06	1.4874e-06	0	1.82474e-06	0
f__Sporomusaceae;g__Anaerosporomusa	1.6845e-06	1.00217e-06	2.84988e-08	1.58944e-07	2.34869e-06		0	0	0	2.39507e-07	0		1.30334e-07	2.51632e-07	0	1.49368e-07	8.02444e-08	8.85207e-07	5.17211e-07	2.02709e-07	2.57105e-07	8.4069e-08		4.28539e-08	8.74385e-08	4.38361e-08	6.51206e-06	7.24528e-07	0	2.85566e-07	0	5.29848e-07	1.1912e-07
f__Helicobacteraceae;g__Sulfurimonas	2.5053e-06	3.60883e-07	5.29786e-07	0	1.81538e-06		0	0	0	0	0		1.04963e-06	0	0	0	9.3906e-07	2.46067e-06	1.26911e-06	5.44842e-06	1.84409e-06	5.10951e-06		5.40323e-06	1.74943e-06	0	7.11745e-08	0	1.13987e-05	0	1.33872e-06	0	1.31306e-05
f__Pasteurellaceae;g__Necropsobacter	3.17764e-07	9.52093e-07	1.82309e-07	3.30756e-06	4.32001e-07		0	0	0	0	0		0	3.57613e-06	0	0	0	0	0	0	0	0		0	0	0	0	0	0	0	0	0	0
f__Rhodobacteraceae;g__Pararhodobacter	3.17142e-06	1.28534e-07	9.05715e-07	0	9.75545e-07		0	0	0	0	0		0	0	0	0	0	0	0	0	0	0		0	0	0	0	0	0	0	0	0	0
f__Unclassified;g__Candidatus Cloacimonas	1.52437e-06	9.8463e-07	7.65246e-07	9.15402e-07	9.34144e-07		6.63803e-08	0	0	0	0		0	0	0	0	0	0	0	0	0	0		0	0	0	0	0	0	0	0	0	0
f__Desulfobacteraceae;g__Desulfonema	0	1.06894e-06	5.49233e-07	3.48056e-06	0		0	0	0	0	0		0	0	0	0	0	0	0	0	0	0		0	0	0	0	0	0	0	0	0	0
f__Leptospiraceae;g__Turneriella	9.73769e-08	1.28757e-06	0	3.70348e-06	0		0	0	0	0	0		0	0	0	0	0	0	0	0	0	0		0	0	0	0	0	0	0	0	0	0
f__Hyellaceae;g__Myxosarcina	1.10245e-06	1.43617e-06	1.265e-07	2.39592e-06	0		0	0	0	0	0		0	0	0	0	0	0	0	0	0	0		0	0	0	0	0	0	0	0	0	0
f__Xanthobacteraceae;g__Ancylobacter	4.96936e-07	9.76455e-07	2.72481e-06	5.71989e-07	2.78183e-07		0	0	0	0	0		0	0	0	0	0	0	0	0	0	0		0	0	0	0	0	0	0	0	0	0
f__Mycoplasmataceae;g__Ureaplasma	2.75612e-07	2.38763e-06	3.32062e-07	1.54474e-06	4.76885e-07		0	0	0	0	0		0	0	0	0	0	0	0	0	0	0		0	0	0	0	0	0	0	0	0	0
f__Comamonadaceae;g__Hylemonella	0	7.09986e-07	0	4.2171e-06	7.92449e-08		0	0	0	0	0		0	0	0	0	0	0	0	0	3.84005e-08	0		0	0	0	0	0	0	0	0	0	0
f__Pseudobacteriovoracaceae;g__Pseudobacteriovorax	2.45964e-06	1.40744e-07	1.35345e-06	6.17896e-08	9.61399e-07		0	0	0	0	0		0	0	0	0	0	0	0	0	0	0		0	0	0	0	0	0	0	0	0	0
f__Hungateiclostridiaceae;g__Mageeibacillus	4.13787e-08	1.01879e-06	0	3.90948e-06	0		0	0	0	0	0		4.90268e-06	3.5739e-06	9.18169e-06	5.2031e-06	1.05206e-05	1.12991e-05	1.66998e-05	8.52159e-06	1.09502e-05	5.61082e-06		4.99802e-06	8.19684e-06	7.84183e-06	3.85399e-06	4.88593e-06	4.41196e-06	4.77182e-06	6.70679e-06	4.8858e-06	6.30659e-06
f__Thermaceae;g__Marinithermus	2.67131e-06	9.02206e-08	8.74146e-07	3.96087e-08	1.24112e-06		0	0	0	0	0		0	0	0	0	0	0	0	0	0	0		0	0	0	0	0	0	0	0	0	0
f__Hyphomonadaceae;g__Robiginitomaculum	2.26088e-06	1.64935e-07	5.56896e-07	1.21137e-06	7.0415e-07		0	0	0	0	0		0	0	0	0	0	0	0	0	0	0		0	0	0	0	0	0	0	0	0	0
f__Bacillaceae;g__Aeribacillus	1.92928e-06	4.39826e-07	1.61419e-07	9.01099e-07	1.46046e-06		0	0	0	0	0		0	0	0	0	0	0	0	0	0	0		0	0	0	0	0	0	0	0	0	0
f__Thiobacillaceae;g__Sulfuritortus	3.10989e-06	0	6.47603e-07	0	1.09612e-06		0	0	0	0	0		0	0	0	0	0	2.03129e-05	0	6.39593e-07	9.65743e-07	7.57876e-07		1.93162e-07	0	0	2.9957e-05	9.48342e-07	0	0	0	0	1.78976e-07
f__Marinilabiliaceae;g__Marinilabilia	1.89952e-06	9.34859e-07	5.58701e-07	1.93473e-07	1.25184e-06		0	0	0	0	0		0	0	0	0	0	0	0	0	0	0		0	0	0	0	0	0	0	0	0	0
f__Erysipelotrichaceae;g__Galactobacillus	3.07934e-06	2.53227e-07	5.11262e-07	1.714e-07	8.21145e-07		0	0	0	0	0		0	0	0	8.84492e-08	3.5638e-08	1.55467e-05	3.82838e-08	0	4.18678e-07	1.47479e-05		1.90322e-06	2.32998e-07	0	1.33975e-06	1.95185e-06	0	0	1.83136e-07	0	4.97289e-06
f__Unclassified;g__Thermopetrobacter	2.42e-06	1.47119e-07	9.07096e-07	0	1.34923e-06		0	0	0	0	0		0	0	0	0	0	0	0	0	0	0		0	0	0	0	0	0	0	0	0	0
f__Sneathiellaceae;g__Sneathiella	2.93427e-06	2.67575e-07	6.36347e-07	4.69883e-08	8.88492e-07		0	0	0	0	0		0	0	0	0	0	0	0	0	0	0		0	0	0	0	0	0	0	0	0	0
f__Flavobacteriaceae;g__Zhouia	1.10204e-06	1.08699e-06	1.23292e-06	2.74621e-07	1.06287e-06		0	0	0	0	0		0	0	0	0	0	0	0	0	0	0		0	0	0	0	0	0	0	0	0	0
f__Unclassified;g__Ezakiella	1.55016e-06	0	0	0	3.207e-06		0	0	0	0	0		0	0	0	0	0	0	0	0	0	0		0	0	0	0	0	0	0	0	0	0
f__Bifidobacteriaceae;g__Gardnerella	1.52096e-06	5.08102e-08	0	2.23067e-07	2.95263e-06		5.20336e-08	0	0	0	0		0	0	0	0	0	0	0	0	0	0		0	0	0	0	0	0	0	0	0	0
f__Burkholderiaceae;g__Hydromonas	2.96122e-06	3.68226e-07	5.04528e-07	2.51469e-07	6.59875e-07		0	0	0	0	0		0	0	0	0	0	1.44829e-05	0	2.13552e-07	1.01571e-06	6.64243e-07		3.38596e-07	0	0	2.30076e-05	4.51504e-07	0	0	0	0	2.09152e-07
f__Bacillaceae;g__Lentibacillus	9.86214e-08	1.01364e-06	9.35774e-07	2.65197e-06	4.26606e-08		0	0	0	0	0		0	0	0	0	0	0	0	0	0	0		0	0	0	0	0	0	0	1.93073e-07	0	0
f__Candidatus Ozemobacteraceae;g__Candidatus Ozemobacter	8.95464e-07	9.31049e-07	5.51721e-07	1.49504e-06	8.40692e-07		0	0	0	0	0		0	0	0	0	0	0	0	0	0	0		0	0	0	0	0	0	0	0	0	0
f__Deferribacteraceae;g__Calditerrivibrio	1.16614e-06	9.38295e-07	3.85684e-07	1.15341e-06	1.06822e-06		0	0	0	0	0		0	0	0	0	0	0	5.7851e-08	0	0	0		0	0	0	0	0	0	0	0	0	0
f__Bacillaceae;g__Falsibacillus	5.62707e-07	1.83261e-07	1.93703e-07	1.09419e-06	2.67751e-06		0	0	0	0	0		0	0	0	0	0	0	0	0	0	0		0	0	0	0	0	0	0	0	0	0
f__Bacillaceae;g__Massilibacterium	0	4.82827e-07	0	4.19703e-06	0		0	0	0	0	0		0	0	0	2.3605e-08	0	0	2.0434e-08	0	0	0		0	0	0	0	0	0	0	0	0	0
f__Coriobacteriaceae;g__Parvibacter	4.05314e-07	9.94968e-07	1.43865e-06	1.48775e-06	3.51105e-07		0	0	0	0	0		0	1.91901e-07	0	0	0	4.60283e-08	0	0	0	0		3.26815e-08	0	0	1.79734e-08	0	0	0	1.57238e-08	0	0
f__Rhodobacteraceae;g__Nesiotobacter	2.29535e-06	0	8.9004e-07	2.53496e-07	1.23256e-06		0	0	0	0	0		0	0	0	0	0	1.94424e-05	0	8.79031e-07	1.46001e-06	5.85896e-07		4.6458e-07	0	0	3.20468e-05	6.51681e-07	0	0	0	0	2.45977e-07
f__Unclassified;g__Sulfurovum	4.23685e-07	1.21426e-06	3.40309e-07	2.42312e-06	2.61819e-07		0	0	0	0	0		6.62643e-07	0	0	0	1.7135e-06	3.68226e-06	1.44628e-06	6.9257e-06	2.22218e-06	4.74438e-06		5.62122e-06	1.46702e-06	0	2.87574e-07	4.27871e-07	8.85102e-06	0	1.63527e-06	0	1.28393e-05
f__Yersiniaceae;g__Yersinia	9.6185e-07	0	0	4.56012e-08	3.6434e-06		0	0	0	1.21005e-07	0		2.0572e-06	6.61958e-08	7.35284e-05	4.2961e-06	1.24124e-05	1.94762e-06	8.84395e-06	2.94359e-06	8.83773e-06	1.10579e-06		2.48015e-06	4.92245e-06	1.22237e-05	3.71992e-06	3.05026e-06	4.96782e-06	3.6409e-06	8.37447e-06	2.44262e-06	3.38433e-06
f__Unclassified;g__Elioraea	2.81904e-06	3.21334e-07	2.83036e-07	0	1.21943e-06		0	0	0	0	0		0	0	0	0	0	0	0	0	0	0		0	0	0	0	0	0	0	0	0	0
f__Bacillaceae;g__Pueribacillus	1.85115e-07	1.06651e-07	2.95566e-06	7.18484e-07	6.56477e-07		0	0	0	0	0		0	0	0	0	0	0	7.56772e-08	0	0	0		0	0	0	0	0	0	0	0	0	0
f__Thermodesulfobacteriaceae;g__Thermosulfurimonas	3.11653e-06	0	5.36408e-07	0	9.6294e-07		0	0	0	0	0		0	0	0	0	0	0	0	0	0	0		0	0	0	0	0	0	0	0	0	0
f__Anaerolineaceae;g__Bellilinea	1.31917e-07	1.20294e-06	0	3.27432e-06	0		0	0	0	0	0		0	0	0	0	0	0	0	0	0	0		0	0	0	0	0	0	0	0	0	0
f__Acidobacteriaceae;g__Edaphobacter	1.34211e-06	5.24513e-07	4.23499e-07	6.90816e-07	1.61726e-06		0	0	0	0	0		2.93374e-06	5.90006e-08	3.91322e-06	5.04325e-06	1.58047e-06	1.92461e-06	3.88069e-06	8.51732e-06	1.80852e-06	1.19454e-05		4.82306e-07	0	5.79698e-06	2.07776e-06	6.13903e-06	3.64374e-06	8.50138e-06	0	8.62931e-06	1.41513e-06
f__Deferribacteraceae;g__Flexistipes	2.9079e-06	1.01989e-07	7.18666e-07	8.95502e-08	7.74073e-07		0	0	2.75616e-08	0	0		0	0	0	0	0	0	0	0	0	0		0	0	0	0	0	0	0	0	0	0
f__Myoviridae;g__Gelderlandvirus	9.89375e-08	1.80441e-07	3.49658e-06	7.92175e-07	0		0	0	0	0	0		0	0	8.50242e-08	0	0	0	0	0	0	0		0	0	0	0	0	0	0	0	0	0
f__Microbacteriaceae;g__Microterricola	3.98106e-07	3.63031e-07	4.91944e-08	2.37841e-06	1.37767e-06		0	0	0	0	0		2.60324e-07	7.91592e-06	1.31585e-07	6.56349e-07	4.9285e-06	0	0	0	1.28383e-07	0		0	0	0	0	0	0	0	0	0	0
f__Hyphomonadaceae;g__Glycocaulis	2.57931e-06	1.51746e-07	5.68056e-07	0	1.2597e-06		0	0	0	0	0		0	0	0	0	0	0	0	0	0	0		0	0	0	0	0	0	0	0	0	0
f__Gordoniaceae;g__Gordonia	8.76946e-08	9.19635e-07	0	3.54588e-06	0		0	0	0	0	0		0	0	0	0	0	0	0	0	0	0		0	0	0	0	0	0	0	0	0	0
f__Eggerthellaceae;g__Denitrobacterium	1.2245e-06	3.72587e-07	5.12662e-07	1.44065e-06	9.91564e-07		0	0	0	0	0		0	0	0	0	0	0	0	0	0	0		0	0	0	0	0	0	0	0	0	0
f__Desulfobacteraceae;g__Desulfobacterium	1.9497e-06	6.95033e-07	0	1.3731e-06	4.76885e-07		0	0	0	0	0		0	0	0	0	0	0	0	0	0	0		0	0	0	0	0	0	0	0	0	0
f__Rhodospirillaceae;g__Tistrella	2.70983e-06	1.07438e-07	8.04384e-07	4.71677e-08	8.15436e-07		0	0	0	0	0		0	0	0	0	0	0	0	0	0	0		0	0	0	0	0	0	0	0	0	0
f__Thermoactinomycetaceae;g__Baia	4.7417e-08	6.70211e-07	0	3.72067e-06	4.10223e-08		0	0	0	0	0		0	0	0	0	0	0	0	0	0	0		0	0	0	0	0	0	0	0	0	0
f__Chitinophagaceae;g__Taibaiella	1.52886e-06	6.63888e-07	7.60192e-07	7.57797e-07	7.55817e-07		0	0	0	0	0		0	0	0	0	0	0	0	0	0	0		2.87649e-07	0	0.000101001	2.18619e-05	5.85754e-05	6.06774e-05	6.93752e-05	1.05536e-07	9.81151e-05	6.3279e-08
f__Haliscomenobacteraceae;g__Haliscomenobacter	7.45417e-07	8.8138e-07	1.1578e-06	7.23583e-07	9.49152e-07		0	0	0	0	0		0	0	0	0	0	0	0	0	0	1.96306e-07		0	0	0	4.40255e-07	0	0	0	0	0	0
f__Flavobacteriaceae;g__Bizionia	1.28619e-07	1.52473e-06	1.96286e-06	7.20879e-07	1.11273e-07		0	0	0	0	0		0	0	0	0	0	0	0	0	0	0		0	0	0	0	0	0	0	0	0	0
f__Acetobacteraceae;g__Roseomonas	3.45795e-06	7.69094e-08	4.74201e-07	0	4.37796e-07		0	0	0	0	0		0	0	0	0	0	0	0	0	0	0		0	0	0	0	0	0	0	0	0	0
f__Clostridiaceae;g__Keratinibaculum	1.29417e-06	2.25552e-07	0	2.18487e-06	7.31696e-07		0	0	0	0	0		0	0	0	0	0	0	0	0	0	0		0	0	0	0	0	0	0	0	0	0
f__Myoviridae;g__Obolenskvirus	2.64916e-06	0	7.40118e-07	0	1.0463e-06		0	0	0	0	0		0	0	0	0	0	0	0	0	0	0		0	0	0	0	0	0	0	0	0	0
f__Hyphomonadaceae;g__Oceanicaulis	2.73067e-06	1.08265e-07	6.35743e-07	9.5061e-08	8.55947e-07		0	0	0	0	0		0	0	0	0	0	0	0	0	0	0		0	0	0	0	0	0	0	0	0	0
f__Sphingobacteriaceae;g__Pelobium	1.63857e-06	1.928e-07	4.6701e-07	4.65538e-07	1.64623e-06		0	0	0	0	0		0	0	0	0	0	0	0	0	0	0		0	0	0	0	0	0	0	0	0	0
f__Rhodocyclaceae;g__Azospira	2.4116e-06	0	9.03947e-07	2.57457e-07	8.34548e-07		0	0	0	0	0		0	0	0	0	0	0	0	0	0	0		0	0	0	0	0	0	0	0	0	0
f__Rhodospirillaceae;g__Oceanibaculum	2.50875e-06	2.98398e-07	7.44695e-07	0	8.49293e-07		0	0	0	0	0		0	0	0	0	0	0	0	0	0	0		0	0	0	0	0	0	0	0	0	0
f__Peptococcaceae;g__Desulfurispora	1.16022e-06	5.05236e-07	6.35743e-08	8.5323e-07	1.7954e-06		0	0	0	0	0		0	0	0	0	0	0	0	0	0	0		0	0	0	0	0	0	0	0	0	0
f__Unclassified;g__Rubrivivax	3.08685e-06	2.99456e-07	4.22025e-07	0	5.68203e-07		0	0	0	0	0		0	0	0	0	0	0	0	0	0	0		0	0	0	0	0	0	0	0	0	0
f__Pelagibacteraceae;g__Candidatus Pelagibacter	2.61914e-06	3.41198e-07	5.25933e-07	0	8.90184e-07		0	0	0	0	0		0	0	0	0	0	0	0	0	0	0		0	0	0	0	0	0	0	0	0	0
f__Chitinophagaceae;g__Sediminibacterium	1.32848e-06	1.05176e-06	9.70199e-07	6.75824e-07	3.36541e-07		0	0	0	0	0		0	0	0	0	0	0	0	0	0	0		0	0	0	0	0	0	6.2895e-08	0	5.44703e-08	0
f__Hyphomonadaceae;g__Hyphobacterium	2.43176e-06	4.52554e-08	8.37095e-07	3.97361e-08	9.87504e-07		0	0	0	0	0		0	0	0	0	0	0	0	0	0	0		0	0	0	0	0	0	0	0	0	0
f__Chitinophagaceae;g__Flaviaesturariibacter	3.05629e-07	3.34442e-07	3.48588e-06	4.89423e-08	1.58647e-07		0	0	0	0	0		0	0	0	0	0	0	0	0	0	0		0	0	0	0	0	0	0	0	0	0
f__Flavobacteriaceae;g__Flaviramulus	6.92377e-07	3.9461e-08	2.98918e-06	3.46484e-08	5.61565e-07		0	0	0	0	0		0	0	0	0	0	0	0	0	0	0		0	0	0	0	0	0	0	0	0	0
f__Mimiviridae;g__Mimivirus	5.61245e-08	6.65336e-07	0	3.59503e-06	0		0	0	0	0	0		0	0	0	0	0	0	0	0	0	0		0	0	0	0	0	0	0	0	0	0
f__Rhodobacteraceae;g__Roseobacter	2.57237e-06	9.98186e-08	8.79219e-07	2.19112e-08	7.33929e-07		2.86e-08	0	0	0	0		0	0	0	0	0	0	0	0	0	0		0	0	0	0	0	0	0	0	0	0
f__Deinococcaceae;g__Deinococcus	6.10049e-08	6.2021e-07	1.4795e-06	1.70794e-06	4.22222e-07		0	0	0	0	0		0	0	0	0	0	0	0	0	0	0		0	0	7.11747e-08	0	0	0	0	0	0	0
f__Coleofasciculaceae;g__Geitlerinema	4.90495e-07	1.49093e-07	1.30925e-06	1.75221e-06	5.65795e-07		0	0	0	0	0		0	0	0	0	0	0	0	0	0	0		0	0	0	0	0	0	0	0	0	0
f__Synergistaceae;g__Aminivibrio	2.4116e-07	9.84572e-07	1.63862e-07	2.76226e-06	1.0193e-07		0	0	0	0	0		0	0	0	0	0	0	0	0	0	0		0	0	0	0	0	0	0	0	0	0
f__Actinomycetaceae;g__Schaalia	8.26835e-07	1.85355e-06	6.91796e-07	1.93093e-07	6.85522e-07		0	0	0	0	0		0	0	0	0	0	0	0	0	0	0		0	0	0	0	0	0	0	0	0	0
f__Rhodobiaceae;g__Tepidamorphus	2.81814e-06	1.19528e-07	7.10655e-07	2.62376e-08	5.66996e-07		0	0	0	0	0		0	0	0	0	0	0	0	0	0	0		0	0	0	0	0	0	0	0	0	0
f__Rhodobacteraceae;g__Neptunicoccus	2.84542e-06	7.86281e-08	3.46284e-07	3.45193e-08	9.32456e-07		0	0	0	0	0		0	0	0	0	0	0	0	0	0	0		0	0	0	0	0	0	0	0	0	0
f__Dermacoccaceae;g__Kytococcus	1.52437e-06	5.21275e-07	1.07134e-06	4.57701e-07	6.59396e-07		0	0	0	0	0		0	0	0	0	0	0	0	0	0	0		0	0	0	0	0	0	0	0	0	0
f__Herelleviridae;g__Caeruleovirus	1.38376e-06	1.9413e-07	1.70993e-07	8.52271e-08	2.39429e-06		0	0	0	0	0		0	0	0	0	0	0	0	0	0	0		0	0	0	0	0	0	0	0	0	0
f__Rhodospirillaceae;g__Fodinicurvata	1.99359e-06	5.86434e-08	7.74811e-07	1.02983e-07	1.27964e-06		0	0	0	0	0		0	0	0	0	0	0	0	0	0	0		0	0	0	0	0	0	0	0	0	0
f__Cytophagaceae;g__Fibrella	1.85298e-06	4.5722e-07	3.67707e-07	5.9346e-07	9.24132e-07		0	0	0	0	0		0	0	0	0	0	0	0	0	0	0		0	0	0	0	0	0	0	0	0	0
f__Lachnospiraceae;g__Catenibacillus	5.17928e-08	6.13985e-07	0	3.23463e-06	2.68848e-07		5.41289e-08	0	0	0	0		0	0	0	0	0	0	0	0	0	0		0	0	0	0	0	0	0	0	0	0
f__Pseudonocardiaceae;g__Alloactinosynnema	7.02946e-07	1.8673e-06	1.22742e-07	0	1.45426e-06		0	0	0	0	0		0	0	0	0	0	0	0	0	0	0		0	0	0	0	0	0	0	0	0	0
f__Flavobacteriaceae;g__Aquimarina	6.10708e-07	4.71679e-07	2.646e-06	4.4453e-08	3.73796e-07		0	0	0	0	0		0	1.29239e-07	0	0	0	7.14902e-06	6.09835e-06	1.12845e-07	8.30925e-06	0		1.31581e-05	0	1.71879e-05	3.39735e-08	7.55188e-05	1.02792e-06	3.54062e-05	1.48606e-07	5.44032e-05	2.10636e-05
f__Erwiniaceae;g__Buchnera	0	2.90194e-07	1.53365e-06	2.29322e-06	0		0	0	0	0	0		0	0	0	0	0	0	0	0	0	0		0	0	0	0	0	0	0	0	0	0
f__Aerococcaceae;g__Aerococcus	4.38888e-07	6.67034e-08	1.7626e-07	1.08351e-06	2.34148e-06		0	0	0	0	0		0	0	0	0	0	0	0	0	0	0		8.92543e-08	0	1.826e-07	0	0	0	0	0	0	0
f__Rhodobacteraceae;g__Loktanella	2.22476e-06	0	5.58423e-07	0	1.32325e-06		0	0	0	0	0		0	0	0	0	0	0	0	0	0	0		0	0	0	0	0	0	0	0	0	0
f__Planococcaceae;g__Bhargavaea	2.50963e-07	0	1.81419e-06	4.75305e-07	1.55532e-06		0	0	0	0	0		0	0	0	0	0	0	0	0	0	6.34721e-08		0	1.98048e-07	0	0	0	0	0	0	0	0
f__Xanthomonadaceae;g__Xylella	2.26223e-06	3.66001e-07	5.86146e-07	8.76449e-08	7.89171e-07		0	0	0	0	0		0	0	0	0	0	1.52252e-05	3.07718e-08	6.36785e-07	9.48392e-07	9.60335e-07		1.22382e-07	0	0	2.322e-05	7.00981e-07	0	0	0	0	8.50452e-08
f__Microbacteriaceae;g__Clavibacter	0	7.91846e-07	6.52473e-07	2.64653e-06	0		0	0	0	0	0		0	0	0	0	0	0	0	0	0	0		0	0	0	0	0	0	0	0	0	0
f__Sedimentisphaeraceae;g__Sedimentisphaera	7.50602e-07	1.06948e-07	2.63766e-06	0	5.4791e-07		0	0	0	0	0		0	0	0	0	0	0	0	0	0	0		0	0	0	0	0	0	0	0	0	0
f__Archaeoglobaceae;g__Ferroglobus	7.65334e-07	1.93863e-08	2.47598e-06	0	7.72474e-07		0	0	0	0	0		0	0	0	0	0	0	0	0	0	0		0	0	0	0	0	0	0	0	0	0
f__Rhodobacteraceae;g__Salipiger	2.33638e-06	1.29123e-07	7.10836e-07	2.83439e-08	8.26892e-07		0	0	2.61709e-08	0	0		0	0	0	0	0	0	0	0	0	0		0	0	0	0	0	0	0	0	0	0
f__Thermoanaerobacterales Family III. Incertae Sedis;g__Thermosediminibacter	1.2284e-06	1.64032e-06	1.37744e-07	2.2686e-07	7.902e-07		0	0	0	3.77484e-07	0		0	0	0	0	0	0	0	0	0	2.29971e-08		0	0	0	8.12317e-06	6.65061e-07	0	4.53254e-07	0	4.15632e-07	0
f__Myoviridae;g__Slopekvirus	1.86454e-06	0	0	0	2.15078e-06		0	0	0	0	0		0	0	0	0	0	0	0	0	0	0		0	0	0	0	0	0	0	0	0	0
f__Chromobacteriaceae;g__Chromobacterium	2.0579e-07	1.87659e-06	1.65293e-07	1.70265e-06	5.93456e-08		0	0	0	0	0		0	0	0	0	0	0	0	0	0	0		0	0	0	0	0	0	0	0	0	0
f__Methanomicrobiaceae;g__Methanofollis	1.97215e-06	0	3.44361e-08	0	2.00292e-06		0	0	0	0	0		0	0	0	0	0	0	0	0	0	0		0	0	0	0	0	0	0	0	0	0
f__Catalimonadaceae;g__Catalinimonas	5.93625e-07	3.60883e-07	2.06616e-06	6.3374e-07	3.42379e-07		0	0	0	0	0		0	0	0	0	0	0	0	0	0	0		0	0	0	0	0	0	0	0	0	0
f__Desulfohalobiaceae;g__Desulfonatronospira	1.20305e-06	0	4.71368e-08	0	2.74163e-06		0	0	0	0	0		0	0	0	0	0	0	0	0	0	0		0	0	0	0	0	0	0	0	0	0
f__Rhodobacteraceae;g__Paracoccus	2.85534e-06	2.11116e-07	3.71909e-07	6.17896e-08	4.67347e-07		0	0	0	0	0		0	0	0	0	0	0	0	0	0	0		0	0	0	0	0	0	0	0	0	0
f__Parachlamydiaceae;g__Candidatus Protochlamydia	5.21931e-07	1.29186e-06	6.58777e-07	7.76102e-07	7.09567e-07		0	0	0	0	0		0	0	0	0	0	0	0	0	0	0		0	0	0	0	0	0	0	0	0	0
f__Methylococcaceae;g__Methylobacter	7.71104e-07	4.49184e-07	1.18694e-06	9.71884e-07	5.68203e-07		0	0	0	0	0		0	0	0	0	0	0.00025615	0.000180098	0.00021365	0.000147277	3.25414e-05		2.78283e-05	2.38528e-05	1.4911e-05	1.13038e-05	1.51215e-05	7.61711e-06	1.66288e-05	5.33529e-05	1.29487e-05	2.4796e-05
f__Bacillaceae;g__Pelagirhabdus	1.77836e-06	1.23621e-07	1.91518e-06	0	1.24212e-07		0	0	0	0	0		0	0	0	0	0	0	0	0	0	0		0	0	0	0	0	0	0	0	0	0
f__Comamonadaceae;g__Variovorax	2.50999e-06	8.03105e-08	3.71379e-07	1.7629e-08	9.52409e-07		0	0	0	0	0		0	0	0	0	0	0	0	0	0	0		0	0	0	0	0	0	0	0	0	0
f__Hahellaceae;g__Zooshikella	2.55862e-06	7.52643e-08	6.6294e-07	1.3217e-07	4.99836e-07		0	0	0	0	0		0	0	0	0	0	0	0	0	0	0		0	0	0	0	0	0	0	0	0	0
f__Gemmataceae;g__Fimbriiglobus	2.40294e-06	6.32085e-08	5.38192e-07	3.69998e-08	8.79524e-07		0	0	0	0	0		0	0	0	0	0	0	0	0	0	0		0	0	0	0	0	0	0	0	0	0
f__Hyphomicrobiaceae;g__Arsenicitalea	2.39967e-06	1.49199e-07	7.88501e-07	1.7467e-07	3.77463e-07		0	0	0	0	0		0	0	0	0	0	0	0	0	0	0		0	0	0	0	0	0	0	0	0	0
f__Brucellaceae;g__Pseudochrobactrum	2.10809e-06	1.71639e-07	5.14021e-07	0	1.07473e-06		0	0	0	0	0		0	0	0	0	0	0	0	0	0	0		0	0	0	0	0	0	0	0	0	0
f__Opitutaceae;g__Geminisphaera	2.06633e-06	2.69183e-07	4.06458e-07	6.75297e-08	1.05801e-06		0	0	0	0	0		0	0	0	0	0	0	0	0	0	0		0	0	0	0	0	0	0	0	0	0
f__Peptococcaceae;g__Peptococcus	2.94811e-07	4.49568e-07	7.95954e-08	2.05899e-06	9.75202e-07		0	0	0	0	0		0	0	0	0	0	0	0	0	0	0		0	0	0	0	0	0	0	0	0	0
f__Flavobacteriaceae;g__Kriegella	4.89976e-07	5.02658e-07	1.47583e-07	1.96158e-06	7.4182e-07		0	0	0	0	0		2.60324e-07	7.84053e-06	1.05268e-07	1.19336e-06	3.84664e-06	0	0	0	0	0		0	0	0	0	0	0	0	0	0	0
f__Rhodospirillaceae;g__Nisaea	2.47608e-06	1.12896e-07	5.30352e-07	0	7.14052e-07		0	0	0	0	0		0	0	0	0	0	0	0	0	0	0		0	0	0	0	0	0	0	0	0	0
f__Myoviridae;g__Firehammervirus	3.65474e-07	3.59041e-07	1.82457e-06	1.06279e-06	2.18898e-07		0	0	0	0	0		0	0	0	0	0	0	2.37094e-08	0	0	0		0	0	0	0	0	0	0	0	0	0
f__Unclassified;g__Acidibacillus	6.68632e-07	7.11343e-07	2.68527e-07	1.73992e-06	4.33844e-07		0	0	0	0	0		0	0	0	0	0	0	0	0	0	0		0	0	0	0	0	0	0	0	0	0
f__Enterobacteriaceae;g__Kluyvera	0	3.8039e-07	0	3.43541e-06	0		3.0517e-06	6.21083e-07	1.69616e-06	2.03366e-06	1.72847e-06		4.16192e-06	5.74923e-06	2.97346e-06	1.4247e-06	7.56209e-06	6.79742e-06	6.48567e-06	9.23723e-06	5.64028e-06	3.69381e-06		1.06788e-06	1.21419e-06	5.67852e-07	1.15418e-06	5.88934e-07	2.61071e-07	1.98884e-07	1.32662e-06	0	7.84974e-07
f__Methanomicrobiaceae;g__Methanolacinia	6.00221e-07	4.69147e-07	8.95338e-07	1.02983e-06	8.16002e-07		0	0	0	0	0		0	0	0	0	0	0	0	0	0	0		0	0	0	0	0	0	0	0	0	0
f__Persicobacteraceae;g__Persicobacter	1.13279e-06	3.87369e-07	9.9517e-07	5.38534e-07	7.35015e-07		0	0	0	0	0		0	0	0	0	0	0	0	0	0	0		0	0	0	0	0	0	0	0	0	0
f__Micromonosporaceae;g__Verrucosispora	1.29777e-06	0	0	0	2.4861e-06		0	0	0	0	0		0	0	0	0	0	0	0	0	0	0		0	0	0	0	0	0	0	0	0	0
f__Rhodospirillaceae;g__Insolitispirillum	2.99166e-06	0	3.82286e-07	5.44402e-08	3.52937e-07		0	0	0	0	0		0	0	0	0	0	0	0	0	0	0		0	0	0	0	0	0	0	0	0	0
f__Unclassified;g__Dissulfuribacter	8.57458e-08	0	3.30586e-06	0	3.7091e-07		0	0	0	0	0		0	0	0	0	0	0	0	0	0	0		0	0	0	0	0	0	0	0	0	0
f__Geobacteraceae;g__Geoalkalibacter	5.03291e-07	1.68281e-06	0	2.68651e-07	1.30625e-06		0	0	0	0	0		0	0	0	0	0	0	0	0	0	0		0	0	0	0	0	0	0	0	0	0
f__Chitinophagaceae;g__Niastella	5.41625e-07	6.99745e-07	1.79619e-06	2.37384e-07	4.68153e-07		0	0	0	0	0		1.94102e-06	2.59713e-06	3.47739e-07	6.47633e-07	2.33716e-06	4.11914e-08	0	0	0	1.72128e-07		0	0	0	1.44762e-07	0	0	0	0	0	0
f__Rhodospirillaceae;g__Varunaivibrio	2.0474e-06	0	1.012e-06	0	6.81264e-07		0	0	0	0	0		0	0	0	0	0	0	0	0	0	0		0	0	0	0	0	0	0	0	0	0
f__Siphoviridae;g__Cetovirus	0	0	3.73499e-06	0	0		0	0	0	0	0		0	0	0	0	0	0	0	0	0	0		0	0	0	0	0	0	0	0	0	0
f__Chromatiaceae;g__Candidatus Thiosymbion	1.32638e-06	0	0	0	2.39933e-06		0	0	0	0	0		0	0	0	0	0	0	0	0	0	0		0	0	0	0	0	0	0	0	0	0
f__Alcanivoracaceae;g__Ketobacter	2.36355e-06	1.0387e-07	4.80326e-07	6.84018e-08	6.89811e-07		0	0	0	0	0		0	0	0	0	0	0	0	0	0	0		0	0	0	0	0	0	0	0	0	0
f__Rhodanobacteraceae;g__Luteibacter	2.06908e-06	2.63363e-07	4.11641e-07	4.47751e-08	9.02984e-07		0	0	0	0	0		0	0	0	0	0	1.47491e-05	4.71612e-08	4.4361e-07	8.67419e-07	5.51931e-07		2.34454e-07	0	0	2.27965e-05	6.65061e-07	0	5.3324e-08	0	0	1.30341e-07
f__Sphingobacteriaceae;g__Pseudopedobacter	1.16204e-06	3.53219e-07	9.09431e-07	5.96425e-07	6.70216e-07		0	0	0	0	0		0	0	0	0	0	0	0	0	0	0		0	0	0	0	0	0	0	0	0	0
f__Beijerinckiaceae;g__Beijerinckia	1.96553e-06	1.17532e-07	4.91738e-07	1.03198e-07	1.00355e-06		0	0	0	0	0		0	0	0	0	0	0	0	0	0	0		0	0	0	0	0	0	0	0	0	0
f__Notoacmeibacteraceae;g__Notoacmeibacter	1.86836e-06	1.48152e-07	6.19849e-07	1.30083e-07	9.1361e-07		0	0	0	0	0		0	0	0	0	0	0	0	0	0	0		0	0	0	0	0	0	0	0	0	0
f__Herelleviridae;g__Nitunavirus	2.50806e-06	0	0	0	1.16837e-06		0	0	0	0	0		0	0	0	0	0	0	0	0	0	0		0	0	0	0	0	0	0	0	0	0
f__Aphanothecaceae;g__Crocosphaera	1.88991e-07	9.76592e-07	6.07199e-07	1.51322e-06	3.81508e-07		0	0	0	0	0		0	0	0	0	0	0	0	0	0	0		0	0	0	0	0	0	0	0	0	0
f__Ectothiorhodospiraceae;g__Alkalilimnicola	2.03357e-06	0	9.63279e-07	1.25249e-07	5.41328e-07		0	0	0	0	0		0	0	0	0	0	0	0	0	0	0		0	0	0	0	0	0	0	0	0	0
f__Comamonadaceae;g__Delftia	1.9173e-06	2.62256e-07	7.69999e-08	1.53515e-07	1.24405e-06		0	0	0	0	0		0	0	0	0	2.04218e-06	0	0	0	0	0		0	0	0	0	0	0	0	0	0	0
f__Candidatus Methanomethylophilaceae;g__Candidatus Methanomethylophilus	2.43333e-07	7.9096e-07	9.28921e-07	1.55866e-06	1.20295e-07		0	0	0	0	0		0	0	0	0	0	0	0	0	0	0		0	0	0	0	0	0	0	0	0	0
f__Thermotogaceae;g__Pseudothermotoga	0	1.72481e-07	3.40309e-06	3.0289e-08	3.27274e-08		0	0	0	0	0		0	0	0	0	0	0	0	0	0	0		0	0	0	0	0	0	0	0	0	0
f__Flavobacteriaceae;g__Marixanthomonas	2.55111e-06	1.16318e-07	4.09818e-07	0	5.51767e-07		0	0	0	0	0		0	0	0	0	0	0	0	0	0	0		0	0	0	0	0	0	0	0	0	0
f__Acetobacteraceae;g__Paracraurococcus	2.33599e-06	0	3.35054e-07	0	9.38303e-07		0	0	0	0	0		0	0	0	0	0	0	0	0	0	0		0	0	0	0	0	0	0	0	0	0
f__Rhodobiaceae;g__Tepidicaulis	2.33089e-06	5.74466e-08	4.55399e-07	0	7.63015e-07		0	0	0	0	0		0	0	0	0	0	0	0	0	0	0		0	0	0	0	0	0	0	0	0	0
f__Streptococcaceae;g__Floricoccus	2.28518e-06	0	7.65246e-08	7.62835e-08	1.16699e-06		0	0	0	0	0		0	0	0	0	0	0	0	0	0	0		0	0	0	0	0	0	0	0	0	0
f__Acetobacteraceae;g__Oleomonas	2.11302e-06	1.67553e-07	6.27228e-07	3.67795e-08	6.35846e-07		0	0	0	0	0		0	0	0	0	0	0	0	0	0	0		0	0	0	0	0	0	0	0	0	0
f__Bacillaceae;g__Halobacillus	2.86704e-07	6.33008e-07	1.91904e-07	2.3561e-06	8.26797e-08		0	0	0	0	0		0	2.64987e-06	0	0	0	0	0	0	0	0		0	0	0	0	0	0	0	0	0	0
f__Rhodospirillaceae;g__Rhodospira	2.19957e-06	1.01989e-07	5.68944e-07	5.97001e-08	6.12808e-07		0	0	0	0	0		0	0	0	0	0	0	0	0	0	0		0	0	0	0	0	0	0	0	0	0
f__Comamonadaceae;g__Limnohabitans	2.083e-06	9.1541e-08	5.241e-07	1.40659e-07	6.94778e-07		0	0	0	0	0		0	0	0	0	0	1.6202e-05	4.233e-08	5.37526e-07	6.94393e-07	6.81164e-07		2.10437e-07	0	0	2.64329e-05	7.80605e-07	0	0	0	0	1.55985e-07
f__Sporolactobacillaceae;g__Scopulibacillus	0	8.90654e-07	2.14369e-06	4.94397e-07	0		0	0	0	0	0		0	0	0	0	0	0	0	0	0	0		0	0	0	0	0	0	0	0	0	0
f__Pasteurellaceae;g__Lonepinella	2.04207e-06	1.73224e-07	4.00518e-07	1.14073e-07	7.60081e-07		0	0	0	0	0		0	0	0	0	0	0	0	0	0	0		0	0	0	0	0	0	0	0	0	0
f__Morganellaceae;g__Proteus	1.09463e-06	1.29764e-06	1.75844e-07	2.05653e-07	7.01273e-07		0.00049344	0.000198429	0.00041763	0.000538841	0.000446962		0.000371153	0.000378979	0.000436884	0.000568044	0.000510173	0.00134792	0.00181013	0.00166793	0.00132191	0.00220997		0.00323123	0.00456075	0.00112344	0.000374163	0.00156136	0.00160782	0.00187652	0.00171737	0.00193785	0.00142924
f__Flavobacteriaceae;g__Wenyingzhuangia	8.90437e-07	2.40588e-07	6.62232e-07	6.60146e-07	9.70073e-07		0	0	0	0	0		0	0	0	0	0	0	0	0	0	0		0	0	0	0	0	0	0	0	0	0
f__Leptolyngbyaceae;g__Leptolyngbya	1.11842e-07	2.29118e-07	9.22566e-07	2.15004e-06	0		0	0	0	0	0		0	0	0	0	2.58417e-06	0	0	0	0	0		0	0	0	0	0	0	0	0	0	0
f__Cohaesibacteraceae;g__Cohaesibacter	2.13869e-06	6.50089e-08	4.86717e-07	2.28322e-07	4.93405e-07		0	0	0	0	0		0	0	0	0	0	0	0	0	0	0		0	0	0	0	0	0	0	0	0	0
f__Flavobacteriaceae;g__Cellulophaga	2.53853e-07	6.94462e-07	1.22339e-07	2.03255e-06	3.07465e-07		0	0	0	0	0		0	0	0	0	0	0	0	0	0	0		0	0	0	0	0	0	0	0	0	0
f__Rhizobiaceae;g__Agrobacterium	2.11428e-07	5.76952e-07	2.74438e-07	2.3193e-06	0		0	0	0	1.20585e-07	0		0	0	0	0	0	1.17761e-05	7.51384e-06	1.49158e-05	8.26755e-06	1.02695e-05		1.62727e-06	1.16728e-06	1.1704e-06	3.28168e-06	4.96723e-07	5.54386e-07	6.36117e-07	3.18059e-07	9.66701e-07	9.89465e-07
f__Thermoanaerobacteraceae;g__Ammonifex	5.20255e-07	3.10959e-07	1.85723e-07	1.15923e-06	1.17272e-06		0	0	0	0	0		0	0	0	0	0	0	0	0	0	0		0	0	0	0	0	0	0	0	0	0
f__Unclassified;g__Thermoflexibacter	0	7.82719e-07	8.76254e-07	1.49238e-06	1.63838e-07		0	0	0	3.43507e-08	0		0	0	0	0	0	2.23647e-07	0	0	0	0		0	0	0	3.49323e-07	0	0	0	0	0	0
f__Pasteurellaceae;g__Bisgaardia	0	6.83445e-07	6.9646e-07	1.9192e-06	0		0	0	0	0	0		0	0	0	0	0	0	0	0	0	0		0	0	0	0	0	0	0	0	0	0
f__Sphingomonadaceae;g__Sphingorhabdus	7.14181e-07	7.95983e-07	3.50557e-07	9.21285e-07	5.14888e-07		0	0	0	0	0		0	0	0	0	0	0	0	0	0	0		0	0	0	0	0	0	0	0	0	0
f__Comamonadaceae;g__Comamonas	2.14365e-07	7.81912e-07	6.88721e-07	8.58189e-07	7.4182e-07		0	0	0	0	0		0	0	0	0	2.148e-06	5.62455e-06	6.71706e-06	9.00818e-06	5.39071e-06	3.97623e-06		7.26428e-06	9.46813e-06	8.4584e-07	1.34231e-06	0	7.23128e-07	7.16591e-07	2.42277e-06	1.13227e-06	3.78542e-06
f__Rhodobacteraceae;g__Pannonibacter	0	4.719e-07	1.58989e-06	1.21197e-06	0		0	0	0	0	0		0	0	0	0	0	0	0	0	0	0		0	0	0	0	0	0	0	0	0	0
f__Rhodospirillaceae;g__Inquilinus	1.97415e-06	1.63656e-07	3.36352e-07	0	7.76324e-07		0	0	0	0	0		0	0	0	0	0	0	0	0	0	0		0	0	0	0	0	0	0	0	0	0
f__Crocinitomicaceae;g__Fluviicola	1.28847e-06	6.74972e-07	5.06449e-07	0	7.58949e-07		0	0	0	0	0		0	0	0	0	0	2.15834e-08	0	0	0	0		0	0	0	0	0	0	0	0	0	0
f__Acetobacteraceae;g__Acidisphaera	1.79265e-06	1.59484e-07	4.56546e-07	0	7.94357e-07		0	0	0	0	0		0	0	0	0	0	0	0	0	0	0		0	0	0	0	0	0	0	0	0	0
f__Bifidobacteriaceae;g__Parascardovia	6.34284e-07	0	1.86804e-06	5.0786e-07	1.82915e-07		0	0	0	0	0		0	0	0	0	0	0	0	0	0	0		0	0	0	0	0	0	0	0	0	0
f__Acidobacteriaceae;g__Candidatus Sulfotelmatomonas	1.11238e-06	2.53593e-07	5.86344e-07	3.33998e-07	9.02214e-07		0	0	0	0	0		1.92077e-06	4.27887e-08	3.34582e-06	4.23321e-06	1.80116e-06	1.42315e-06	3.81113e-06	7.28001e-06	1.36988e-06	1.15794e-05		6.99561e-07	0	4.86008e-06	1.98776e-06	5.59702e-06	2.67598e-06	8.02167e-06	0	8.15288e-06	1.16133e-06
f__Candidatus Brocadiaceae;g__Candidatus Brocadia	1.44696e-06	2.93217e-07	2.5827e-07	7.7237e-07	4.17274e-07		0	0	0	0	0		0	0	0	0	0	0	0	0	0	0		0	0	0	0	0	0	0	0	0	0
f__Ectothiorhodospiraceae;g__Acidihalobacter	6.43094e-07	5.86434e-07	2.5827e-07	1.35165e-06	3.47728e-07		0	0	0	0	0		0	0	0	0	0	0	0	0	0	0		0	0	0	0	0	0	0	0	0	0
f__Pasteurellaceae;g__Nicoletella	1.20044e-06	0	1.53049e-08	1.52567e-08	1.94522e-06		0	0	0	0	0		0	0	0	0	0	0	0	0	0	0		0	0	0	0	0	0	0	0	0	0
f__Enterobacteriaceae;g__Cronobacter	1.80614e-06	1.49728e-07	7.91297e-07	0	4.26152e-07		0.000452406	0.000156938	0.000390409	0.000431519	0.000419348		2.48748e-05	2.07271e-05	6.83819e-05	1.63712e-05	4.58079e-05	2.72752e-05	3.52813e-05	2.5153e-05	2.87285e-05	2.13818e-05		3.08927e-05	2.52507e-05	2.7495e-05	2.33747e-05	1.80998e-05	1.18792e-05	2.26824e-05	3.59657e-05	2.24567e-05	4.09029e-05
f__Rhodospirillaceae;g__Dongia	1.91633e-06	4.72296e-08	7.48811e-07	0	4.48079e-07		0	0	0	0	0		0	0	0	0	0	0	0	0	0	0		0	0	0	0	0	0	0	0	0	0
f__Thermoanaerobacteraceae;g__Desulfovirgula	1.11e-06	0	1.27366e-07	4.23217e-08	1.82915e-06		0	0	0	0	0		0	0	0	0	0	0	0	0	0	0		0	0	0	0	0	0	0	0	0	0
f__Polyangiaceae;g__Chondromyces	8.17107e-07	8.27907e-08	0	1.45387e-07	2.04219e-06		0	0	0	0	0		0	0	0	0	0	0	0	0	0	0		0	0	0	0	0	0	0	0	0	0
f__Cellulomonadaceae;g__Sediminihabitans	4.66419e-07	6.57322e-07	5.10865e-07	1.15431e-06	2.93467e-07		0	0	0	0	0		0	0	0	0	0	0	0	0	0	0		0	0	0	0	0	0	0	0	0	0
f__Desulfurellaceae;g__Hippea	1.81579e-06	5.51938e-08	4.37541e-07	1.45387e-07	6.28366e-07		0	0	0	0	0		0	0	0	0	0	1.19609e-05	5.1045e-08	4.32129e-07	1.01498e-06	5.47603e-07		5.07525e-08	0	0	1.74168e-05	7.75202e-07	0	0	0	0	9.405e-08
f__Rhodospirillaceae;g__Nitrospirillum	9.56488e-07	3.96463e-08	4.03229e-07	6.26599e-07	1.05318e-06		0	0	0	0	0		0	0	0	0	9.46633e-08	2.848e-07	1.01691e-07	2.8696e-07	2.02202e-07	0		0	0	4.13703e-06	1.1121e-07	1.5995e-05	1.2067e-05	2.02365e-05	1.94582e-07	1.36423e-05	9.36826e-08
f__Flavobacteriaceae;g__Ulvibacter	6.83711e-07	7.25672e-07	9.80868e-07	6.53859e-08	5.91505e-07		0	0	0	0	0		0	0	0	0	0	5.0843e-08	0	0	0	1.59344e-07		5.41501e-08	0	0	5.95602e-08	0	0	0	0	0	0
f__Hyphomonadaceae;g__Hirschia	1.77467e-06	4.90398e-08	5.61536e-07	6.45885e-08	5.81567e-07		0	0	0	0	0		0	0	0	0	0	0	0	0	0	0		0	0	0	0	0	0	0	0	0	0
f__Moritellaceae;g__Moritella	5.44418e-08	4.96452e-07	6.77789e-07	1.74362e-06	4.70997e-08		0	0	0	0	0		0	0	0	0	0	0	0	0	0	0		0	0	0	0	0	0	0	0	0	0
f__Unclassified;g__Candidatus Cyclonatronum	4.89458e-07	2.38045e-07	4.19348e-07	1.12345e-06	7.33979e-07		0	0	0	0	0		0	0	0	0	0	0	0	0	0	0		0	0	0	0	0	0	0	0	0	0
f__Flavobacteriaceae;g__Gramella	9.07897e-07	1.03488e-07	1.09385e-06	9.08671e-08	7.85457e-07		0	0	0	0	0		0	0	0	0	0	4.16394e-06	1.60383e-05	6.845e-06	1.29409e-05	9.13962e-06		0	5.90697e-08	1.45145e-06	1.68321e-06	0	1.39548e-06	6.56083e-06	0	1.48741e-05	0
f__Planococcaceae;g__Ureibacillus	2.57237e-07	0	1.8975e-07	8.5959e-07	1.6691e-06		0	0	0	0	0		0	0	0	0	0	0	0	0	0	0		0	0	0	0	0	0	0	0	0	0
f__Geminigeraceae;g__Guillardia	1.4375e-06	0	6.07695e-08	4.84625e-07	9.81821e-07		0	0	0	0	0		0	0	0	0	0	0	0	0	0	0		0	0	0	0	0	0	0	0	0	0
f__Capsulimonadaceae;g__Capsulimonas	1.14877e-06	2.02753e-07	5.95293e-07	2.81873e-07	7.21338e-07		0	0	0	9.72789e-08	0		2.45711e-06	6.84209e-08	2.6432e-06	4.24195e-06	2.03645e-06	1.77969e-06	3.4846e-06	8.53969e-06	1.24283e-06	1.04085e-05		4.8163e-07	0	5.05383e-06	1.70887e-06	4.06812e-06	2.63872e-06	7.15554e-06	1.49498e-08	8.41576e-06	8.06143e-07
f__Desulfuromonadaceae;g__Desulfuromonas	5.61245e-08	4.60617e-07	9.01599e-08	2.29183e-06	4.85555e-08		0	0	0	0	0		0	1.48279e-06	0	0	5.91069e-08	0	0	0	0	0		0	0	0	0	0	0	0	0	0	0
f__Gemmataceae;g__Gemmata	9.58649e-08	3.49675e-07	6.92999e-07	1.22812e-06	5.80555e-07		0	0	0	0	0		0	0	0	0	0	0	0	0	0	0		0	0	0	0	0	0	0	0	0	0
f__Anaerolineaceae;g__Longilinea	1.1064e-07	5.0446e-07	3.11035e-07	1.68316e-06	3.35016e-07		0	0	0	0	0		0	0	0	0	0	0	0	0	0	0		0	0	0	0	0	0	0	0	0	0
f__Nocardioidaceae;g__Actinopolymorpha	1.46993e-07	1.07234e-06	0	8.23862e-07	8.90184e-07		0	0	0	0	0		0	0	0	0	0	0	0	0	0	0		0	0	0	0	0	0	0	0	0	0
f__Rhodobiaceae;g__Rhodobium	2.66108e-07	9.7065e-07	4.27482e-07	8.52271e-07	3.837e-07		0	0	0	0	0		0	0	0	0	0	0	0	0	0	0		0	0	0	0	0	0	0	0	0	0
f__Siphoviridae;g__Tequintavirus	0	0	2.898e-06	0	0		0	0	0	0	0		0	0	0	0	0	0	0	0	0	0		0	0	0	0	0	0	0	0	0	0
f__Sporomusaceae;g__Methylomusa	1.09592e-06	9.16087e-07	0	0	8.69115e-07		0	0	0	0	0		0	0	0	0	0	0	0	0	0	0		0	0	0	0	0	0	0	0	0	0
f__Rhodobacteraceae;g__Rhodobacter	4.44151e-07	7.08784e-07	8.91869e-08	7.55701e-07	8.16536e-07		0	0	0	0	0		0	0	0	0	0	0	0	0	0	0		0	0	0	0	0	0	0	0	0	0
f__Pasteurellaceae;g__Actinobacillus	1.49847e-07	1.02484e-06	5.41616e-07	8.99849e-07	1.94458e-07		0	0	0	0	0		0	0	0	0	0	0	0	0	0	0		0	0	1.6611e-06	0	0	9.59996e-07	6.15558e-07	0	6.30033e-07	0
f__Streptosporangiaceae;g__Nonomuraea	1.92128e-07	4.37457e-07	8.99397e-08	1.75284e-06	3.32434e-07		0	0	0	0	0		0	0	0	0	0	0	0	0	0	0		0	0	0	0	0	0	0	0	0	0
f__Rhizobiaceae;g__Kaistia	6.79923e-08	0	1.31069e-06	1.30835e-06	1.17646e-07		0	0	0	0	0		0	0	0	0	0	0	0	0	0	0		0	0	0	0	0	0	0	0	0	0
f__Mycobacteriaceae;g__Mycolicibacterium	0	2.69797e-07	2.53485e-06	0	0		0	0	0	0	0		0	0	0	0	0	0	0	0	0	0		0	0	0	0	0	0	0	0	0	0
f__Ectothiorhodospiraceae;g__Thioalbus	5.19422e-07	4.05993e-07	3.57605e-07	1.24768e-06	2.56784e-07		0	0	0	0	0		0	0	0	0	0	0	0	0	0	0		0	0	0	0	0	0	0	0	0	0
f__Gloeobacteraceae;g__Gloeobacter	6.55104e-07	1.67268e-07	4.41998e-07	3.14718e-07	1.20152e-06		0	0	0	1.9654e-08	0		2.6508e-06	3.2255e-08	2.72481e-06	4.44198e-06	1.62519e-06	1.73298e-06	3.88947e-06	7.44181e-06	1.60389e-06	9.8926e-06		3.95507e-07	0	4.78744e-06	1.61925e-06	5.44174e-06	2.84931e-06	8.87044e-06	0	9.0023e-06	1.26225e-06
f__Sphingobacteriaceae;g__Arcticibacter	8.43401e-07	7.69094e-08	3.38715e-07	1.35059e-07	1.38635e-06		0	0	0	0	0		0	0	0	0	0	0	0	0	0	0		0	0	0	0	0	0	0	0	0	0
f__Anaerolineaceae;g__Brevefilum	1.52004e-06	5.86434e-07	0	0	6.57523e-07		0	0	0	0	0		0	1.87103e-06	0	0	0	0	0	0	0	0		0	0	0	0	0	0	0	0	0	0
f__Sphingomonadaceae;g__Sphingobium	0	0	0	2.74621e-06	0		0	0	0	0	0		0	0	0	0	0	7.00156e-06	4.09089e-06	7.22958e-06	3.82066e-06	5.86361e-06		0	0	0	0	0	0	0	0	0	0
f__Rickettsiaceae;g__Orientia	1.9537e-07	3.56314e-07	3.13848e-07	1.87715e-06	0		0	0	0	0	0		0	0	0	0	0	0	0	0	0	0		0	0	0	0	0	0	0	0	0	0
f__Cytophagaceae;g__Sporocytophaga	1.32715e-06	1.34469e-07	0	4.72277e-07	8.0797e-07		0	0	0	0	0		0	0	0	0	0	0	0	0	0	0		0	0	0	0	0	0	0	0	0	0
f__Chroococcaceae;g__Gloeocapsa	5.26167e-07	3.19873e-07	2.8175e-07	7.02155e-07	9.10416e-07		0	0	0	0	0		0	0	0	0	0	0	0	0	0	0		0	0	0	0	0	0	0	0	0	0
f__Methylobacteriaceae;g__Methylorubrum	2.49947e-07	0	1.90723e-06	2.00128e-07	3.78419e-07		0	0	0	0	0		0	0	0	0	0	0	0	0	0	0		0	0	0	0	0	0	0	0	0	0
f__Clavicipitaceae;g__Torrubiella	0	8.64909e-07	1.03885e-06	8.28464e-07	0		0	0	0	0	0		0	0	0	0	0	0	0	0	0	0		0	0	0	0	0	0	0	0	0	0
f__Flavobacteriaceae;g__Cloacibacterium	1.0376e-06	0	4.16705e-07	0	1.23429e-06		0	0	0	0	0		0	0	0	0	0	0	0	0	0	0		0	0	0	0	0	0	0	0	0	0
f__Thermoanaerobacterales Family III. Incertae Sedis;g__Syntrophaceticus	1.10293e-06	8.39429e-08	0	1.17929e-06	3.18186e-07		0	0	0	0	0		0	0	0	0	0	0	0	0	0	0		0	0	0	0	0	0	0	0	0	0
f__Candidatus Desulfofervidaceae;g__Candidatus Desulfofervidus	4.54735e-07	6.58595e-07	1.461e-06	8.56702e-08	2.31417e-08		0	0	0	0	0		0	0	0	0	0	0	0	0	0	0		0	0	0	0	0	0	0	0	0	0
f__Siphoviridae;g__Gordonvirus	1.04639e-06	9.54198e-07	0	0	6.78954e-07		0	0	0	0	0		0	0	0	0	0	0	0	0	0	0		0	0	5.21201e-07	0	0	2.33885e-07	0	1.27474e-06	0	0
f__Chromatiaceae;g__Candidatus Nitrosoglobus	1.80517e-07	6.58452e-07	4.34982e-07	1.01176e-06	3.90432e-07		0	0	0	1.35394e-07	0		1.53454e-07	6.22163e-06	0	1.75864e-07	1.41718e-07	2.13184e-07	1.5224e-07	2.14801e-07	1.51356e-07	4.45418e-07		0	0	0	8.3245e-08	0	1.73704e-07	0	0	7.45383e-08	0
f__Thermodesulfobacteriaceae;g__Thermodesulfobacterium	1.64896e-07	7.81912e-07	1.56287e-06	1.05623e-07	0		0	0	0	0	0		0	0	0	0	0	0	0	0	0	0		0	0	0	0	0	0	0	0	0	0
f__Chlorogloeopsidaceae;g__Chlorogloeopsis	1.78431e-07	5.69485e-07	8.59906e-07	2.14299e-07	7.71836e-07		0	0	0	0	0		0	0	0	0	0	0	0	0	0	0		0	0	0	0	0	0	0	0	0	0
f__Comamonadaceae;g__Pseudacidovorax	5.56189e-07	4.43788e-07	2.23369e-07	9.46328e-07	4.21033e-07		0	0	0	0	0		0	0	0	0	0	0	0	0	0	0		0	0	0	0	0	0	0	0	0	0
f__Flavobacteriaceae;g__Pseudozobellia	7.61944e-07	8.90786e-08	5.9631e-07	2.97216e-07	8.45112e-07		0	0	0	0	0		1.89331e-06	7.21451e-08	2.38412e-06	4.41574e-06	1.50311e-06	1.52278e-06	3.98733e-06	7.33069e-06	1.27771e-06	9.03072e-06		3.60407e-07	0	4.50779e-06	1.69377e-06	4.80787e-06	2.63195e-06	7.93624e-06	0	8.01872e-06	1.27503e-06
f__Pseudonocardiaceae;g__Kibdelosporangium	1.03884e-06	6.76655e-07	3.57605e-07	1.18826e-07	3.85176e-07		0	0	0	0	0		0	0	0	0	0	0	0	0	0	0		0	0	0	0	0	0	0	0	0	0
f__Porphyromonadaceae;g__Fermentimonas	6.71054e-07	1.22386e-07	8.62399e-07	1.0746e-07	8.12777e-07		0	1.24892e-05	0	0	0		9.0131e-06	9.2513e-06	6.92023e-07	8.10656e-06	1.62261e-05	1.34195e-05	1.36956e-05	1.84187e-05	8.77735e-06	1.19217e-05		4.16391e-06	1.14811e-07	1.13966e-05	5.32261e-06	1.01908e-05	6.8447e-06	1.04942e-05	4.33156e-06	1.17485e-05	5.52646e-06
f__Merismopediaceae;g__Aphanocapsa	2.01316e-06	0	5.67368e-08	0	4.88889e-07		0	0	0	0	0		0	0	0	0	0	0	0	0	0	0		0	0	0	0	0	0	0	0	0	0
f__Syntrophomonadaceae;g__Candidatus Syntrophonatronum	3.26404e-07	0	1.98502e-06	7.46703e-08	1.61363e-07		0	0	0	0	0		0	0	0	0	0	0	0	0	0	0		0	0	0	0	0	0	0	0	0	0
f__Flavobacteriaceae;g__Flavivirga	6.45013e-07	3.78119e-07	7.03112e-07	2.58225e-07	5.58026e-07		0	0	0	0	0		0	0	0	0	0	0	0	0	0	0		0	0	0	0	0	0	0	0	0	0
f__Polyangiaceae;g__Sorangium	3.96767e-08	0	2.48577e-06	1.58842e-08	0		0	0	0	0	0		0	0	0	0	0	0	0	0	0	0		0	0	0	0	0	0	0	0	0	0
f__Enterobacteriaceae;g__Trabulsiella	3.17142e-07	4.82001e-07	3.39643e-07	9.31077e-07	4.57287e-07		0	0	0	0	0		3.35637e-06	7.29001e-06	4.6269e-06	3.32199e-06	6.62203e-06	4.80407e-06	1.6649e-06	2.70499e-06	9.02857e-07	6.05199e-06		1.2039e-06	9.21154e-07	0	0	0	0	0	0	0	2.78869e-07
f__Cytophagaceae;g__Leadbetterella	5.24974e-07	9.57444e-08	8.43332e-08	0	1.8167e-06		0	0	0	0	0		0	0	0	0	0	0	0	0	0	0		0	0	0	0	0	0	0	0	0	0
f__Tephritidae;g__Ceratitis	0	5.17442e-07	2.73463e-07	1.72648e-06	0		0	0	0	0	0		0	0	0	0	0	0	0	0	0	0		0	0	0	0	0	0	0	0	0	0
f__Rhodanobacteraceae;g__Rhodanobacter	1.13071e-07	6.70211e-07	4.99512e-07	8.60075e-07	3.42379e-07		0	0	0	0	0		0	0	0	0	0	8.4831e-06	6.13985e-06	6.46834e-06	4.88338e-06	8.38311e-06		2.68605e-06	6.47705e-06	4.4961e-06	3.49158e-06	6.39385e-06	3.36265e-06	6.94219e-06	8.69376e-06	4.56934e-06	7.46633e-06
f__Planococcaceae;g__Solibacillus	9.07897e-07	0	0	1.45387e-07	1.41382e-06		0	0	0	0	0		0	0	0	0	0	0	0	0	0	0		0	0	0	0	0	0	0	0	0	0
f__Unclassified;g__Nitratiruptor	2.5853e-08	7.07257e-08	2.36726e-06	0	0		0	0	0	0	0		0	0	0	0	0	0	0	0	0	0		0	0	0	0	0	0	0	0	0	0
f__Bacillaceae;g__Parageobacillus	5.39188e-07	6.14604e-08	0	1.07929e-07	1.74927e-06		0	0	0	0	0		0	0	0	0	0	0	0	0	0	0		0	0	0	0	0	0	0	0	0	0
f__Alcanivoracaceae;g__Alcanivorax	0	3.03328e-07	0	2.02414e-06	1.1511e-07		0	0	0	0	0		0	0	0	0	0	0	0	0	0	0		0	0	0	0	0	0	0	0	0	0
f__Pseudonocardiaceae;g__Saccharothrix	0	4.51103e-07	1.19202e-06	7.92175e-07	0		0	0	0	0	0		0	0	0	0	0	0	0	0	0	0		0	0	0	0	0	0	0	0	0	0
f__Siphoviridae;g__Pepyhexavirus	1.35388e-07	1.2346e-07	0	2.16806e-06	0		0	0	0	0	0		0	0	0	0	0	0	0	0	0	0		0	0	0	0	0	0	0	0	0	0
f__Ectothiorhodospiraceae;g__Halorhodospira	3.89754e-07	0	6.2611e-08	0	1.95571e-06		0	0	0	0	0		0	0	0	0	0	0	0	0	0	0		0	0	0	0	0	0	0	0	0	0
f__Rhodobacteraceae;g__Cribrihabitans	1.05714e-06	1.3496e-06	0	0	0		0	0	0	0	0		0	0	0	0	0	0	0	0	0	0		0	0	0	0	0	0	0	0	0	0
f__Flavobacteriaceae;g__Zobellia	1.29449e-06	7.26422e-08	1.59961e-07	0	8.78698e-07		0	0	0	0	0		0	0	0	0	0	0	0	0	0	0		0	0	0	0	0	0	0	0	0	0
f__Desulfohalobiaceae;g__Desulfohalobium	1.54342e-07	5.62977e-07	4.95879e-07	1.05042e-06	1.33528e-07		0	0	0	0	0		0	0	0	0	0	0	0	0	0	0		0	0	0	0	0	0	0	0	0	0
f__Pasteurellaceae;g__Glaesserella	2.28092e-07	3.46661e-08	1.9542e-06	0	1.64443e-07		0	0	0	0	0		0	0	0	0	0	0	0	0	0	0		0	0	0	0	0	0	0	0	0	0
f__Bacillaceae;g__Terribacillus	0	4.39826e-07	8.45249e-07	1.08834e-06	0		0	0	0	0	0		1.68947e-06	2.09327e-06	4.43337e-06	2.87887e-06	3.88405e-06	4.62755e-06	6.63306e-06	3.52214e-06	4.80232e-06	2.71278e-06		2.34017e-06	3.65349e-06	4.38865e-06	2.33998e-06	2.55316e-06	2.07517e-06	1.81448e-06	2.76359e-06	1.60635e-06	3.61384e-06
f__Saccharospirillaceae;g__Gynuella	1.34211e-06	5.56301e-08	4.89999e-08	2.93073e-07	6.33333e-07		0	0	0	0	0		0	0	0	0	0	0	0	0	0	0		0	0	0	0	0	0	0	0	0	0
f__Eggerthellaceae;g__Enteroscipio	3.9575e-07	7.81912e-07	1.05957e-07	7.39363e-07	3.42379e-07		0	0	0	0	0		0	0	0	0	0	0	0	0	0	0		0	0	0	0	0	0	0	0	0	0
f__Rhodobacteraceae;g__Ruegeria	8.87026e-07	4.04437e-07	1.42494e-07	1.42045e-07	7.674e-07		0	0	0	0	0		8.29447e-07	5.45925e-07	2.1344e-06	4.49362e-06	1.60166e-06	2.09508e-06	3.36633e-06	5.3478e-06	9.66853e-07	8.46295e-06		2.23136e-07	0	3.88025e-06	9.81717e-07	3.81396e-06	1.79245e-06	4.82123e-06	0	4.6882e-06	5.51328e-07
f__Chitinivibrionaceae;g__Chitinivibrio	0	7.46371e-07	1.87833e-07	1.40431e-06	0		0	0	0	0	0		0	0	0	0	0	0	0	0	0	0		0	0	0	0	0	0	0	0	0	0
f__Desulfobacteraceae;g__Desulfospira	0	5.3111e-07	0	1.80706e-06	0		0	0	0	0	0		0	0	0	0	0	0	0	0	0	0		0	0	0	0	0	0	0	0	0	0
f__Nautiliaceae;g__Nautilia	1.14026e-06	0	0	0	1.19787e-06		0	0	0	0	0		0	0	0	0	0	0	0	0	0	0		0	0	0	0	0	0	0	0	0	0
f__Halomonadaceae;g__Halomonas	6.20918e-07	8.08875e-08	7.1247e-08	7.10226e-07	8.4414e-07		0	0	0	0	0		0	0	0	0	0	7.82164e-06	4.93729e-06	7.5995e-06	3.27243e-06	3.93965e-06		0	0	0	0	0	0	0	0	0	0
f__Coriobacteriaceae;g__Enorma	5.44565e-07	2.30808e-07	3.61579e-07	7.48649e-07	4.30691e-07		0	0	0	0	0		0	0	0	0	5.8533e-07	0	0	0	0	0		1.00519e-06	1.02549e-06	0	0	0	0	0	0	0	3.49263e-07
f__Desulfovibrionaceae;g__Halodesulfovibrio	1.57492e-07	2.39361e-07	2.53e-07	1.34508e-06	3.17923e-07		0	0	0	0	0		0	0	0	0	0	0	0	0	0	0		0	0	0	0	0	0	0	0	0	0
f__Sporolactobacillaceae;g__Tuberibacillus	2.4116e-07	1.77409e-07	1.69178e-06	1.16288e-07	6.95457e-08		0	0	0	0	0		0	0	0	0	0	0	0	0	0	0		0	0	0	0	0	0	0	0	0	0
f__Micromonosporaceae;g__Catelliglobosispora	2.24771e-07	6.83224e-08	1.68503e-06	1.7997e-07	1.29639e-07		0	0	0	0	0		0	0	0	0	0	0	0	0	0	0		0	0	0	0	0	0	0	0	0	0
f__Synergistaceae;g__Aminobacterium	1.75389e-07	2.13249e-07	0	1.59063e-06	3.03472e-07		0	0	0	0	0		0	0	0	0	0	1.68929e-05	1.01988e-05	1.83223e-05	1.17433e-05	9.71746e-06		0	0	0	0	0	0	0	0	0	0
f__Carnobacteriaceae;g__Alloiococcus	1.39047e-07	0	1.89864e-06	0	2.4059e-07		0	0	0	0	0		0	0	0	0	0	0	0	0	0	0		0	0	0	0	0	0	0	0	0	0
f__Chromobacteriaceae;g__Laribacter	1.16047e-07	5.82025e-07	4.19447e-07	8.36251e-07	3.0119e-07		0	0	0	0	0		0	0	0	0	0	0	0	0	0	0		0	0	0	0	0	0	0	0	0	0
f__Candidatus Methanoliparaceae;g__Candidatus Methanoliparum	1.55313e-07	4.07185e-07	3.11874e-08	1.52337e-06	8.39797e-08		0	0	0	0	0		0	0	0	0	0	0	0	0	0	0		0	0	0	0	0	0	0	0	0	0
f__Limnochordaceae;g__Limnochorda	0	3.1717e-07	1.39684e-07	1.74055e-06	0		0	0	0	0	0		0	0	0	0	0	0	0	0	0	0		0	0	0	0	0	0	0	0	0	0
f__Thermoactinomycetaceae;g__Thermoactinomyces	8.12329e-07	0	0	0	1.31771e-06		0	0	0	0	0		0	0	0	0	0	0	0	0	0	0		0	0	0	0	0	0	0	0	0	0
f__Flavobacteriaceae;g__Aequorivita	1.03552e-06	4.04696e-07	0	0	6.8257e-07		0	0	3.64553e-08	0	0		0	0	0	0	0	0	0	0	0	0		0	0	0	0	0	0	0	0	0	0
f__Yersiniaceae;g__Candidatus Fukatsuia	1.64486e-07	0	1.71752e-06	2.19501e-08	2.13455e-07		0	0	0	0	0		0	0	0	0	0	0	0	0	0	0		0	0	0	0	0	0	0	0	0	0
f__Neisseriaceae;g__Eikenella	4.7308e-07	5.3925e-08	0	1.89394e-07	1.38132e-06		0	0	0	0	0		0	0	0	0	0	6.93014e-06	5.08456e-06	6.7914e-06	8.3914e-06	5.55381e-06		0	0	0	0	0	0	0	0	0	0
f__Comamonadaceae;g__Rhodoferax	0	4.58949e-07	1.3475e-07	1.47758e-06	0		0	0	0	0	0		0	0	0	0	0	0	0	0	0	0		0	0	0	0	0	0	0	0	0	0
f__Carnobacteriaceae;g__Allofustis	0	2.80088e-07	6.78442e-07	1.10668e-06	0		0	0	0	0	0		0	0	0	0	0	0	0	0	0	0		0	0	0	0	0	0	0	0	0	0
f__Natranaerobiaceae;g__Natranaerobius	4.17142e-07	6.33983e-08	5.58423e-08	6.1233e-07	9.02214e-07		0	0	0	0	0		0	0	0	0	0	0	0	0	0	0		0	0	0	0	0	0	0	0	0	0
f__Flavobacteriaceae;g__Robiginitalea	6.24868e-08	1.70944e-07	1.0038e-06	8.00513e-07	0		0	0	0	0	0		0	0	0	0	0	0	0	0	0	0		0	0	0	0	0	0	0	0	0	0
f__Desulfobulbaceae;g__Desulfurivibrio	1.7245e-07	5.50396e-07	6.92569e-07	4.14232e-07	1.49193e-07		0	0	0	0	0		0	0	0	0	0	0	0	0	0	0		0	0	0	0	0	0	0	0	0	0
f__Micrococcaceae;g__Rothia	4.97879e-07	1.81605e-07	1.59961e-07	0	1.11991e-06		0	0	0	0	0		0	0	0	0	0	0	0	0	0	0		0	0	0	9.1838e-08	0	0	0	0	0	0
f__Propionibacteriaceae;g__Luteococcus	1.17158e-06	0	2.04571e-07	4.07852e-08	5.28822e-07		0	0	0	3.82053e-08	0		0	0	0	0	0	0	0	0	0	0		0	0	0	0	0	0	0	0	0	0
f__Bacillaceae;g__Sediminibacillus	5.11068e-07	3.72832e-07	8.20992e-08	8.18406e-08	8.84289e-07		0	0	0	0	0		0	0	0	0	0	0	0	0	0	0		0	0	0	0	0	0	8.04232e-08	0	3.48253e-08	0
f__Rhodobiaceae;g__Amorphus	0	3.44961e-07	4.25387e-07	1.02983e-06	1.30909e-07		0	0	0	0	0		0	0	0	0	0	0	0	0	0	0		0	0	0	0	0	0	0	0	0	0
f__Thermococcaceae;g__Thermococcus	0	0	1.92066e-06	0	0		0	0	0	0	0		0	0	0	0	0	0	0	0	0	0		0	0	0	0	0	0	0	0	0	0
f__Erwiniaceae;g__Pantoea	0	6.96754e-08	1.41154e-06	3.97656e-07	3.30514e-08		7.58721e-05	2.90972e-05	5.19996e-05	7.60001e-05	6.83212e-05		1.00456e-05	8.6527e-06	2.10078e-05	6.73982e-06	1.73483e-05	2.25167e-05	1.34099e-05	2.1071e-05	1.3727e-05	1.57588e-05		5.1293e-06	8.4767e-06	6.39869e-06	3.47997e-06	4.93945e-06	6.25745e-07	4.99555e-06	7.91656e-06	5.93748e-06	3.94754e-06
f__Pseudonocardiaceae;g__Actinokineospora	1.18292e-06	0	0	4.51019e-08	6.82258e-07		0	0	0	0	0		0	0	0	0	0	0	0	0	0	0		0	0	0	0	0	0	0	0	0	0
f__Acaryochloridaceae;g__Acaryochloris	0	2.66994e-07	5.71135e-07	1.07169e-06	0		0	0	0	0	0		0	0	0	0	0	0	0	0	0	0		0	0	0	0	0	0	0	0	0	0
f__Nitrospiraceae;g__Nitrospira	3.42983e-07	0	1.37744e-07	8.23862e-07	5.93456e-07		0	0	0	0	0		0	0	0	0	0	0	0	0	0	0		0	0	0	0	0	4.95057e-07	0	0	0	0
f__Flavobacteriaceae;g__Riemerella	1.05084e-06	2.39565e-07	2.11012e-07	5.25869e-08	3.40922e-07		0	0	0	0	0		0	0	0	0	0	0	0	0	0	0		0	0	0	0	0	0	0	0	0	0
f__Thermoanaerobacterales Family III. Incertae Sedis;g__Caldanaerovirga	4.48091e-07	4.54014e-08	7.99805e-08	8.3715e-07	4.73808e-07		0	0	0	0	0		0	0	0	0	0	0	0	0	0	0		0	0	0	0	0	0	0	0	0	0
f__Methanobacteriaceae;g__Methanobacterium	7.04224e-07	0	4.71368e-08	4.69883e-08	1.06619e-06		0	0	0	0	0		0	0	0	0	0	0	0	0	0	0		0	0	0	0	0	0	0	0	0	0
f__Micromonosporaceae;g__Actinoplanes	4.08854e-07	7.45665e-07	0	0	7.07431e-07		0	0	0	0	0		0	0	0	0	0	0	0	0	0	0		0	0	0	0	0	0	0	0	0	0
f__Anaerolineaceae;g__Leptolinea	7.7559e-08	3.53629e-07	0	7.45202e-07	6.70993e-07		0	0	0	0	0		0	0	0	0	0	0	0	0	0	0		0	0	0	0	0	0	0	0	0	0
f__Piscirickettsiaceae;g__Thiomicrospira	1.06443e-07	4.85325e-08	1.58168e-06	8.52271e-08	0		0	0	0	0	0		0	0	0	0	0	0	0	0	0	0		0	0	0	0	0	0	0	0	0	0
f__Demequinaceae;g__Demequina	0	4.02126e-07	0	1.41233e-06	0		0	0	0	0	0		0	0	0	0	0	0	0	0	0	0		0	0	0	0	0	0	0	0	0	0
f__Puniceicoccaceae;g__Coraliomargarita	1.83741e-07	0	1.54962e-06	0	7.94808e-08		0	0	0	0	0		0	0	0	0	0	0	0	0	0	0		0	0	0	0	0	0	0	0	0	0
f__Synechococcaceae;g__Cyanobium	9.23881e-07	3.46905e-07	3.05559e-07	0	2.35084e-07		0	0	0	0	0		0	0	0	0	0	0	0	0	0	0		0	0	0	0	0	0	0	0	0	0
f__Haloarculaceae;g__Haloarcula	5.27023e-07	0	6.04731e-08	2.4113e-07	9.77032e-07		0	0	0	0	0		0	0	0	0	0	0	0	0	0	0		0	0	0	0	0	0	0	0	0	0
f__Flavobacteriaceae;g__Psychroflexus	1.7245e-07	7.86281e-08	9.69596e-07	3.45193e-07	2.23789e-07		0	0	0	0	0		0	0	0	0	0	0	0	0	0	0		0	0	0	0	0	0	0	0	0	0
f__Aphanizomenonaceae;g__Dolichospermum	9.18705e-07	8.37763e-08	0	2.20677e-07	5.56365e-07		0	0	0	0	0		0	0	0	0	0	0	0	0	0	0		0	0	0	0	0	0	0	0	0	0
f__Unclassified;g__Aureococcus	3.58011e-07	1.81371e-07	0	0	1.23892e-06		0	0	0	0	0		0	0	0	0	0	0	0	0	0	0		0	0	0	0	0	0	0	0	0	0
f__Pasteurellaceae;g__Aggregatibacter	0	3.04861e-07	0	1.47224e-06	0		0	0	0	0	0		0	0	0	0	0	0	0	0	0	0		0	0	0	0	0	0	0	0	0	0
f__Acetobacteraceae;g__Rhodopila	3.7191e-07	0	5.97445e-07	0	8.04384e-07		0	0	0	0	0		0	0	0	0	0	0	0	0	0	0		0	0	0	0	0	0	0	0	0	0
f__Thermodesulfobacteriaceae;g__Thermodesulfatator	1.68988e-07	5.13665e-07	1.80978e-07	9.02038e-07	0		0	0	0	0	0		0	0	0	0	0	0	0	0	0	0		0	0	0	0	0	0	0	0	0	0
f__Mimiviridae;g__Klosneuvirus	0	0	1.76436e-06	0	0		0	0	0	0	0		0	0	0	0	0	0	0	0	0	0		0	0	0	0	0	0	0	0	0	0
f__Bacillaceae;g__Halalkalibacillus	0	5.51938e-07	0	1.21156e-06	0		0	0	0	0	0		0	0	0	0	0	0	0	0	0	0		0	0	0	0	0	0	0	0	0	0
f__Petrotogaceae;g__Marinitoga	1.55118e-07	3.53629e-07	0	1.1178e-06	1.34199e-07		0	0	0	0	0		0	0	0	0	0	0	0	0	0	0		0	0	0	0	0	0	0	0	0	0
f__Thermoactinomycetaceae;g__Melghirimyces	0	1.70599e-07	2.254e-07	1.34814e-06	0		0	0	0	0	0		0	0	0	0	0	0	0	0	0	0		0	0	0	0	0	0	0	0	0	0
f__Hyphomonadaceae;g__Hyphomonas	1.13071e-07	3.09328e-07	9.08204e-08	1.17695e-06	4.89112e-08		0	0	0	0	0		0	0	0	0	0	0	0	0	0	0		0	0	0	0	0	0	0	0	0	0
f__Nitrospiraceae;g__Leptospirillum	2.43699e-07	7.40759e-08	6.52473e-08	7.15459e-07	6.325e-07		0	0	0	0	0		0	0	0	0	0	0	0	0	0	0		0	0	0	0	0	0	0	0	0	0
f__Bifidobacteriaceae;g__Alloscardovia	0	6.63888e-08	1.4814e-06	9.71535e-08	6.29848e-08		0	0	0	0	0		0	0	0	0	5.24541e-08	0	0	0	0	0		0	0	0	0	0	0	0	0	0	0
f__Comamonadaceae;g__Hydrogenophaga	5.71639e-07	0	3.06098e-07	0	8.24245e-07		0	0	0	0	0		0	0	0	0	0	0	0	0	0	0		0	0	0	0	0	0	0	0	0	0
f__Rhodothermaceae;g__Rhodothermus	0	1.35331e-07	4.76807e-07	8.31784e-07	2.56784e-07		0	0	0	0	0		0	0	0	0	0	0	0	0	0	0		0	0	0	0	0	0	0	0	0	0
f__Enterobacteriaceae;g__Shigella	5.37747e-07	1.45097e-07	4.79651e-07	2.94079e-07	2.21446e-07		0.00679141	0.00241391	0.00855141	0.00743722	0.00780976		0.000248275	5.30004e-05	0.00117192	0.000181424	0.000455871	0.000150781	0.000550736	0.000255169	0.000371465	4.86333e-05		0.000407627	0.00034432	0.00046177	0.000343895	0.000308535	0.000197492	0.000387889	0.000541996	0.000392266	0.000547441
f__Microscillaceae;g__Eisenibacter	0	0	1.16222e-06	5.14914e-07	0		0	0	0	0	0		0	0	0	0	0	0	0	0	0	0		0	0	0	0	0	0	0	0	0	0
f__Frankiaceae;g__Frankia	0	1.56382e-07	0	1.51041e-06	0		0	0	0	0	0		0	0	0	0	0	0	0	0	0	0		0	0	0	0	0	0	0	0	0	0
f__Planococcaceae;g__Kurthia	1.18725e-07	4.33059e-07	1.90723e-07	9.5061e-08	8.21709e-07		0	0	0	0	0		0	0	0	0	0	0	0	0	0	0		0	0	0	0	0	0	0	0	0	0
f__Thermoanaerobacteraceae;g__Caldanaerobacter	0	3.9887e-07	1.0038e-07	1.15074e-06	0		0	0	0	0	0		0	0	0	0	0	0	0	0	0	0		0	0	0	0	0	0	0	0	0	0
f__Rhizobiaceae;g__Pararhizobium	4.17142e-07	3.8039e-07	1.67527e-07	6.67996e-07	0		0	0	0	0	0		0	0	0	0	0	0	0	0	0	0		0	0	0	0	0	0	0	0	0	0
f__Desulfurobacteriaceae;g__Thermovibrio	5.53695e-07	0	0	0	1.0778e-06		0	0	0	0	0		0	0	0	0	0	0	0	0	0	0		0	0	0	0	0	0	0	0	0	0
f__Petrotogaceae;g__Defluviitoga	6.4013e-07	0	9.71192e-07	0	0		0	0	0	0	0		0	0	0	0	0	0	0	0	0	0		0	0	0	0	0	0	0	0	0	0
f__Candidatus Brocadiaceae;g__Candidatus Kuenenia	0	1.31948e-07	8.91033e-07	5.40659e-07	0		0	0	0	0	0		0	0	0	0	0	0	0	0	0	0		0	0	0	0	0	0	0	0	0	0
f__Syntrophomonadaceae;g__Thermosyntropha	0	0	1.89267e-07	1.13202e-06	2.03859e-07		0	0	0	0	0		0	0	0	0	0	0	0	0	0	0		0	0	0	0	0	0	0	0	0	0
f__Eggerthellaceae;g__Cryptobacterium	2.85819e-07	0	0	0	1.23637e-06		0	0	0	0	0		0	0	0	0	0	0	0	0	0	0		0	0	0	0	0	0	0	0	0	0
f__Aurantimonadaceae;g__Aurantimonas	1.6596e-07	1.00892e-07	1.06641e-06	4.42936e-08	1.43578e-07		0	0	0	0	0		0	0	0	0	0	0	0	0	0	0		0	0	0	0	0	0	0	0	0	0
f__Cyclobacteriaceae;g__Belliella	8.89582e-08	2.43362e-07	0	1.17525e-06	0		0	0	0	0	0		0	0	0	0	0	0	0	0	0	0		0	0	0	0	0	0	0	0	0	0
f__Oxalobacteraceae;g__Duganella	1.05651e-06	0	0	0	4.37144e-07		0	0	0	0	0		0	0	0	0	0	0	0	0	0	0		0	0	0	0	0	0	0	0	0	0
f__Clostridiales Family XVII. Incertae Sedis;g__Sulfobacillus	3.23795e-07	9.84225e-08	0	8.64191e-08	9.80448e-07		0	0	0	0	0		0	0	0	0	0	0	0	0	0	0		0	0	0	0	0	0	0	0	0	0
f__Chroococcaceae;g__Geminocystis	1.10245e-06	0	0	0	3.81508e-07		0	0	0	0	0		0	0	0	0	0	0	0	0	0	0		0	0	0	0	0	0	0	0	0	0
f__Rhodobacteraceae;g__Falsirhodobacter	0	0	2.97528e-07	1.18636e-06	0		0	0	0	0	0		0	0	0	0	0	0	0	0	0	0		0	0	0	0	0	0	0	0	0	0
f__Rhodospirillaceae;g__Limimonas	3.99162e-07	0	9.61835e-07	0	1.1511e-07		0	0	0	0	0		0	0	0	0	0	0	0	0	0	0		0	0	0	0	0	0	0	0	0	0
f__Clostridiaceae;g__Thermotalea	0	1.61775e-07	9.4996e-08	9.94316e-07	2.0464e-07		0	0	0	2.82346e-07	0		0	0	0	0	0	0	0	0	0	1.23848e-07		0	0	6.45781e-08	1.05547e-05	8.26522e-07	0	2.8717e-07	0	1.86528e-07	0
f__Methanomicrobiaceae;g__Methanogenium	0	6.93809e-07	0	0	7.52269e-07		0	0	0	0	0		0	0	0	0	0	0	0	0	0	0		0	0	0	0	0	0	0	0	0	0
f__Planococcaceae;g__Filibacter	0	0	0	0	1.43578e-06		0	0	0	0	0		4.23237e-08	0	0	7.67161e-08	0	1.21515e-07	0	0	0	0		0	0	0	0	0	0	4.88951e-08	0	0	0
f__Fusobacteriaceae;g__Psychrilyobacter	0	1.92274e-07	0	1.08047e-06	1.09449e-07		0	0	0	0	0		0	0	0	0	0	0	0	0	0	0		0	0	0	0	0	0	0	0	0	0
f__Desulfurobacteriaceae;g__Desulfurobacterium	1.01208e-06	0	0	0	3.6483e-07		0	0	0	0	0		0	0	0	0	0	0	0	0	0	0		0	0	0	0	0	0	0	0	0	0
f__Fusobacteriaceae;g__Cetobacterium	0	2.05967e-07	0	1.08509e-06	6.51355e-08		0	0	0	0	0		0	0	0	0	0	0	0	0	0	0		0	0	0	0	0	0	0	0	0	0
f__Peptoniphilaceae;g__Helcococcus	7.67873e-08	2.10066e-07	0	9.22233e-07	1.32863e-07		0	0	0	0	0		6.91477e-06	3.08079e-06	1.07544e-05	7.51818e-06	8.02336e-06	7.71783e-06	1.82934e-05	8.10728e-06	1.18917e-05	5.31793e-06		6.12116e-06	4.63896e-06	5.90366e-06	3.46254e-06	3.05292e-06	8.83074e-06	2.38661e-06	5.72175e-06	3.78937e-06	4.69932e-06
f__Actinomycetaceae;g__Arcanobacterium	2.44213e-07	0	0	1.17322e-07	9.71879e-07		0	0	0	0	0		0	0	0	0	0	0	0	0	0	0		0	0	0	0	0	0	0	0	0	0
f__Hydridae;g__Hydra	0	1.24552e-07	5.48539e-08	1.1483e-06	0		0	0	0	0	0		0	0	0	0	0	0	0	0	0	0		0	0	0	0	0	0	0	0	0	0
f__Unclassified;g__Candidatus Micrarchaeum	0	0	2.17491e-07	1.08403e-06	0		0	0	0	0	0		0	0	0	0	0	0	0	0	0	0		0	0	0	0	0	0	0	0	0	0
f__Coriobacteriaceae;g__Olegusella	2.48539e-08	9.06565e-08	1.03807e-06	1.393e-07	0		0	0	0	0	0		0	0	0	0	0	5.84136e-06	4.01695e-06	6.72129e-06	3.72485e-06	4.44493e-06		0	0	0	0	0	0	0	0	0	0
f__Campylobacteraceae;g__Pseudoarcobacter	6.07647e-07	0	6.83298e-07	0	0		0	0	0	0	0		0	0	0	0	0	0	0	0	0	0		0	0	0	0	0	0	0	0	0	0
f__Nitrosopumilaceae;g__Nitrosopumilus	1.5994e-07	0	7.06564e-07	0	4.15112e-07		0	0	0	0	0		0	0	0	0	0	0	0	0	0	0		0	0	0	0	0	0	0	0	0	0
f__Thermoproteaceae;g__Thermoproteus	7.76566e-07	0	0	0	5.03878e-07		0	0	0	0	0		0	0	0	0	0	0	0	0	0	0		0	0	0	0	0	0	0	0	0	0
f__Rhodobacteraceae;g__Thioclava	0	6.45616e-08	0	1.19044e-06	0		0	0	0	0	0		0	0	0	0	0	0	0	0	0	0		0	0	0	0	0	0	0	0	0	0
f__Cytophagaceae;g__Flexibacter	0	5.3111e-07	7.01716e-07	0	0		0	0	0	0	0		0	0	0	0	0	0	0	0	0	0		0	0	0	0	0	0	0	0	0	0
f__Rhodospirillaceae;g__Telmatospirillum	5.73408e-07	0	3.07046e-07	0	3.30719e-07		0	0	0	0	0		0	0	0	0	0	0	0	0	0	0		0	0	0	0	0	0	0	0	0	0
f__Desulfohalobiaceae;g__Desulfovermiculus	0	2.60637e-07	0	9.15402e-07	0		0	0	0	0	0		0	0	0	0	0	0	0	0	0	0		0	0	0	0	0	0	0	0	0	0
f__Halanaerobiaceae;g__Halothermothrix	2.31745e-07	0	0	0	9.22263e-07		0	0	0	0	0		0	0	0	0	0	0	0	0	0	0		0	0	0	0	0	0	0	0	0	0
f__Peptostreptococcaceae;g__Proteocatella	4.17142e-07	1.90195e-07	0	5.00997e-07	0		0	0	0	0	0		0	2.31059e-06	0	0	0	0	0	0	0	0		0	0	0	0	0	0	0	0	0	0
f__Bradyrhizobiaceae;g__Bosea	1.84473e-07	0	0	0	9.04371e-07		0	0	0	0	0		0	0	0	0	0	0	0	0	0	0		0	0	0	0	0	0	0	0	0	0
f__Chitinophagaceae;g__Pseudoflavitalea	6.10049e-08	5.56301e-08	8.32999e-07	4.88456e-08	5.27777e-08		0	0	0	0	0		0	0	0	0	0	0	0	5.87695e-08	0	0		2.0707e-08	0	8.47264e-07	1.93595e-06	2.25916e-08	4.75255e-08	4.94506e-07	0	5.30236e-07	1.91862e-08
f__Pseudeurotiaceae;g__Pseudogymnoascus	1.71492e-07	0	6.88721e-08	6.86551e-08	7.4182e-07		0	0	0	0	0		0	0	0	0	0	0	0	0	0	0		0	0	0	0	0	0	0	0	0	0
f__Microbacteriaceae;g__Candidatus Lumbricidophila	2.33852e-07	0	8.13943e-07	0	0		0	0	0	0	0		0	0	0	0	0	0	0	0	0	0		0	0	0	0	0	0	0	0	0	0
f__Entomoplasmataceae;g__Mesoplasma	6.11257e-07	0	1.22742e-07	1.22356e-07	1.32206e-07		0	0	0	0	0		0	0	0	0	0	0	0	0	0	0		0	0	0	0	0	0	0	0	0	0
f__Anaplasmataceae;g__Wolbachia	7.5289e-08	0	8.46623e-07	0	6.51355e-08		0	0	0	0	0		0	0	0	0	0	0	0	0	0	0		0	0	0	0	0	0	0	0	0	0
f__Methanomassiliicoccaceae;g__Candidatus Methanoplasma	0	2.70662e-07	0	7.12957e-07	0		0	0	0	0	0		0	0	0	0	0	0	0	0	0	0		0	0	0	0	0	0	0	0	0	0
f__Unclassified;g__Rhizobacter	0	6.70211e-08	8.85499e-07	0	0		0	0	0	0	0		0	0	0	0	0	0	0	0	0	0		0	0	0	0	0	0	0	0	0	0
f__Fusobacteriaceae;g__Ilyobacter	3.50778e-07	0	0	2.10646e-07	3.7934e-07		0	0	0	0	0		0	0	0	0	0	0	0	0	0	0		0	0	0	0	0	0	0	0	0	0
f__Burkholderiaceae;g__Trinickia	9.26055e-07	0	0	0	0		0	0	0	0	0		0	0	0	0	0	0	0	0	0	0		0	0	0	0	0	0	0	0	0	0
f__Unclassified;g__Thermosulfidibacter	1.77405e-07	0	7.1247e-08	3.55113e-07	2.3022e-07		0	0	0	0	0		0	0	0	0	0	0	0	0	0	0		0	0	0	0	0	0	0	0	0	0
f__Micrococcaceae;g__Kocuria	0	0	7.01716e-07	0	0		0	0	0	0	0		0	0	0	0	0	0	0	0	0	0		0	0	0	0	0	0	0	0	0	0
f__Flavobacteriaceae;g__Euzebyella	1.15181e-07	0	0	1.84447e-07	2.98943e-07		0	0	0	0	0		0	0	0	0	0	0	0	0	0	0		0	0	0	0	0	0	0	0	0	0
f__Desulfobulbaceae;g__Desulfotalea	1.73418e-07	3.16279e-07	0	0	0		0	0	0	2.60139e-07	0		0	0	0	0	0	0	0	0	0	0		0	0	0	1.19957e-05	3.96622e-07	0	8.26822e-07	0	1.43214e-07	0
f__Methanosarcinaceae;g__Methanohalophilus	1.67037e-07	0	8.04999e-08	2.67488e-08	1.4451e-07		0	1.09429e-06	0	0	0		8.5197e-08	4.5645e-05	5.74189e-08	1.95277e-07	4.72087e-07	8.15359e-07	1.69045e-07	7.42039e-07	1.96075e-07	4.12157e-07		0	0	8.59643e-08	2.46492e-07	0	6.42931e-08	6.37119e-08	0	2.75888e-08	0
f__Schleiferiaceae;g__Schleiferia	0	2.87233e-07	1.265e-07	0	0		0	0	0	0	0		0	0	0	0	0	0	0	0	0	0		0	0	0	1.01678e-06	0	0	1.21632e-07	0	0	0
f__Bathycoccaceae;g__Ostreococcus	6.60995e-08	1.5069e-07	2.6546e-08	2.64624e-08	1.14371e-07		0	0	0	2.23096e-07	0		0	0	0	0	0	0	2.78725e-08	2.62177e-08	0	0		0	0	0	6.85836e-06	2.72115e-07	0	4.41208e-07	0	2.18348e-07	0
f__Calditrichaceae;g__Caldithrix	9.02587e-08	1.09742e-07	0	9.63581e-08	5.20576e-08		0	0	0	2.03091e-07	0		0	0	0	0	0	0	0	0	0	0		0	0	0	7.15907e-06	3.85335e-07	0	2.58201e-07	0	3.22999e-07	0
f__Xanthomonadaceae;g__Lysobacter	0	0	0	1.60493e-07	1.73413e-07		0	0	0	0	0		0	0	0	0	0	7.06805e-06	4.2891e-06	7.29707e-06	3.67093e-06	5.05595e-06		0	0	0	0	0	0	0	0	0	0
f__Spirochaetaceae;g__Alkalispirochaeta	1.48406e-07	0	5.96009e-08	0	6.4196e-08		0	0	0	0	0		0	0	0	0	0	0	0	0	0	0		0	0	0	0	0	0	0	0	0	0
f__Archangiaceae;g__Vitiosangium	7.11256e-08	6.48591e-08	5.71289e-08	5.6949e-08	0		0	0	0	3.73426e-07	0		0	0	0	0	0	0	0	0	0	0		0	0	0	8.00303e-06	6.5068e-07	0	4.06934e-07	0	4.11163e-07	0
f__Eggerthellaceae;g__Adlercreutzia	0	6.38296e-08	2.81111e-08	1.40113e-07	0		0	0	0	0	0		0	4.30798e-08	0	0	0	2.75544e-08	0	5.55267e-08	0	0		0	0	0	0	0	0	0	0	0	0
f__Aerococcaceae;g__Dolosicoccus	0	1.168e-07	5.14398e-08	5.12777e-08	0		0	0	0	0	0		0	0	0	0	2.51388e-07	0	0	0	0	0		7.5181e-07	4.38281e-07	0	5.9066e-08	3.51529e-07	0	0	5.16731e-08	0	3.98054e-07
f__Desulfovibrionaceae;g__Desulfocurvus	1.15181e-07	0	0	9.22233e-08	0		0	0	0	0	0		0	0	0	0	0	2.258e-05	1.29193e-05	2.27513e-05	1.10095e-05	1.50628e-05		1.11068e-05	1.409e-05	1.01759e-05	5.63022e-06	1.24338e-05	6.98252e-06	1.2411e-05	1.34755e-05	1.04632e-05	1.58394e-05
f__Bacillaceae;g__Rubeoparvulum	0	3.92045e-08	0	1.0327e-07	3.71943e-08		0	0	0	3.86948e-07	0		0	0	0	0	0	0	0	0	0	0		0	0	0	7.45449e-06	9.04608e-07	0	8.60909e-07	0	4.26052e-07	0
f__Pectobacteriaceae;g__Brenneria	0	8.1828e-08	7.20755e-08	0	0		0	0	0	0	0		0	0	0	0	0	0	0	0	0	0		0	0	0	0	0	0	0	0	0	0
f__Kosmotogaceae;g__Kosmotoga	0	3.7432e-08	0	9.86005e-08	0		0	0	0	0	0		0	3.33479e-06	0	0	0	0	0	0	0	0		0	0	0	0	0	0	0	0	0	0
f__Caulobacteraceae;g__Asticcacaulis	1.20111e-07	0	0	0	0		0	0	0	0	0		0	0	0	0	0	1.00711e-05	4.71024e-06	1.11479e-05	4.83398e-06	7.3598e-06		0	0	0	0	0	0	0	0	0	0
f__Unclassified;g__Candidatus Entotheonella	0	0	9.4996e-08	0	0		0	0	0	0	0		0	0	0	0	0	1.66675e-05	1.25178e-05	1.77322e-05	1.19493e-05	1.76798e-05		1.1256e-05	1.3355e-05	1.15393e-05	6.19027e-06	8.52054e-06	5.34889e-06	1.35897e-05	1.86798e-05	1.02066e-05	1.55291e-05
f__Sneathiellaceae;g__Oceanibacterium	9.26982e-08	0	0	0	0		0	0	0	0	0		0	0	0	0	0	1.74791e-05	1.21956e-05	1.77956e-05	1.15419e-05	1.73071e-05		1.28253e-05	1.2886e-05	1.20458e-05	8.50674e-06	7.84431e-06	5.48576e-06	1.44081e-05	2.09424e-05	1.11384e-05	1.58805e-05
f__Acanthamoebidae;g__Acanthamoeba	0	8.52995e-08	0	0	0		0	0	0	0	0		0	0	0	0	0	0	0	0	0	0		0	0	0	2.50189e-06	0	0	0	0	0	0
f__Unclassified;g__Gallaecimonas	0	0	0	0	7.674e-08		0	0	0	0	0		0	0	0	0	0	0	0	0	0	0		0	0	0	0	0	0	0	0	0	0
f__Desulfobacteraceae;g__Desulfobacula	0	6.76655e-08	0	0	0		0	0	0	1.1131e-07	0		0	0	0	0	0	0	0	0	0	0		0	0	0	5.95402e-06	4.07301e-07	0	4.24541e-07	0	4.28954e-07	0
f__Helicobacteraceae;g__Sulfuricurvum	0	6.09282e-08	0	0	0		0	0	0	0	0		0	0	0	0	0	0	0	5.30028e-08	0	0		0	0	0	0	0	0	0	0	0	0
f__Enterobacteriaceae;g__Kosakonia	0	0	0	0	4.65253e-08		0	0	0	0	0		0	0	0	0	0	0	0	0	0	0		0	0	0	0	0	0	5.12803e-08	0	0	0
f__Desulfobacteraceae;g__Desulfatirhabdium	2.88491e-08	0	0	0	0		3.01503e-08	0	0	0	0		0	0	0	0	0	1.40821e-05	1.03889e-05	1.65232e-05	8.87725e-06	1.29554e-05		1.10066e-05	1.00443e-05	7.52244e-06	5.45449e-06	7.04668e-06	4.74699e-06	1.07011e-05	1.25696e-05	7.95735e-06	1.22828e-05
f__Carnobacteriaceae;g__Atopostipes	0	0	0	0	0		0	0	0	0	0		0	0	0	0	0	0	0	3.10752e-08	2.99559e-08	0		2.9958e-08	0	0	0	0	0	0	0	3.23504e-08	0
f__Cryptosporidiidae;g__Cryptosporidium	0	0	0	0	0		0	0	0	0	0		0	0	0	0	0	0	0	0	0	0		4.08691e-07	0	0.000385798	0.00203334	0.000160222	0.00058375	5.85599e-05	0	4.41416e-05	0
f__Myoviridae;g__Jiaodavirus	0	0	0	0	0		0	0	0	0	0		0	0	0	0	0	0	0	0	0	0		0.000240352	0.000100373	0.000254543	6.36345e-05	0.000377504	9.64451e-06	0.000166144	8.72728e-05	0.000184074	0.000112691
f__Podoviridae;g__Johnsonvirus	0	0	0	0	0		0	0	0	0	0		0	0	0	4.86614e-08	0	0.000408688	0.000291348	0.000340883	0.000257431	3.34378e-05		2.15492e-05	1.92211e-05	2.34771e-06	5.21652e-06	5.8073e-06	2.34093e-07	4.32325e-06	5.81041e-05	3.0128e-06	6.30412e-06
f__Podoviridae;g__Drulisvirus	0	0	0	0	0		0	0	0	0	0		0	0	0	0	0	6.561e-05	0.000228455	0.000281859	0.000187418	0.000264211		5.78966e-07	1.425e-07	0	2.58816e-08	4.41249e-07	0	1.05461e-06	7.253e-07	1.4958e-06	1.95656e-07
f__Bacillaceae;g__Pseudogracilibacillus	0	0	0	0	0		0	0	0	0	0		0	4.70252e-08	0	0	0	0	0	0	0	0		0	0	0	0	0	0	0	0	0	0
f__Podoviridae;g__Enquatrovirus	0	0	0	0	0		0	0	0	0	0		0	0	0	0	0	0.000235233	0.000164829	0.000190983	0.00014954	1.92919e-05		1.1643e-05	1.16415e-05	1.2337e-06	3.31637e-06	2.88468e-06	1.59696e-07	2.32103e-06	3.22713e-05	1.5076e-06	3.43839e-06
f__Podoviridae;g__Fipvunavirus	0	0	0	0	0		0	0	0	0	0		0	0	0	0	2.32317e-06	0	0	0	0	0		0	0	0	0	0	0	0	4.68166e-08	0	0
f__Myoviridae;g__Eneladusvirus	0	0	0	0	0		0	0	0	0	0		0	0	0	0	0	0.000214007	0.000157941	0.000174636	0.000135187	1.77382e-05		1.13241e-05	1.04918e-05	1.18201e-06	3.05034e-06	2.71049e-06	1.98907e-07	2.3653e-06	2.96876e-05	1.53635e-06	3.31904e-06
f__Siphoviridae;g__Abidjanvirus	0	0	0	0	0		0	0	0	0	0		0	0	0	0	0	0.000213661	0.000147875	0.000175757	0.000138742	1.85946e-05		1.13378e-05	1.03394e-05	1.90187e-06	2.84698e-06	2.58531e-06	2.09179e-07	2.69474e-06	3.1782e-05	1.14894e-06	2.80362e-06
f__Balneolaceae;g__Rhodohalobacter	0	0	0	0	0		0	0	0	0	0		0	0	0	0	2.47888e-06	1.85519e-08	0	0	0	0		0	0	0	0	0	0	0	0	0	0
f__Siphoviridae;g__Cornellvirus	0	0	0	0	0		0	0	0	0	0		0	0	0	0	1.72269e-06	0	0	0	0	0		0	0	0	0	0	0	0	0	0	0
f__Microscillaceae;g__Microscilla	0	0	0	0	0		0	0	0	0	0		0	0	0	0	2.54631e-06	0	0	0	0	0		0	0	0	0	0	0	0	0	0	0
f__Myoviridae;g__Ficleduovirus	0	0	0	0	0		0	0	0	0	0		0	0	0	0	0	0	0	0	0	0		0	0	0	1.07433e-07	0	0	0	1.4098e-06	0	0
f__Hafniaceae;g__Edwardsiella	0	0	0	0	0		0.000135303	5.50493e-05	0.000115467	0.0001225	0.000136179		1.36184e-05	1.23425e-05	6.47013e-06	1.29693e-05	1.73655e-05	2.35775e-06	6.60538e-06	9.13705e-07	6.7602e-06	1.13681e-06		8.49914e-06	5.12363e-06	7.5084e-06	4.88661e-06	5.69005e-06	2.43834e-06	6.37023e-06	1.04087e-05	3.61455e-06	9.30674e-06
f__Enterobacteriaceae;g__Raoultella	0	0	0	0	0		7.54962e-05	2.70053e-05	8.49517e-05	7.70602e-05	9.07829e-05		6.36405e-05	6.18676e-05	6.5641e-05	3.9044e-05	7.45169e-05	4.69176e-05	2.91703e-05	3.30982e-05	1.86681e-05	4.89248e-05		1.56817e-05	1.76636e-05	0.000126692	8.37543e-06	4.0664e-06	3.52353e-05	6.69805e-06	7.87596e-06	5.42297e-06	2.03804e-05
f__Myxococcaceae;g__Myxococcus	0	0	0	0	0		0	0	0	0	0		0	0	0	0	1.75891e-06	0	0	0	0	0		0	0	0	0	0	0	0	0	0	0
f__Bacillaceae;g__Psychrobacillus	0	0	0	0	0		0	0	0	0	0		0	0	0	0	0	0	0	0	0	0		0	0	0	0	0	0	0	0	0	0
f__Planococcaceae;g__Viridibacillus	0	0	0	0	0		0	0	0	0	0		0	0	0	0	0	0	0	0	0	0		0	0	0	0	0	0	0	0	0	0
f__Enterobacteriaceae;g__Yokenella	0	0	0	0	0		7.01591e-05	2.71706e-05	6.2841e-05	7.17043e-05	7.1261e-05		1.22788e-05	1.06618e-05	1.83465e-05	8.31762e-06	1.77532e-05	1.5428e-05	8.54549e-06	1.14063e-05	8.75113e-06	9.90623e-06		5.72868e-06	5.41421e-06	5.52902e-06	4.9323e-06	3.73758e-06	2.62089e-06	3.89579e-06	4.92776e-06	4.27368e-06	8.38718e-06
f__Herelleviridae;g__Agatevirus	0	0	0	0	0		0	0	0	0	0		0	0	0	0	9.50346e-07	0	0	0	0	0		0	0	0	0	0	0	0	0	0	0
f__Microbacteriaceae;g__Glaciibacter	0	0	0	0	0		0	0	0	0	0		0	0	0	0	0	0	0	0	0	0		0	0	4.99127e-05	7.8869e-06	2.82395e-05	3.01048e-05	3.57992e-05	0	5.54625e-05	0
f__Sutterellaceae;g__Dakarella	0	0	0	0	0		0	0	0	0	0		0	0	0	0	0	4.52494e-05	3.39934e-05	5.43484e-05	3.43519e-05	3.36037e-05		0	0	1.60635e-06	0	0	6.2141e-07	3.07896e-07	0	6.933e-07	0
f__Bacillaceae;g__Ornithinibacillus	0	0	0	0	0		0	0	0	0	0		0	0	0	0	0	0	0	0	0	0		0	0	0	0	0	0	0	0	0	0
f__Halobacteriovoraceae;g__Halobacteriovorax	0	0	0	0	0		0	0	0	0	0		0	0	0	0	0	0	0	0	0	0		0	0	0	0	0	0	0	7.34138e-08	0	0
f__Morganellaceae;g__Photorhabdus	0	0	0	0	0		0	0	0	0	0		0	0	0	0	0	0	0	0	0	0		3.4588e-05	2.3719e-05	1.46444e-06	8.81808e-07	3.12384e-07	0	9.76821e-07	2.75514e-06	1.07157e-06	3.59741e-05
f__Myoviridae;g__Moonvirus	0	0	0	0	0		0	0	0	0	0		0	0	0	0	0	0	0	0	0	0		4.27173e-06	1.96719e-06	3.58229e-06	1.23122e-06	5.70258e-06	4.08165e-07	2.3755e-06	6.38735e-07	3.35182e-06	1.78997e-06
f__Bacillaceae;g__Salimicrobium	0	0	0	0	0		0	0	0	0	0		0	0	0	0	0	0	0	0	0	0		0	0	0	0	0	0	0	0	0	0
f__Carnobacteriaceae;g__Marinilactibacillus	0	0	0	0	0		0	0	0	0	0		0	0	0	0	0	0	0	0	0	0		0	0	0	0	0	0	0	0	0	0
f__Bacillaceae;g__Alteribacillus	0	0	0	0	0		0	0	0	0	0		0	0	0	0	0	0	0	0	0	0		0	0	0	0	0	0	0	0	0	0
f__Piscirickettsiaceae;g__Thiomicrorhabdus	0	0	0	0	0		0	0	0	0	0		3.18811e-06	5.24028e-06	4.3545e-07	1.33417e-06	4.25791e-06	0	0	0	0	0		8.51439e-08	0	0	4.68253e-08	0	0	0	8.60255e-07	0	1.57781e-07
f__Bacillaceae;g__Natribacillus	0	0	0	0	0		0	0	0	0	0		0	0	0	0	0	0	0	0	0	0		0	0	0	0	0	0	0	0	0	0
f__Alcaligenaceae;g__Taylorella	0	0	0	0	0		0	0	0	0	0		1.21398e-06	0	0	0	7.76172e-07	3.37301e-06	1.20437e-06	8.14791e-06	2.8553e-06	5.60181e-06		6.40185e-06	2.11439e-06	0	1.51974e-07	5.02482e-08	1.15748e-05	0	1.06362e-06	0	1.19487e-05
f__Methylophilaceae;g__Methylotenera	0	0	0	0	0		0	0	0	0	0		0	0	0	0	0	0	0	0	0	0		0	0	1.18095e-08	7.15554e-06	6.29784e-08	0	0	2.92329e-08	0	0
f__Bacillaceae;g__Marinococcus	0	0	0	0	0		0	0	0	0	0		0	0	0	0	0	0	0	0	0	0		0	0	0	0	0	0	0	0	0	0
f__Erwiniaceae;g__Tatumella	0	0	0	0	0		0	1.24892e-07	0	0	0		7.13062e-07	0	2.40766e-05	2.86018e-06	5.26822e-06	0	0	6.65415e-07	7.03313e-08	2.75966e-07		2.11009e-06	1.50689e-06	0	6.18909e-07	0	0	0	2.50418e-06	0	1.7596e-06
f__Enterobacteriaceae;g__Metakosakonia	0	0	0	0	0		0	0	0	0	0		0	5.5877e-08	0	4.42246e-08	9.09663e-08	1.91238e-07	5.46478e-06	4.47933e-06	2.29969e-06	0		3.80643e-08	0	0	0	4.15287e-08	8.7363e-08	4.32866e-08	0	7.49768e-08	3.52688e-08
f__Bacillaceae;g__Edaphobacillus	0	0	0	0	0		0	0	0	0	0		0	0	0	0	0	0	0	0	0	0		0	0	0	0	0	0	0	0	0	0
f__Desulfobacteraceae;g__Desulfococcus	0	0	0	0	0		0	0	0	0	0		0	0	0	0	0	1.75729e-05	1.30165e-05	1.8648e-05	1.19455e-05	1.51357e-05		1.19463e-05	1.19845e-05	9.43668e-06	5.54796e-06	8.68908e-06	4.87441e-06	1.08305e-05	1.55825e-05	1.08832e-05	1.39592e-05
f__Phyllobacteriaceae;g__Chelativorans	0	0	0	0	0		0	0	0	0	0		0	0	0	0	0	1.85826e-05	1.25935e-05	1.65977e-05	1.08622e-05	1.24705e-05		1.10433e-05	1.01261e-05	9.01005e-06	5.1547e-06	9.99002e-06	6.82599e-06	1.06589e-05	1.32048e-05	8.7459e-06	1.32273e-05
f__Planococcaceae;g__Tetzosporium	0	0	0	0	0		0	0	0	0	0		0	0	0	0	0	0	0	0	0	0		0	0	0	0	0	0	0	0	0	0
f__Dermabacteraceae;g__Brachybacterium	0	0	0	0	0		0	0	0	0	0		0	0	0	0	0	0	0	0	0	0		0	0	0	0	0	0	0	0	0	0
f__Staphylococcaceae;g__Jeotgalicoccus	0	0	0	0	0		0	0	0	0	0		0	0	0	0	0	0	0	0	0	0		0	0	0	0	0	0	0	0	0	0
f__Neisseriaceae;g__Snodgrassella	0	0	0	0	0		0	0	0	0	0		1.76528e-06	1.65802e-06	5.30551e-07	8.20165e-07	2.20307e-06	0	0	0	0	0		1.88245e-07	9.60233e-08	4.814e-08	0	0	0	0	1.35853e-07	4.63493e-08	4.3605e-08
f__Bacillaceae;g__Tenuibacillus	0	0	0	0	0		0	0	0	0	0		0	0	0	0	0	0	0	0	0	0		0	0	0	0	0	0	0	0	0	0
f__Unclassified;g__Ignatzschineria	0	0	0	0	0		0	0	0	0	0		0	0	0	0	0	0	0	0	0	0		0	0	0	0	0	0	0	0	0	0
f__Marinilabiliaceae;g__Saccharicrinis	0	0	0	0	0		0	0	0	0	0		0	0	0	0	0	0	0	0	0	0		0	0	4.64843e-06	0	0	2.22623e-06	7.85736e-07	0	3.66416e-07	0
f__Rhodobacteraceae;g__Pseudovibrio	0	0	0	0	0		0	0	0	0	0		1.1465e-05	1.34705e-05	6.87981e-06	1.32095e-05	1.24566e-05	0	0	0	0	0		0	0	0	0	0	0	0	0	0	0
f__Piscirickettsiaceae;g__Piscirickettsia	0	0	0	0	0		0	0	0	0	0		1.10244e-05	1.0248e-05	6.85203e-06	1.29774e-05	1.19158e-05	0	0	0	0	0		0	0	0	0	0	0	0	0	0	0
f__Enterococcaceae;g__Melissococcus	0	0	0	0	0		0	0	0	0	0		0	0	0	0	1.95434e-06	2.74388e-06	4.19886e-07	3.47562e-06	1.33584e-06	3.60358e-06		8.8643e-08	0	0	0	4.83553e-08	0	0	0	0	0
f__Carnobacteriaceae;g__Lacticigenium	0	0	0	0	0		0	0	0	0	0		0	0	0	0	0	0	0	0	0	0		0	0	0	0	0	0	0	0	0	0
f__Pseudomonadaceae;g__Azotobacter	0	0	0	0	0		0	0	0	0	0		8.43957e-06	1.10908e-05	4.66024e-06	9.34693e-06	7.85962e-06	0	0	0	0	0		0	0	0	0	0	0	0	0	0	0
f__Malvaceae;g__Corchorus	0	0	0	0	0		0	0	0	0	0		1.17146e-06	1.35701e-06	2.36853e-07	1.34253e-07	1.6228e-06	4.6653e-06	5.69471e-06	7.215e-06	4.39068e-06	3.28695e-06		3.58213e-06	4.47966e-06	2.71862e-06	8.89681e-07	3.78208e-07	1.45865e-06	5.25623e-07	2.89093e-06	1.47945e-06	2.56958e-06
f__Thiotrichaceae;g__Beggiatoa	0	0	0	0	0		0	0	0	0	0		8.12891e-06	5.16255e-06	6.48771e-06	1.0787e-05	1.04047e-05	0	0	0	0	0		0	0	0	0	0	0	0	0	0	0
f__Siphoviridae;g__Bingvirus	0	0	0	0	0		0	0	0	0	0		0	0	0	0	0	0	0	0	0	0		0	0	5.55794e-07	0	0	2.59017e-07	0	1.79705e-06	0	0
f__Chromobacteriaceae;g__Aquitalea	0	0	0	0	0		0	0	0	0	0		0	0	0	0	0	6.81668e-06	4.60339e-06	6.42045e-06	4.10323e-06	6.96645e-06		0	0	0	0	0	0	0	0	0	0
f__Myxobolidae;g__Thelohanellus	0	0	0	0	0		0	0	0	0	0		5.12104e-06	6.65749e-06	7.44434e-06	3.7698e-06	7.14587e-06	5.36603e-06	2.26212e-06	2.58128e-06	1.6591e-06	6.07596e-06		1.10614e-06	8.65167e-07	0	8.11105e-08	8.04545e-08	4.23125e-08	8.386e-08	1.41917e-07	3.63135e-08	5.80779e-07
f__Succinivibrionaceae;g__Anaerobiospirillum	0	0	0	0	0		0	0	0	0	0		0	0	0	0	0	6.90425e-06	3.66828e-06	9.62796e-06	4.47051e-06	5.13547e-06		5.44187e-06	6.40587e-06	2.60369e-06	9.01671e-07	3.80586e-08	9.65684e-07	1.34155e-06	2.86995e-06	1.55694e-06	3.23218e-06
f__Burkholderiaceae;g__Mycoavidus	0	0	0	0	0		0	0	0	0	0		0	0	0	0	0	8.10098e-06	7.11085e-06	9.52283e-06	4.67312e-06	5.1718e-06		0	0	1.9161e-06	0	0	3.90834e-07	1.35555e-06	0	1.34169e-06	0
f__Acetobacteraceae;g__Gluconobacter	0	0	0	0	0		0	0	0	0	0		0	0	0	0	0	5.27489e-06	6.38242e-06	8.86535e-06	5.89052e-06	4.59587e-06		0	0	1.27964e-06	0	0	4.43724e-07	5.6904e-07	0	7.16825e-07	0
f__Colwelliaceae;g__Colwellia	0	0	0	0	0		0	0	0	0	0		0	0	0	0	0	5.95341e-06	3.14492e-06	8.21721e-06	3.99519e-06	5.02665e-06		0	0	0	0	0	0	0	0	0	0
f__Unclassified;g__Candidatus Tokpelaia	0	0	0	0	0		0	0	0	0	0		0	0	0	0	0	6.59651e-06	3.16114e-06	8.13328e-06	4.06716e-06	5.34979e-06		0	0	0	0	0	0	0	0	0	0
f__Yersiniaceae;g__Rahnella	0	0	0	0	0		0	0	0	0	0		0	0	0	0	0	6.06202e-06	3.26147e-06	7.43463e-06	3.03806e-06	5.21532e-06		5.47256e-06	6.94111e-06	7.18662e-07	4.88054e-07	8.06843e-08	1.273e-07	3.36399e-07	1.17416e-06	6.91928e-07	3.94002e-06
f__Methylophilaceae;g__Methylophilus	0	0	0	0	0		0	0	0	0	0		0	0	0	0	0	6.01588e-06	6.02734e-06	7.84076e-06	6.62985e-06	6.31594e-06		0	0	9.13e-07	0	0	4.75547e-07	6.16247e-07	0	8.47644e-07	0
f__Enterobacteriaceae;g__Pluralibacter	0	0	0	0	0		0	0	0	0	0		0	0	0	0	0	6.26923e-06	7.79331e-06	5.53693e-06	6.18199e-06	3.8811e-06		0	0	2.20642e-06	0	0	6.75077e-07	0	0	0	0
f__Flavobacteriaceae;g__Seonamhaeicola	0	0	0	0	0		0	0	0	0	0		0	0	0	0	0	0	0	0	0	0		0	0	0	0	0	0	0	0	0	0
f__Oxalobacteraceae;g__Herbaspirillum	0	0	0	0	0		0	0	0	0	0		0	0	0	0	0	5.6912e-06	3.54246e-06	6.81925e-06	3.48095e-06	4.82067e-06		0	0	0	0	0	0	0	0	0	0
f__Orbaceae;g__Candidatus Schmidhempelia	0	0	0	0	0		0	0	0	0	0		0	0	0	0	0	6.26791e-06	3.54707e-06	7.08999e-06	3.55798e-06	4.69477e-06		0	0	0	0	0	0	0	0	0	0
f__Burkholderiaceae;g__Pandoraea	0	0	0	0	0		0	0	0	0	0		0	0	0	0	0	6.15675e-06	3.25412e-06	5.7137e-06	3.32151e-06	4.65462e-06		0	0	0	0	0	0	0	0	0	0
f__Comamonadaceae;g__Diaphorobacter	0	0	0	0	0		0	0	0	0	0		0	0	0	0	0	6.02976e-06	3.41946e-06	6.53877e-06	2.92396e-06	4.37786e-06		0	0	0	0	0	0	0	0	0	0
f__Aerococcaceae;g__Globicatella	0	0	0	0	0		0	0	0	0	0		0	0	0	0	0	0	0	0	0	0		0	0	0	0	0	0	0	0	0	0
f__Veillonellaceae;g__Anaeroglobus	0	0	0	0	0		0	0	0	0	0		1.39743e-06	1.01174e-06	3.06087e-06	2.04637e-06	3.1547e-06	2.73228e-06	3.61997e-06	2.60811e-06	3.13952e-06	1.35207e-06		2.29737e-06	3.3594e-06	3.00199e-06	1.51614e-06	1.22494e-06	2.16655e-06	1.79862e-06	1.40007e-06	1.28215e-06	2.8382e-06
f__Natrialbaceae;g__Natronobacterium	0	0	0	0	0		0	0	0	0	0		6.44803e-06	4.22182e-06	3.96779e-07	3.72696e-06	3.88362e-06	0	0	0	0	0		0	0	0	0	0	0	0	0	0	0
f__Enterobacteriaceae;g__Lelliottia	0	0	0	0	0		0	0	0	0	0		4.60985e-06	1.54039e-06	3.22632e-06	2.03194e-06	6.2222e-06	4.43365e-06	1.40719e-06	5.46e-06	1.39902e-06	4.63175e-06		1.7489e-07	1.07053e-06	0	1.92363e-07	1.90808e-07	0	0	3.36574e-07	0	4.86137e-07
f__Flavobacteriaceae;g__Mesoflavibacter	0	0	0	0	0		0	0	0	0	0		0	0	0	0	0	0	0	0	0	0		0	0	0	0	0	0	0	0	0	0
f__Thermoactinomycetaceae;g__Paludifilum	0	0	0	0	0		0	0	0	0	0		0	0	0	0	0	0	0	0	0	0		0	0	0	0	0	0	0	0	0	0
f__Siphoviridae;g__Mudcatvirus	0	0	0	0	0		0	0	0	0	0		0	0	0	0	0	0	0	0	0	0		0	0	6.61925e-07	0	0	1.06084e-07	0	4.44758e-07	9.10432e-08	0
f__Siphoviridae;g__Scapunavirus	0	0	0	0	0		0	0	0	0	0		0	0	0	0	0	0	0	0	0	0		0	0	1.21454e-07	0	0	0	0	7.99748e-07	0	0
f__Unclassified;g__Acidomyces	0	0	0	0	0		0	0	0	1.15762e-07	0		0	0	0	0	0	0	0	0	0	6.34721e-08		0	0	0	4.76869e-06	3.52994e-07	0	7.35872e-08	0	2.54921e-07	0
f__Bacillaceae;g__Salinibacillus	0	0	0	0	0		0	0	0	0	0		0	0	0	0	0	0	0	0	0	0		0	0	0	0	0	0	0	0	0	0
f__Bacillaceae;g__Quasibacillus	0	0	0	0	0		0	0	0	0	0		0	0	0	0	0	0	0	0	0	0		0	0	0	0	0	0	0	0	0	0
f__Thermoactinomycetaceae;g__Novibacillus	0	0	0	0	0		0	0	0	0	0		0	0	0	0	0	0	0	0	0	0		0	0	0	0	0	0	0	0	0	0
f__Bacillaceae;g__Filobacillus	0	0	0	0	0		0	0	0	0	0		1.77302e-07	0	8.96201e-08	3.04791e-07	2.45613e-07	8.21045e-07	1.75898e-07	8.27273e-08	5.24633e-07	3.43093e-07		8.74451e-08	0	1.78899e-07	9.61817e-08	0	0	0	0	2.58366e-07	0
f__Moraxellaceae;g__Psychrobacter	0	0	0	0	0		0	0	0	0	0		1.19917e-06	1.83854e-06	2.13932e-07	8.08406e-07	4.56013e-07	0	0	0	0	0		0	0	7.82922e-07	0	0	4.79087e-07	3.16504e-07	0	6.85271e-07	0
f__Enterobacteriaceae;g__Atlantibacter	0	0	0	0	0		1.1774e-07	0	0	0	2.07472e-07		2.87307e-07	0	5.80895e-07	2.19509e-07	2.65334e-07	3.81397e-06	5.70065e-07	3.12794e-06	1.79473e-06	1.20458e-06		0	0	1.93263e-07	0	0	0	0	0	6.51258e-07	0
f__Enterococcaceae;g__Bavariicoccus	0	0	0	0	0		0	0	0	0	0		0	0	0	0	0	0	0	0	0	0		0	0	0	0	0	0	0	0	0	0
f__Sporolactobacillaceae;g__Caenibacillus	0	0	0	0	0		0	0	0	0	0		0	0	0	0	0	0	0	0	0	0		0	0	0	0	0	0	0	0	0	0
f__Hungateiclostridiaceae;g__Fastidiosipila	0	0	0	0	0		0	0	0	0	0		0	0	0	0	0	0	0	0	0	0		0	0	0	0	0	0	0	0	0	0
f__Flammeovirgaceae;g__Reichenbachiella	0	0	0	0	0		0	0	0	0	0		0	0	0	0	0	0	0	0	0	0		0	0	0	0	0	0	0	0	0	0
f__Hydrogenothermaceae;g__Sulfurihydrogenibium	0	0	0	0	0		0	0	0	0	0		0	0	0	0	0	0	0	0	0	0		0	0	0	0	0	0	0	0	0	0
f__Methanosarcinaceae;g__Methanosalsum	0	0	0	0	0		0	0	0	0	0		0	0	0	0	0	0	0	0	0	0		0	0	0	0	0	0	0	8.31601e-08	0	0
f__Bacillaceae;g__Numidum	0	0	0	0	0		0	0	0	0	0		0	0	0	0	0	0	0	0	0	0		0	0	0	0	0	0	0	0	0	0
f__Bacillaceae;g__Salsuginibacillus	0	0	0	0	0		0	0	0	0	0		0	0	0	0	0	0	0	0	0	0		0	0	0	0	0	0	0	0	0	0
f__Mimiviridae;g__Tupanvirus	0	0	0	0	0		0	0	0	0	0		0	0	0	0	0	0	0	0	0	0		0	0	0	0	0	0	0	0	0	0
f__Bacillaceae;g__Salibacterium	0	0	0	0	0		0	0	0	0	0		0	0	0	0	0	0	0	0	0	0		0	0	0	0	0	0	0	0	0	0
f__Staphylococcaceae;g__Aliicoccus	0	0	0	0	0		0	0	0	0	0		0	0	0	0	0	0	0	0	0	0		0	0	0	0	0	0	0	0	0	0
f__Myoviridae;g__Mieseafarmvirus	0	0	0	0	0		0	0	0	0	0		0	0	0	0	0	0	0	0	0	0		0	0	0	0	0	0	0	0	0	0
f__Bacteriovoracaceae;g__Bacteriovorax	0	0	0	0	0		0	0	0	0	0		0	0	0	0	0	0	0	0	0	0		0	0	0	0	0	0	0	0	0	0
f__Thermoactinomycetaceae;g__Kroppenstedtia	0	0	0	0	0		0	0	0	0	0		0	0	0	0	0	0	0	0	0	0		0	0	0	0	0	0	0	0	0	0
f__Flavobacteriaceae;g__Joostella	0	0	0	0	0		0	0	0	0	0		0	0	0	0	0	0	0	0	0	0		0	0	0	2.18998e-07	0	0	0	0	0	0
f__Thermoactinomycetaceae;g__Desmospora	0	0	0	0	0		0	0	0	0	0		0	0	0	0	0	0	0	0	0	0		0	0	0	0	0	0	0	0	0	0
f__Methanobacteriaceae;g__Methanothermobacter	0	0	0	0	0		0	0	0	0	0		0	9.89489e-08	0	0	0	0	0	0	0	0		0	0	0	0	0	0	0	0	0	0
f__Podoviridae;g__Lederbergvirus	0	0	0	0	0		0	0	0	0	0		2.43663e-06	7.23741e-07	1.36039e-07	6.49923e-07	8.69932e-07	0	0	0	0	0		0	0	0	0	0	6.09301e-07	0	0	0	0
f__Siphoviridae;g__Biseptimavirus	0	0	0	0	0		0	0	0	0	0		0	0	0	0	0	0	0	0	0	0		0	0	0	0	0	0	0	0	0	0
f__Propionibacteriaceae;g__Tessaracoccus	0	0	0	0	0		0	0	0	0	0		0	0	0	0	0	0	0	0	0	0		0	0	0	0	0	0	4.18109e-08	0	0	0
f__Carnobacteriaceae;g__Pisciglobus	0	0	0	0	0		0	0	0	0	0		0	0	0	0	0	0	0	0	0	0		0	0	0	0	0	0	0	0	0	0
f__Bifidobacteriaceae;g__Pseudoscardovia	0	0	0	0	0		0	0	0	0	0		0	0	0	0	0	0	0	0	0	0		0	0	0	0	0	0	0	0	0	0
f__Oceanospirillaceae;g__Marinospirillum	0	0	0	0	0		0	0	0	0	0		0	0	0	0	0	0	0	0	0	0		0	0	0	0	0	0	0	0	0	0
f__Aerococcaceae;g__Ignavigranum	0	0	0	0	0		0	0	0	0	0		0	0	0	0	0	0	0	0	0	0		0	0	0	0	0	0	0	0	0	0
f__Flavobacteriaceae;g__Pustulibacterium	0	0	0	0	0		0	0	0	0	0		0	0	0	0	0	0	0	0	0	0		0	0	0	0	0	0	0	0	0	0
f__Hyphomicrobiaceae;g__Prosthecomicrobium	0	0	0	0	0		0	0	0	0	0		0	0	0	0	0	0	0	0	0	0		0	0	1.55381e-06	0	0	4.18358e-07	4.83672e-07	0	1.43617e-06	0
f__Erwiniaceae;g__Erwinia	0	0	0	0	0		0	0	0	0	0		0	0	0	0	0	1.48794e-06	0	4.99741e-07	0	5.1814e-07		0	0	0	0	0	0	0	0	0	0
f__Pectobacteriaceae;g__Dickeya	0	0	0	0	0		0	0	0	0	0		0	0	0	0	0	0	0	0	0	0		0	0	1.47094e-06	0	0	6.87579e-07	5.4509e-07	0	9.44152e-07	0
f__Calliphoridae;g__Lucilia	0	0	0	0	0		0	0	0	0	0		4.71955e-07	1.36678e-06	0	3.24526e-07	5.23032e-07	0	0	0	0	0		0	0	0	1.02409e-07	0	0	0	0	0	2.58807e-07
f__Microbacteriaceae;g__Leucobacter	0	0	0	0	0		0	0	0	0	0		0	0	0	0	0	0	0	0	0	0		6.19228e-08	0	0	0	0	0	0	5.95848e-08	0	0
f__Nitrosomonadaceae;g__Nitrosovibrio	0	0	0	0	0		0	0	0	0	0		0	0	0	0	0	0	0	0	0	0		0	0	0	0	0	0	0	0	6.60417e-08	0
f__Oxalobacteraceae;g__Collimonas	0	0	0	0	0		0	0	0	0	0		0	0	0	0	0	0	0	0	0	0		0	0	1.17501e-06	0	0	5.27279e-07	1.74171e-07	0	8.29624e-07	0
f__Flavobacteriaceae;g__Croceibacter	0	0	0	0	0		0	0	0	0	0		0	0	0	0	0	0	0	0	0	0		3.92178e-07	0	0	3.2352e-07	0	0	0	0	1.93122e-07	9.08438e-08
f__Thermoactinomycetaceae;g__Thermoflavimicrobium	0	0	0	0	0		0	0	0	0	0		0	3.27555e-07	0	0	0	0	0	0	0	0		0	0	0	0	0	0	0	6.44132e-07	0	0
f__Entophysalidaceae;g__Chlorogloea	0	0	0	0	0		0	0	0	0	0		0	0	0	0	0	1.46403e-07	0	0	0	3.0589e-07		0	0	0	0	0	0	0	0	0	0
f__Flavobacteriaceae;g__Tamlana	0	0	0	0	0		0	0	0	0	0		0	0	0	0	0	0	0	0	0	0		1.17653e-07	0	0	8.62721e-08	0	0	4.45983e-08	0	1.54498e-07	0
f__Rhodobacteraceae;g__Leisingera	0	0	0	0	0		0	0	0	0	0		0	0	0	0	0	0	0	0	0	0		0	0	1.02088e-06	0	1.40495e-07	2.95556e-07	5.49158e-07	0	1.04632e-06	0
f__Fusobacteriaceae;g__Hypnocyclicus	0	0	0	0	0		0	0	0	0	0		2.23642e-07	5.39721e-07	0	4.27169e-07	1.37692e-07	6.90425e-07	1.0354e-06	1.39132e-07	5.14697e-07	2.8851e-07		7.35334e-08	7.50182e-08	5.26531e-07	3.2352e-07	0	0	8.36218e-08	1.41514e-07	7.24207e-08	6.81328e-08
f__Methanonatronarchaeaceae;g__Candidatus Methanohalarchaeum	0	0	0	0	0		0	0	0	0	0		0	0	0	0	0	0	0	0	0	0		0	0	0	0	0	0	0	0	0	0
f__Cordycipitaceae;g__Beauveria	0	0	0	0	0		0	0	0	0	0		0	0	0	0	0	0	0	0	0	0		2.33187e-07	0	1.19266e-07	1.28242e-07	0	0	0	1.12191e-07	0	3.24091e-07
f__Micromonosporaceae;g__Plantactinospora	0	0	0	0	0		0	0	0	0	0		0	9.99905e-08	6.98093e-08	1.58277e-07	6.37732e-08	7.03506e-07	2.05523e-07	1.93321e-07	6.81103e-07	3.34064e-07		1.3623e-07	6.94906e-08	1.39353e-07	2.24762e-07	1.48629e-07	0	7.74602e-08	0	2.68338e-07	6.31125e-08
f__Microbacteriaceae;g__Agromyces	0	0	0	0	0		0	0	0	0	0		0	0	0	0	0	0	0	0	0	0		0	0	0	0	0	0	4.85724e-08	0	0	0
f__Methanosarcinaceae;g__Methanohalobium	0	0	0	0	0		0	0	0	0	0		4.71389e-07	2.27523e-07	0	3.60152e-07	2.17669e-07	5.09343e-07	6.23544e-07	2.93261e-07	2.32472e-07	3.04058e-07		3.09985e-07	7.90611e-08	7.92725e-08	0	0	8.89324e-08	1.76257e-07	0	3.81618e-07	0
f__Aerococcaceae;g__Eremococcus	0	0	0	0	0		0	0	0	0	0		0	0	0	0	0	0	0	0	0	0		0	0	0	0	0	0	0	0	0	0
