# Supplementary material for: Alterations of gut microbiota contribute to the progression of unruptured intracranial aneurysms
Source: Nat Commun. 2020 Jun 25;11:3218. doi: 10.1038/s41467-020-16990-3 (PMC7316982; doi:10.1038/s41467-020-16990-3)
Supplement: Supplementary file 17 — Supplementary Data 14 [file 41467_2020_16990_MOESM17_ESM.xlsx]

## Sheet: Supplementary Data 14
#ID	Diff(Mouse-transplant-UIA vs Mouse-transplant-control)	p-value
g__Klebsiella|s__Klebsiella_oxytoca	-0.331888	0.000157052
g__Pseudoalteromonas|s__Pseudoalteromonas_agarivorans	0.00166558	0.000157052
g__Veillonella|s__Veillonella_dispar	0.0016878	0.000157052
g__Lachnospiraceae_noname|s__Lachnospiraceae_bacterium_oral_taxon_082	-0.00239785	0.000212183
g__Serratia|s__Serratia_marcescens	-0.00908894	0.000212183
g__Streptococcus|s__Streptococcus_constellatus	-0.00258774	0.000212183
g__Bacteroides|s__Bacteroides_intestinalis	0.829116	0.000285118
g__Prevotella|s__Prevotella_copri	0.0668257	0.000285118
g__Hungatella|s__Hungatella_hathewayi	-0.0109483	0.000289918
g__Enterobacter|s__Enterobacter_cloacae	-0.000390856	0.000381058
g__Odoribacter|s__Odoribacter_splanchnicus	0.107654	0.00193973
g__Alistipes|s__Alistipes_putredinis	0.0594267	0.00396424
g__Bacteroides|s__Bacteroides_nordii	0.0462543	0.00962369
g__Parabacteroides|s__Parabacteroides_sp_D25	-0.0248136	0.00963037
