# Supplementary material for: Alterations of gut microbiota contribute to the progression of unruptured intracranial aneurysms
Source: Nat Commun. 2020 Jun 25;11:3218. doi: 10.1038/s41467-020-16990-3 (PMC7316982; doi:10.1038/s41467-020-16990-3)
Supplement: Supplementary file 18 — Supplementary Data 15 [file 41467_2020_16990_MOESM18_ESM.xlsx]

## Sheet: Supplementary Data 15
##DEGs of Protein coding RNAs(UIA-FMT-model vs UIA-FMT-sham)									##DEGs of Protein coding RNAs(UIA-FMT-model vs Control-FMT-model)									##DEGs of Protein coding RNAs(Control-FMT-model vs Control-FMT-sham)
#Gene id	Symbol	log2ratio	p-value	q-value	log2 Mean (IA-model)	log2 Mean (UIA-FMT-model vs UIA-FMT-sham)			#Gene id	Symbol	log2ratio	p-value	q-value	log2 Mean (IA-model)	log2 Mean (UIA-FMT-model vs Control-FMT-model)			#Gene id	Symbol	log2ratio	p-value	q-value	log2 Mean (Con-model)	log2 Mean (Control-FMT-model vs Control-FMT-sham)
ENSMUSG00000040026	Saa3	5.2386	2.78503e-08	3.72316e-05	5.81071	0.572112			ENSMUSG00000076621	Ighj1	-1.2957	9.44824e-08	0.000151763	0	1.2957			ENSMUSG00000001131	Timp1	3.00227	3.34494e-07	0.00333825	7.56429	4.56202
ENSMUSG00000001506	Col1a1	2.31943	2.87873e-08	3.72316e-05	8.44633	6.12689			ENSMUSG00000023034	Nr4a1	-2.40853	1.51139e-07	0.000151763	4.05283	6.46136			ENSMUSG00000001493	Meox1	1.80901	1.44652e-06	0.00400637	2.04433	0.235319
ENSMUSG00000002020	Ltbp2	3.63048	4.10827e-08	4.06935e-05	5.08327	1.45279			ENSMUSG00000041134	Cyyr1	-1.25365	2.13887e-07	0.000151763	0.826628	2.08028			ENSMUSG00000025804	Ccr1	1.47565	1.61302e-06	0.00400637	4.07601	2.60036
ENSMUSG00000048126	Col6a3	1.19349	4.71961e-08	4.06935e-05	3.6914	2.49791			ENSMUSG00000020022	Ndufa12	1.00851	2.1391e-07	0.000151763	5.36626	4.35775			ENSMUSG00000002020	Ltbp2	3.3571	1.75379e-06	0.00400637	4.94937	1.59227
ENSMUSG00000031803	B3gnt3	1.15758	6.91311e-08	4.11033e-05	3.66448	2.5069			ENSMUSG00000026826	Nr4a2	-2.18957	4.18498e-07	0.000191027	1.97049	4.16006			ENSMUSG00000032334	Loxl1	1.36281	1.80648e-06	0.00400637	6.50719	5.14438
ENSMUSG00000026043	Col3a1	2.60309	7.1963e-08	4.11033e-05	7.26364	4.66056			ENSMUSG00000045392	Olfr1033	-1.96263	4.28129e-07	0.000191027	0.985093	2.94772			ENSMUSG00000007888	Crlf1	2.05095	2.30326e-06	0.00459732	5.0547	3.00375
ENSMUSG00000006522	Itih3	2.86988	7.67076e-08	4.11033e-05	5.86922	2.99934			ENSMUSG00000048546	Tob2	-1.08114	8.37311e-07	0.000215595	3.5419	4.62304			ENSMUSG00000079227	Ccr5	1.2041	4.73025e-06	0.00693228	2.16635	0.962251
ENSMUSG00000028111	Ctsk	1.08499	8.5363e-08	4.11033e-05	5.83832	4.75334			ENSMUSG00000022491	Glycam1	1.09777	9.45291e-07	0.000215595	2.33372	1.23595			ENSMUSG00000034205	Loxl2	2.30287	4.86232e-06	0.00693228	5.05773	2.75486
ENSMUSG00000029661	Col1a2	1.20088	9.16636e-08	4.11033e-05	7.62511	6.42423			ENSMUSG00000024042	Sik1	-1.08894	1.14804e-06	0.000215595	3.599	4.68794			ENSMUSG00000018593	Sparc	1.10066	5.78194e-06	0.00769384	9.58731	8.48664
ENSMUSG00000034845	Plvap	2.54984	1.08758e-07	4.11033e-05	4.08793	1.53809			ENSMUSG00000062619	2310039H08Rik	1.01754	1.3912e-06	0.000215595	4.65783	3.64029			ENSMUSG00000048126	Col6a3	1.67102	7.09218e-06	0.00832706	4.27797	2.60695
ENSMUSG00000032334	Loxl1	1.61646	1.10332e-07	4.11033e-05	6.89512	5.27866			ENSMUSG00000060639	Hist1h4i	1.37259	1.40001e-06	0.000215595	3.59861	2.22602			ENSMUSG00000029675	Eln	2.42095	7.59311e-06	0.00841991	8.21316	5.79221
ENSMUSG00000021922	Itih4	1.95641	1.15889e-07	4.11033e-05	2.25483	0.29842			ENSMUSG00000075706	Gpx4	1.06928	1.42247e-06	0.000215595	7.83598	6.7667			ENSMUSG00000031375	Bgn	1.15306	9.2797e-06	0.00864313	8.67439	7.52133
ENSMUSG00000018339	Gpx3	3.70029	1.25955e-07	4.2496e-05	8.18616	4.48587			ENSMUSG00000000787	Ddx3x	-1.00879	1.43523e-06	0.000215595	5.19919	6.20798			ENSMUSG00000028108	Ecm1	1.22214	9.75324e-06	0.00864313	7.46476	6.24262
ENSMUSG00000047592	Nxpe5	2.24355	1.47709e-07	4.42006e-05	2.45249	0.20894			ENSMUSG00000049470	Aff4	-1.25448	1.72192e-06	0.000215595	2.79594	4.05042			ENSMUSG00000049699	Ucn2	1.37538	1.49143e-05	0.010762	1.59314	0.217755
ENSMUSG00000034205	Loxl2	2.53769	1.56149e-07	4.42006e-05	5.14218	2.60449			ENSMUSG00000041697	Cox6a1	1.15922	1.7856e-06	0.000215595	8.69331	7.53409			ENSMUSG00000028459	Cd72	1.33686	1.60996e-05	0.0108869	2.84937	1.51252
ENSMUSG00000001493	Meox1	2.24746	1.70879e-07	4.42006e-05	2.51811	0.270656			ENSMUSG00000030660	Pik3c2a	-1.34125	2.32775e-06	0.00023222	0.613589	1.95484			ENSMUSG00000005413	Hmox1	3.88229	2.05357e-05	0.012421	7.93217	4.04988
ENSMUSG00000018593	Sparc	1.54676	1.9206e-07	4.65745e-05	9.98833	8.44157			ENSMUSG00000023939	Mrpl14	1.24913	2.43235e-06	0.00023222	4.09221	2.84308			ENSMUSG00000000982	Ccl3	2.09031	2.1693e-05	0.0127351	3.02554	0.935226
ENSMUSG00000036585	Fgf1	-1.50007	2.72617e-07	5.38492e-05	4.19898	5.69905			ENSMUSG00000075470	Alg10b	-1.69431	2.54989e-06	0.00023347	1.44823	3.14255			ENSMUSG00000048779	P2ry6	1.19853	2.39334e-05	0.0136489	3.88765	2.68912
ENSMUSG00000071984	Fndc1	1.56459	2.72902e-07	5.38492e-05	2.30276	0.738173			ENSMUSG00000038582	Pptc7	-1.18472	2.58979e-06	0.00023347	1.75685	2.94157			ENSMUSG00000024529	Lox	2.29348	2.6116e-05	0.0140016	6.40459	4.1111
ENSMUSG00000039462	Col10a1	1.00395	2.73629e-07	5.38492e-05	1.01651	0.0125588			ENSMUSG00000058258	Idi1	-1.18344	2.78389e-06	0.000233653	1.66995	2.8534			ENSMUSG00000071984	Fndc1	1.78249	2.66832e-05	0.0140016	2.69831	0.915825
ENSMUSG00000002900	Lamb1	1.43635	2.84512e-07	5.38492e-05	4.08425	2.6479			ENSMUSG00000003226	Ranbp2	-1.28683	2.79856e-06	0.000233653	2.70691	3.99374			ENSMUSG00000026043	Col3a1	2.53783	2.85273e-05	0.0140393	7.37286	4.83504
ENSMUSG00000025491	Ifitm1	1.9165	3.03212e-07	5.47191e-05	8.34103	6.42452			ENSMUSG00000027346	Gpcpd1	-1.12658	2.92837e-06	0.00023452	3.15859	4.28517			ENSMUSG00000025650	Col7a1	2.23539	2.88382e-05	0.0140393	3.28925	1.05385
ENSMUSG00000020808	Fam64a	2.55217	3.18064e-07	5.48483e-05	2.70726	0.15509			ENSMUSG00000029178	Klf3	-1.27136	3.06164e-06	0.000241404	2.61758	3.88894			ENSMUSG00000042379	Esm1	1.6617	3.043e-05	0.0144573	4.02849	2.36678
ENSMUSG00000028459	Cd72	1.73219	3.76176e-07	5.88e-05	3.35515	1.62296			ENSMUSG00000067336	Bmpr2	-1.05446	3.15616e-06	0.000241404	2.80666	3.86112			ENSMUSG00000039787	Cercam	1.00785	3.18687e-05	0.0144573	2.47696	1.46911
ENSMUSG00000031502	Col4a1	2.11338	3.76872e-07	5.88e-05	7.10428	4.9909			ENSMUSG00000039701	Usp53	-1.32686	3.32585e-06	0.000241404	1.71164	3.03849			ENSMUSG00000030116	Mfap5	1.35519	3.18698e-05	0.0144573	4.23805	2.88286
ENSMUSG00000022816	Fstl1	1.09063	3.9402e-07	5.88e-05	7.13506	6.04444			ENSMUSG00000093674	Rpl41	1.35116	3.45783e-06	0.000241404	9.29627	7.94511			ENSMUSG00000021423	Ly86	1.16484	3.7716e-05	0.0156647	6.05054	4.88571
ENSMUSG00000026042	Col5a2	1.97153	4.49449e-07	6.45874e-05	5.52204	3.55051			ENSMUSG00000035840	Lysmd3	-1.76684	3.55917e-06	0.000241404	1.1886	2.95544			ENSMUSG00000029664	Tfpi2	2.16677	3.80404e-05	0.0156647	2.92746	0.760698
ENSMUSG00000030148	Clec4a2	1.37975	4.73209e-07	6.64131e-05	3.32494	1.94519			ENSMUSG00000056427	Slit3	-1.32115	3.64399e-06	0.000241404	1.47711	2.79827			ENSMUSG00000049130	C5ar1	1.658	3.96205e-05	0.0156647	4.17356	2.51556
ENSMUSG00000022491	Glycam1	1.76946	4.87828e-07	6.64131e-05	2.33372	0.564259			ENSMUSG00000039219	Arid4b	-1.00238	3.69575e-06	0.000241404	1.06936	2.07174			ENSMUSG00000023349	Clec4n	2.51697	4.0199e-05	0.0156647	4.70769	2.19072
ENSMUSG00000029622	Arpc1b	1.20408	5.23809e-07	6.67774e-05	6.23987	5.03579			ENSMUSG00000059149	Mfsd4a	-1.31851	3.91992e-06	0.000241585	0.561614	1.88012			ENSMUSG00000019987	Arg1	4.28329	4.16998e-05	0.0156647	4.71529	0.432004
ENSMUSG00000027490	E2f1	1.23316	5.40446e-07	6.7643e-05	2.57394	1.34078			ENSMUSG00000028643	Svbp	1.02101	3.93498e-06	0.000241585	5.12283	4.10182			ENSMUSG00000026042	Col5a2	1.99389	4.57454e-05	0.0156647	5.56775	3.57386
ENSMUSG00000022033	Pbk	3.04888	5.60714e-07	6.88205e-05	3.25272	0.203839			ENSMUSG00000036990	Otud4	-1.08171	4.13625e-06	0.000248478	2.01415	3.09586			ENSMUSG00000042367	Gjb3	1.36949	4.62194e-05	0.0156647	1.5764	0.206903
ENSMUSG00000059089	Fcgr4	3.63669	5.68459e-07	6.88205e-05	5.34344	1.70675			ENSMUSG00000004880	Lbr	-1.24547	4.32592e-06	0.000248885	1.60301	2.84848			ENSMUSG00000028339	Col15a1	1.39062	4.63296e-05	0.0156647	3.68845	2.29783
ENSMUSG00000064246	Chil1	1.81256	5.93467e-07	6.88205e-05	3.18094	1.36838			ENSMUSG00000055839	Elob	1.11681	4.77478e-06	0.000251884	8.4325	7.31569			ENSMUSG00000028364	Tnc	2.3881	4.63361e-05	0.0156647	3.79409	1.40599
ENSMUSG00000005373	Mlxipl	-1.14771	5.97182e-07	6.88205e-05	1.52622	2.67394			ENSMUSG00000043019	Edem3	-1.27487	5.34001e-06	0.000257061	2.61281	3.88768			ENSMUSG00000036256	Igfbp7	1.62993	4.70883e-05	0.0156647	8.79399	7.16406
ENSMUSG00000022440	C1qtnf6	1.63078	6.60743e-07	7.3248e-05	4.33235	2.70157			ENSMUSG00000017002	Slpi	1.40914	5.34831e-06	0.000257061	2.72508	1.31594			ENSMUSG00000001435	Col18a1	1.43368	5.11565e-05	0.0164691	6.55238	5.1187
ENSMUSG00000058818	Pirb	2.13601	6.91433e-07	7.45211e-05	4.16954	2.03353			ENSMUSG00000033487	Fndc3a	-1.06191	5.44017e-06	0.000258078	2.80284	3.86475			ENSMUSG00000046223	Plaur	1.56296	6.04277e-05	0.0178264	4.17025	2.60729
ENSMUSG00000079553	Kifc1	1.85914	7.04593e-07	7.48992e-05	2.14243	0.283289			ENSMUSG00000038418	Egr1	-1.77987	5.45352e-06	0.000258078	3.66333	5.4432			ENSMUSG00000006403	Adamts4	1.33821	6.1205e-05	0.0178264	2.82098	1.48276
ENSMUSG00000020893	Per1	-1.30965	7.25046e-07	7.60319e-05	4.07406	5.38371			ENSMUSG00000022723	Crybg3	-0.765558	5.55459e-06	0.000259908	2.13198	2.89754			ENSMUSG00000022816	Fstl1	1.36513	6.56123e-05	0.0182914	7.40202	6.0369
ENSMUSG00000024538	Ppic	1.16553	7.65749e-07	7.64861e-05	6.80466	5.63913			ENSMUSG00000034932	Mrpl54	1.10875	5.67375e-06	0.00026056	5.78621	4.67746			ENSMUSG00000034394	Lif	1.55115	6.73033e-05	0.0183311	2.25519	0.704044
ENSMUSG00000029675	Eln	2.76073	7.91876e-07	7.77843e-05	8.5303	5.76956			ENSMUSG00000094441	Zfp955a	-1.31452	5.77226e-06	0.000260918	0.814578	2.1291			ENSMUSG00000019122	Ccl9	2.02451	6.88795e-05	0.0183311	4.47253	2.44803
ENSMUSG00000025650	Col7a1	2.68972	9.4053e-07	8.59918e-05	3.86825	1.17853			ENSMUSG00000055024	Ep300	-1.16132	5.84547e-06	0.000260918	2.03217	3.19348			ENSMUSG00000031503	Col4a2	1.65544	6.99311e-05	0.0183661	6.75338	5.09794
ENSMUSG00000028597	Gpx7	1.46942	9.95438e-07	8.87885e-05	5.56673	4.09731			ENSMUSG00000039841	Zfp800	-1.14117	6.44652e-06	0.000275817	0.795258	1.93643			ENSMUSG00000007682	Dio2	2.00536	7.31631e-05	0.0184853	4.80961	2.80424
ENSMUSG00000021871	Pnp	1.31842	1.01855e-06	8.97058e-05	4.44926	3.13084			ENSMUSG00000019907	Ppp1r12a	-1.20345	6.819e-06	0.000275875	3.05489	4.25834			ENSMUSG00000002847	Pla1a	1.62593	7.457e-05	0.0186052	5.27002	3.6441
ENSMUSG00000016024	Lbp	1.25076	1.05606e-06	8.97058e-05	6.55852	5.30777			ENSMUSG00000021374	Nup153	-1.00641	6.82519e-06	0.000275875	2.34831	3.35472			ENSMUSG00000009185	Ccl8	2.08203	8.08709e-05	0.0190151	5.34326	3.26123
ENSMUSG00000024989	Cep55	1.7359	1.10091e-06	8.97058e-05	1.87295	0.137051			ENSMUSG00000020859	Spag9	-1.00031	6.91539e-06	0.000275875	3.48485	4.48516			ENSMUSG00000059498	Fcgr3	1.52162	8.0902e-05	0.0190151	6.38296	4.86134
ENSMUSG00000036256	Igfbp7	2.46163	1.18667e-06	9.20857e-05	9.4299	6.96828			ENSMUSG00000025986	Slc39a10	-1.02697	7.58714e-06	0.00028899	2.60341	3.63038			ENSMUSG00000001506	Col1a1	2.07223	8.09246e-05	0.0190151	8.2452	6.17297
ENSMUSG00000021485	Mxd3	2.33444	1.24449e-06	9.4679e-05	2.62198	0.287547			ENSMUSG00000044894	Uqcrq	1.1844	7.95001e-06	0.000290249	6.15884	4.97444			ENSMUSG00000069793	Slfn9	1.1708	8.38341e-05	0.0190151	1.94278	0.77198
ENSMUSG00000026822	Lcn2	3.39002	1.27621e-06	9.61496e-05	6.98409	3.59406			ENSMUSG00000021606	Ndufs6	1.05695	7.99917e-06	0.000290249	5.3823	4.32534			ENSMUSG00000026536	Ifi211	1.11896	8.60742e-05	0.0190893	2.96704	1.84808
ENSMUSG00000037872	Ackr1	3.45601	1.34377e-06	9.97433e-05	6.87824	3.42223			ENSMUSG00000038174	Fam126b	-1.06327	8.04924e-06	0.000290249	0.660509	1.72377			ENSMUSG00000024679	Ms4a6d	2.08708	8.84242e-05	0.0191218	5.47658	3.38949
ENSMUSG00000068101	Cenpm	2.49485	1.40185e-06	9.97433e-05	2.92323	0.428381			ENSMUSG00000024477	Pggt1b	-1.08615	8.05329e-06	0.000290249	1.61825	2.7044			ENSMUSG00000024538	Ppic	1.00013	9.10574e-05	0.0191218	6.62948	5.62935
ENSMUSG00000002847	Pla1a	2.23612	1.48915e-06	9.97433e-05	5.92009	3.68397			ENSMUSG00000084786	Ubl5	1.06785	8.09988e-06	0.000290249	4.68147	3.61361			ENSMUSG00000073418	C4b	1.1472	9.40245e-05	0.0191218	6.83703	5.68983
ENSMUSG00000029084	Cd38	1.88084	1.49938e-06	9.97433e-05	4.0592	2.17836			ENSMUSG00000033792	Atp7a	-1.17295	8.18096e-06	0.000290249	0.220892	1.39384			ENSMUSG00000025044	Msr1	1.40041	9.40828e-05	0.0191218	2.9716	1.57119
ENSMUSG00000028980	H6pd	1.51576	1.50198e-06	9.97433e-05	4.47387	2.95811			ENSMUSG00000020954	Strn3	-1.27237	8.33686e-06	0.000291751	2.39797	3.67034			ENSMUSG00000015947	Fcgr1	1.27482	9.43217e-05	0.0191218	4.2243	2.94948
ENSMUSG00000032271	Nnmt	1.41194	1.50443e-06	9.97433e-05	3.15716	1.74522			ENSMUSG00000003032	Klf4	-1.02682	8.50198e-06	0.000293384	4.74808	5.7749			ENSMUSG00000020000	Moxd1	1.21282	9.45019e-05	0.0191218	5.76092	4.5481
ENSMUSG00000060591	Ifitm2	1.63004	1.51664e-06	9.97433e-05	6.73774	5.10769			ENSMUSG00000034801	Sos2	-1.19443	8.89853e-06	0.000293384	2.20337	3.3978			ENSMUSG00000001228	Uhrf1	1.54224	9.48425e-05	0.0191218	2.32926	0.787013
ENSMUSG00000040133	Gpr176	1.21394	1.53146e-06	9.97433e-05	1.87328	0.659342			ENSMUSG00000025262	Fam120c	-1.57615	8.97844e-06	0.000293849	0.516165	2.09231			ENSMUSG00000024737	Slc15a3	1.26329	9.74845e-05	0.019255	2.39405	1.13076
ENSMUSG00000053687	Dpep2	1.52859	1.56726e-06	9.97433e-05	1.8014	0.272811			ENSMUSG00000033307	Mif	1.12155	9.10214e-06	0.000295366	7.38472	6.26317			ENSMUSG00000068220	Lgals1	1.09926	9.83974e-05	0.019255	8.54856	7.4493
ENSMUSG00000003847	Nfat5	-1.00229	1.59219e-06	9.97433e-05	2.57231	3.5746			ENSMUSG00000073412	Lst1	1.18045	1.00828e-05	0.000303434	4.86548	3.68502			ENSMUSG00000068129	Cst7	1.57757	0.000100941	0.0193364	2.33336	0.755794
ENSMUSG00000001435	Col18a1	1.61764	1.69607e-06	0.000104456	6.54801	4.93037			ENSMUSG00000020170	Frs2	-1.01962	1.01765e-05	0.000303434	2.057	3.07663			ENSMUSG00000022033	Pbk	1.98871	0.000106604	0.0198861	2.42074	0.432032
ENSMUSG00000062647	Rpl7a	1.03201	1.71974e-06	0.000104557	7.23054	6.19853			ENSMUSG00000015127	Unkl	-1.16283	1.03443e-05	0.000304634	0.546455	1.70929			ENSMUSG00000078763	Slfn1	1.36581	0.000109774	0.019947	3.15834	1.79253
ENSMUSG00000002028	Kmt2a	-1.08292	1.78776e-06	0.000105099	1.933	3.01592			ENSMUSG00000048047	Zbtb33	-1.08118	1.04518e-05	0.000305317	1.30518	2.38636			ENSMUSG00000036040	Adamtsl2	1.11428	0.000118485	0.0206511	2.43835	1.32407
ENSMUSG00000013707	Tnfaip8l2	2.29043	1.89164e-06	0.000106789	4.95556	2.66512			ENSMUSG00000045205	Dpy19l4	-1.0442	1.05414e-05	0.000306188	1.81745	2.86165			ENSMUSG00000028980	H6pd	1.10508	0.000123049	0.021173	4.27625	3.17118
ENSMUSG00000020218	Wif1	1.64547	1.89739e-06	0.000106789	2.36656	0.721091			ENSMUSG00000021738	Atxn7	-1.04091	1.07321e-05	0.000306188	1.74105	2.78195			ENSMUSG00000031502	Col4a1	1.81723	0.000124838	0.0212972	7.25239	5.43516
ENSMUSG00000028108	Ecm1	1.65908	1.94015e-06	0.000106899	7.94093	6.28184			ENSMUSG00000041035	Gm17018	1.07157	1.09006e-05	0.000307857	3.83494	2.76337			ENSMUSG00000032523	Hhatl	-1.38575	0.000127128	0.0213816	2.09409	3.47984
ENSMUSG00000056069	Fam105a	1.09993	1.94237e-06	0.000106899	4.06339	2.96345			ENSMUSG00000044098	Rsbn1	-1.22734	1.10926e-05	0.000307857	0.406114	1.63345			ENSMUSG00000040552	C3ar1	1.62994	0.000130923	0.0214198	4.00784	2.3779
ENSMUSG00000030116	Mfap5	1.69384	1.97772e-06	0.000108078	4.82945	3.13562			ENSMUSG00000022893	Adamts1	-1.47546	1.13042e-05	0.000309259	4.35316	5.82862			ENSMUSG00000047592	Nxpe5	1.755	0.000132469	0.0214966	1.99419	0.239184
ENSMUSG00000028339	Col15a1	1.25446	2.02411e-06	0.00010984	3.37807	2.12361			ENSMUSG00000024194	Cuta	1.01762	1.13046e-05	0.000309259	6.98706	5.96943			ENSMUSG00000031740	Mmp2	1.74628	0.00013413	0.0215906	5.54608	3.79979
ENSMUSG00000020372	Rack1	1.00637	2.05974e-06	0.000110997	6.77389	5.76752			ENSMUSG00000037475	Thoc2	-1.06547	1.20706e-05	0.000316148	1.71801	2.78347			ENSMUSG00000026656	Fcgr2b	1.73277	0.000150005	0.0224356	5.03268	3.29992
ENSMUSG00000029082	Bst1	2.13597	2.13797e-06	0.000113087	2.94359	0.807627			ENSMUSG00000033107	Rnf125	-1.84439	1.22075e-05	0.000318398	1.15225	2.99664			ENSMUSG00000068101	Cenpm	1.23431	0.0001535	0.0224356	1.65864	0.424328
ENSMUSG00000031503	Col4a2	2.03147	2.21213e-06	0.000115209	6.79418	4.76271			ENSMUSG00000102976	Zc3h11a	-1.07423	1.24042e-05	0.000319017	0.170359	1.24459			ENSMUSG00000038600	Atp6v0a4	1.09678	0.000154989	0.0224356	2.27844	1.18166
ENSMUSG00000050410	Tcf19	2.24702	2.28138e-06	0.000115785	4.00601	1.75899			ENSMUSG00000020300	Cpeb4	-1.47427	1.24854e-05	0.000319017	2.14568	3.61996			ENSMUSG00000022665	Ccdc80	1.92268	0.000156709	0.0224356	4.08598	2.1633
ENSMUSG00000030560	Ctsc	1.53544	2.28304e-06	0.000115785	5.78634	4.25091			ENSMUSG00000042473	Tbc1d8b	-1.11971	1.34199e-05	0.000323666	1.08617	2.20588			ENSMUSG00000053113	Socs3	1.77921	0.000158327	0.0224356	5.43998	3.66077
ENSMUSG00000048546	Tob2	-1.39075	2.29857e-06	0.000115785	3.5419	4.93265			ENSMUSG00000028024	Enpep	-1.0139	1.40958e-05	0.000329782	1.46179	2.47569			ENSMUSG00000027859	Ngf	1.50523	0.000158587	0.0224356	3.37043	1.8652
ENSMUSG00000027204	Fbn1	1.31958	2.3257e-06	0.000115785	4.66259	3.34301			ENSMUSG00000052155	Acvr2a	-1.03237	1.43714e-05	0.000331686	1.42755	2.45992			ENSMUSG00000056737	Capg	1.21553	0.000159612	0.0224356	5.23639	4.02086
ENSMUSG00000024791	Cdca5	1.70426	2.38548e-06	0.000116902	1.84595	0.141683			ENSMUSG00000030432	Rpl28	1.20989	1.45202e-05	0.000331686	7.62759	6.4177			ENSMUSG00000074622	Mafb	1.64974	0.000166096	0.0229359	4.59454	2.9448
ENSMUSG00000023505	Cdca3	2.69075	2.39529e-06	0.000116902	3.1969	0.506151			ENSMUSG00000103088	Pcdhgb6	-1.43402	1.47614e-05	0.000331686	1.00607	2.4401			ENSMUSG00000040747	Cd53	1.37206	0.000170736	0.0231523	5.78006	4.408
ENSMUSG00000021384	Susd3	1.361	2.42622e-06	0.000116941	2.42201	1.06101			ENSMUSG00000021823	Vcl	-2.43299	1.47668e-05	0.000331686	2.06157	4.49456			ENSMUSG00000035673	Sbno2	1.14732	0.0001938	0.0247961	4.03563	2.88832
ENSMUSG00000024164	C3	2.46087	2.49524e-06	0.000118067	4.07133	1.61046			ENSMUSG00000006740	Kif5b	-1.37784	1.55353e-05	0.000331773	3.36138	4.73922			ENSMUSG00000112023	Lilr4b	1.80296	0.000196584	0.0247961	3.2275	1.42454
ENSMUSG00000023232	Serinc2	2.45244	2.61984e-06	0.000122024	3.31424	0.861793			ENSMUSG00000018199	Trove2	-1.01086	1.57273e-05	0.00033314	1.85751	2.86837			ENSMUSG00000027611	Procr	1.03186	0.000198767	0.0247961	4.60492	3.57306
ENSMUSG00000029163	Emilin1	1.13961	2.62603e-06	0.000122024	5.70331	4.5637			ENSMUSG00000031010	Usp9x	-1.31838	1.58114e-05	0.00033314	1.7244	3.04279			ENSMUSG00000020914	Top2a	1.8866	0.000203181	0.0249067	2.39849	0.511897
ENSMUSG00000031540	Kat6a	-1.02031	2.68554e-06	0.00012358	2.61611	3.63642			ENSMUSG00000025860	Xiap	-1.10329	1.60087e-05	0.00033314	2.40461	3.5079			ENSMUSG00000068196	Col8a1	1.65085	0.00020714	0.0249067	5.62731	3.97647
ENSMUSG00000037725	Ckap2	2.12749	2.69136e-06	0.00012358	2.32057	0.193077			ENSMUSG00000024953	Prdx5	1.02321	1.65229e-05	0.000336679	6.89277	5.86956			ENSMUSG00000027204	Fbn1	1.5739	0.000213672	0.0253862	5.00908	3.43518
ENSMUSG00000041035	Gm17018	1.02243	2.77629e-06	0.000124904	3.83494	2.81251			ENSMUSG00000036499	Eea1	-1.16923	1.66543e-05	0.000336679	2.29256	3.46179			ENSMUSG00000036446	Lum	1.5934	0.000225532	0.0261722	7.0392	5.44581
ENSMUSG00000073418	C4b	1.10283	2.81693e-06	0.000124904	6.82962	5.72679			ENSMUSG00000103793	Pcdhga6	-1.00985	1.66952e-05	0.00033696	0.610819	1.62066			ENSMUSG00000068758	Il3ra	1.09597	0.000241008	0.0270254	4.02001	2.92404
ENSMUSG00000028643	Svbp	1.2197	2.82119e-06	0.000124904	5.12283	3.90313			ENSMUSG00000053702	Nebl	-1.02911	1.77128e-05	0.000341609	2.63071	3.65982			ENSMUSG00000029661	Col1a2	1.24094	0.00025103	0.0275306	7.68921	6.44827
ENSMUSG00000043895	S1pr2	1.00066	2.82575e-06	0.000124904	2.61531	1.61465			ENSMUSG00000037112	Sik2	-1.04863	1.78396e-05	0.000341835	0.526565	1.5752			ENSMUSG00000004098	Col5a3	1.6205	0.000259705	0.0280059	3.13407	1.51357
ENSMUSG00000036446	Lum	1.51221	2.93169e-06	0.000127809	6.81174	5.29953			ENSMUSG00000072872	Rybp	-1.02597	1.81693e-05	0.000344453	1.89034	2.91631			ENSMUSG00000037411	Serpine1	2.80383	0.000296051	0.0296944	6.86852	4.06469
ENSMUSG00000006398	Cdc20	1.92531	3.02786e-06	0.000129345	3.82446	1.89915			ENSMUSG00000060012	Kif13b	-1.73941	1.84338e-05	0.000347803	1.03114	2.77055			ENSMUSG00000020218	Wif1	1.18316	0.000298142	0.0297546	2.1244	0.94124
ENSMUSG00000020897	Aurkb	2.20532	3.12218e-06	0.000130963	2.46853	0.263207			ENSMUSG00000033863	Klf9	-1.95913	1.86785e-05	0.000349337	3.75616	5.71529			ENSMUSG00000095079	Igha	2.17134	0.000304819	0.0299352	2.95065	0.779313
ENSMUSG00000022844	Pdia5	1.47317	3.27383e-06	0.000133914	3.91447	2.4413			ENSMUSG00000025531	Chm	-1.3913	1.93943e-05	0.000354244	1.25	2.6413			ENSMUSG00000020649	Rrm2	1.93932	0.00030595	0.0299352	2.71007	0.770745
ENSMUSG00000020307	Cdc34	1.04862	3.35987e-06	0.000133914	5.34295	4.29434			ENSMUSG00000003847	Nfat5	-1.02922	1.9846e-05	0.000357296	2.57231	3.60153			ENSMUSG00000005124	Wisp1	1.4071	0.000308943	0.0300805	2.52205	1.11495
ENSMUSG00000069072	Slc7a14	-1.09375	3.37079e-06	0.000133914	1.53468	2.62843			ENSMUSG00000032878	Ccdc85a	-1.12327	1.9974e-05	0.000357296	1.61536	2.73863			ENSMUSG00000000957	Mmp14	1.02172	0.000333185	0.0311775	6.37573	5.35402
ENSMUSG00000022146	Osmr	1.00018	3.38792e-06	0.000133914	3.56551	2.56533			ENSMUSG00000021719	Rgs7bp	-1.52872	2.00838e-05	0.000357496	1.81333	3.34205			ENSMUSG00000030144	Clec4d	2.32954	0.000337648	0.0312012	3.81483	1.48529
ENSMUSG00000024953	Prdx5	1.26838	3.41676e-06	0.000133914	6.89277	5.62439			ENSMUSG00000042507	Elmsan1	-1.04189	2.01176e-05	0.000357496	2.16114	3.20303			ENSMUSG00000021922	Itih4	1.63503	0.000342197	0.0314157	2.13799	0.502961
ENSMUSG00000068758	Il3ra	1.85915	3.43489e-06	0.000133943	4.80166	2.94251			ENSMUSG00000021870	Slmap	-1.076	2.02467e-05	0.000357582	3.25057	4.32657			ENSMUSG00000036905	C1qb	1.37196	0.000359845	0.031824	8.73196	7.36
ENSMUSG00000041841	Rpl37	1.24848	3.6226e-06	0.000135643	7.71434	6.46586			ENSMUSG00000059518	Znhit1	1.00558	2.05157e-05	0.000358977	4.78717	3.78159			ENSMUSG00000018927	Ccl6	2.23537	0.00036735	0.0318796	6.21135	3.97598
ENSMUSG00000043832	Clec4a3	1.66123	3.68307e-06	0.000135643	4.3693	2.70808			ENSMUSG00000037573	Tob1	-1.2627	2.07862e-05	0.000360261	3.59364	4.85635			ENSMUSG00000021091	Serpina3n	2.97102	0.000380482	0.0327346	7.58774	4.61672
ENSMUSG00000048939	Atp13a5	-1.10475	3.74075e-06	0.000135643	3.44003	4.54479			ENSMUSG00000056342	Usp34	-1.27841	2.07909e-05	0.000360261	1.11435	2.39275			ENSMUSG00000000555	Itga5	1.54489	0.000386432	0.0329624	6.13625	4.59135
ENSMUSG00000055839	Elob	1.29925	3.74189e-06	0.000135643	8.4325	7.13325			ENSMUSG00000063457	Rps15	1.02081	2.12787e-05	0.000364167	9.96506	8.94425			ENSMUSG00000028111	Ctsk	1.09043	0.000397709	0.0334399	5.75487	4.66444
ENSMUSG00000025171	Ubtd1	1.5475	3.75572e-06	0.000135643	5.3087	3.7612			ENSMUSG00000042293	Gm5617	1.0874	2.17711e-05	0.000368166	4.38542	3.29802			ENSMUSG00000025473	Adam8	2.55116	0.000398732	0.0334399	3.82618	1.27502
ENSMUSG00000039787	Cercam	1.23633	3.75881e-06	0.000135643	2.81157	1.57524			ENSMUSG00000045767	B230219D22Rik	-1.00233	2.17776e-05	0.000368166	3.5154	4.51774			ENSMUSG00000024056	Ndc80	1.19089	0.0004226	0.0340125	1.5753	0.384407
ENSMUSG00000041801	Phlda3	1.53058	3.85398e-06	0.00013782	6.43861	4.90803			ENSMUSG00000020044	Timp3	-1.96772	2.19836e-05	0.000370172	5.56187	7.52959			ENSMUSG00000029304	Spp1	1.42265	0.000425981	0.0341469	9.85996	8.43731
ENSMUSG00000020407	Upp1	2.29514	3.95329e-06	0.000138662	3.35663	1.06149			ENSMUSG00000041841	Rpl37	1.1406	2.21629e-05	0.000370172	7.71434	6.57374			ENSMUSG00000021190	Lgmn	1.69033	0.000454935	0.034925	7.38365	5.69332
ENSMUSG00000026656	Fcgr2b	2.06331	3.99329e-06	0.000138662	5.26043	3.19711			ENSMUSG00000066113	Adamtsl1	-1.01517	2.24025e-05	0.000370704	1.35306	2.36823			ENSMUSG00000038642	Ctss	1.57509	0.000456712	0.034925	8.68895	7.11386
ENSMUSG00000023349	Clec4n	3.74137	4.0113e-06	0.000138662	5.80103	2.05966			ENSMUSG00000071528	Usmg5	1.00792	2.27608e-05	0.000373663	7.18626	6.17834			ENSMUSG00000074476	Spc24	1.13336	0.000460045	0.034925	1.58471	0.451354
ENSMUSG00000068220	Lgals1	1.92433	4.04028e-06	0.000138662	9.39118	7.46685			ENSMUSG00000046138	9930021J03Rik	-1.12871	2.31304e-05	0.000377253	1.31704	2.44575			ENSMUSG00000029581	Fscn1	1.28044	0.000471529	0.034925	4.59492	3.31448
ENSMUSG00000020914	Top2a	2.38357	4.05434e-06	0.000138662	2.74601	0.362438			ENSMUSG00000026678	Rgs5	-1.27265	2.36333e-05	0.00037848	4.78323	6.05588			ENSMUSG00000025746	Il6	1.28392	0.000491588	0.0353391	1.29996	0.0160383
ENSMUSG00000010830	Kdelr3	1.45533	4.05459e-06	0.000138662	4.77501	3.31968			ENSMUSG00000029648	Flt1	-1.0674	2.37733e-05	0.00037848	3.36086	4.42826			ENSMUSG00000021614	Vcan	1.29124	0.000493885	0.0353391	2.25804	0.966802
ENSMUSG00000069792	Wfdc17	3.27229	4.13773e-06	0.000139562	6.98947	3.71718			ENSMUSG00000036751	Cox6b1	1.00826	2.39512e-05	0.000378596	7.87234	6.86409			ENSMUSG00000039316	Rftn1	1.02023	0.00049515	0.0353391	3.03015	2.00991
ENSMUSG00000029322	Plac8	2.36739	4.14208e-06	0.000139562	3.54563	1.17824			ENSMUSG00000024083	Pja2	-1.23371	2.42995e-05	0.000379184	3.8549	5.0886			ENSMUSG00000037725	Ckap2	1.75374	0.000496402	0.0353391	1.98245	0.228711
ENSMUSG00000001131	Timp1	4.31043	4.15449e-06	0.000139562	9.0309	4.72047			ENSMUSG00000047466	8030462N17Rik	-1.22284	2.43354e-05	0.000379184	1.18469	2.40752			ENSMUSG00000043740	B430306N03Rik	1.0295	0.000502778	0.035461	1.43773	0.408226
ENSMUSG00000041695	Kcnj2	-1.43959	4.21651e-06	0.000140375	2.39587	3.83546			ENSMUSG00000022708	Zbtb20	-1.04793	2.48169e-05	0.000381344	1.82318	2.87111			ENSMUSG00000021485	Mxd3	1.25391	0.000535266	0.036841	1.5557	0.301782
ENSMUSG00000031740	Mmp2	2.14891	4.23297e-06	0.000140375	5.81316	3.66426			ENSMUSG00000078496	Zfp982	-1.16591	2.48579e-05	0.000381344	0.335681	1.50159			ENSMUSG00000024672	Ms4a7	1.16501	0.000547507	0.0372919	3.1677	2.00269
ENSMUSG00000060012	Kif13b	-1.69217	4.39409e-06	0.000141304	1.03114	2.72331			ENSMUSG00000037762	Slc16a9	-1.52954	2.52477e-05	0.000381582	2.46273	3.99227			ENSMUSG00000036887	C1qa	1.21976	0.000549289	0.0372919	8.96179	7.74203
ENSMUSG00000067274	Rplp0	1.08916	4.41797e-06	0.000141304	9.70069	8.61154			ENSMUSG00000030275	Etnk1	-1.00514	2.54207e-05	0.000381582	2.73525	3.74039			ENSMUSG00000016024	Lbp	1.09528	0.000559186	0.0375803	6.23632	5.14104
ENSMUSG00000023015	Racgap1	1.58666	4.50323e-06	0.000143217	2.19214	0.605481			ENSMUSG00000028053	Ash1l	-1.10781	2.54882e-05	0.000381582	1.96205	3.06985			ENSMUSG00000063234	Gpr84	1.08004	0.000564121	0.0375921	1.63987	0.559833
ENSMUSG00000033467	Crlf2	1.26897	4.5603e-06	0.000143461	5.648	4.37903			ENSMUSG00000034610	Zcchc11	-1.22109	2.54977e-05	0.000381582	1.76229	2.98338			ENSMUSG00000032218	Ccnb2	1.91945	0.00057182	0.0376684	2.76429	0.844836
ENSMUSG00000007888	Crlf1	3.0163	4.61154e-06	0.000143461	5.88258	2.86627			ENSMUSG00000019820	Utrn	-1.13793	2.57944e-05	0.000381582	2.33237	3.47031			ENSMUSG00000030748	Il4ra	1.34161	0.000577254	0.0378997	4.23022	2.88861
ENSMUSG00000036887	C1qa	2.06027	4.6218e-06	0.000143461	9.95451	7.89424			ENSMUSG00000031229	Atrx	-1.25896	2.59535e-05	0.000381582	1.75724	3.01621			ENSMUSG00000050335	Lgals3	2.30247	0.000579129	0.0378997	5.62685	3.32437
ENSMUSG00000058740	Kcnt1	-1.85125	4.72186e-06	0.000144454	3.27095	5.1222			ENSMUSG00000022883	Robo1	-1.22479	2.62388e-05	0.000383457	2.96289	4.18768			ENSMUSG00000027469	Tpx2	1.7975	0.000597532	0.0383496	2.28227	0.484766
ENSMUSG00000001228	Uhrf1	2.18625	4.72826e-06	0.000144454	2.91604	0.729788			ENSMUSG00000033730	Egr3	-2.03552	2.68415e-05	0.000385891	0.706773	2.7423			ENSMUSG00000018930	Ccl4	1.63254	0.000600535	0.0384031	2.34487	0.712329
ENSMUSG00000037628	Cdkn3	2.4104	4.92422e-06	0.000145604	3.00808	0.597689			ENSMUSG00000060591	Ifitm2	1.1936	2.7533e-05	0.000389442	6.73774	5.54414			ENSMUSG00000032783	Troap	1.07053	0.00060887	0.038465	1.30972	0.239188
ENSMUSG00000030730	Atp2a1	-1.20753	4.93477e-06	0.000145604	0.750375	1.9579			ENSMUSG00000020163	Uqcr11	1.25676	2.85899e-05	0.000393807	7.02974	5.77298			ENSMUSG00000073489	Ifi204	1.32843	0.000609441	0.038465	3.56915	2.24072
ENSMUSG00000095677	Dynlt1f	1.06462	4.99484e-06	0.000146818	4.6056	3.54098			ENSMUSG00000021745	Ptprg	-1.0701	2.86889e-05	0.000393854	2.1101	3.1802			ENSMUSG00000024989	Cep55	1.38072	0.000627811	0.0385467	1.60403	0.223304
ENSMUSG00000060572	Mfap2	1.24029	5.03644e-06	0.000146878	5.15382	3.91353			ENSMUSG00000040536	Necab1	-1.2043	2.92481e-05	0.000395161	0.736699	1.941			ENSMUSG00000005087	Cd44	1.1538	0.0006299	0.0385467	3.62115	2.46735
ENSMUSG00000062480	Acat3	1.05197	5.05368e-06	0.000146878	1.47687	0.424902			ENSMUSG00000057322	Rpl38	1.20236	2.9433e-05	0.000395161	8.06586	6.86351			ENSMUSG00000030786	Itgam	1.51388	0.000629952	0.0385467	3.39368	1.87981
ENSMUSG00000059498	Fcgr3	2.34045	5.31699e-06	0.000151623	7.20692	4.86647			ENSMUSG00000050377	Il31ra	-1.09899	2.95105e-05	0.000395161	0.59847	1.69746			ENSMUSG00000005470	Asf1b	1.14259	0.000629999	0.0385467	1.6751	0.532509
ENSMUSG00000071052	Rpl7a-ps5	1.15054	5.38616e-06	0.000151623	2.49834	1.3478			ENSMUSG00000032092	Mpzl2	-1.39524	3.10439e-05	0.000404025	1.21661	2.61185			ENSMUSG00000019942	Cdk1	1.40687	0.000630064	0.0385467	1.71068	0.303802
ENSMUSG00000050919	Zfp366	-1.20807	5.38911e-06	0.000151623	0.159916	1.36798			ENSMUSG00000033624	Pdpr	-1.62284	3.10928e-05	0.000404025	0.769223	2.39207			ENSMUSG00000004371	Il11	1.40635	0.000641961	0.0389469	2.22045	0.814101
ENSMUSG00000005640	Insrr	-1.03634	5.39434e-06	0.000151623	1.96279	2.99913			ENSMUSG00000069892	9930111J21Rik2	-1.29571	3.10962e-05	0.000404025	0.452562	1.74827			ENSMUSG00000020399	Havcr2	1.29607	0.000674141	0.0396091	2.86468	1.56861
ENSMUSG00000037418	Best1	1.19629	5.43286e-06	0.000151651	2.69919	1.5029			ENSMUSG00000034109	Golim4	-1.06314	3.2817e-05	0.000409122	2.8238	3.88694			ENSMUSG00000059089	Fcgr4	2.16105	0.000677769	0.0396091	4.36225	2.2012
ENSMUSG00000001128	Cfp	1.93346	5.63382e-06	0.00015452	5.93427	4.00081			ENSMUSG00000070858	Gm1673	1.35649	3.32665e-05	0.000411498	4.34345	2.98697			ENSMUSG00000030560	Ctsc	1.11263	0.000678267	0.0396091	5.65414	4.54151
ENSMUSG00000032359	Ctsh	1.13949	5.75084e-06	0.000155942	6.56432	5.42483			ENSMUSG00000021709	Erbin	-1.00309	3.36911e-05	0.000414324	3.47982	4.48292			ENSMUSG00000024696	Lpxn	1.06668	0.000682562	0.0396091	3.14484	2.07816
ENSMUSG00000057841	Rpl32	1.21041	5.79811e-06	0.000155942	8.42661	7.2162			ENSMUSG00000031540	Kat6a	-1.10965	3.41088e-05	0.000416552	2.61611	3.72576			ENSMUSG00000041431	Ccnb1	1.41881	0.000690245	0.0396121	1.56895	0.150147
ENSMUSG00000044894	Uqcrq	1.2003	5.96273e-06	0.000156133	6.15884	4.95853			ENSMUSG00000074939	Chrm5	-1.57824	3.47802e-05	0.000417713	0.433354	2.01159			ENSMUSG00000040026	Saa3	3.10794	0.00069341	0.0396121	3.72413	0.616181
ENSMUSG00000057135	Scimp	1.1689	5.97627e-06	0.000156133	2.36007	1.19117			ENSMUSG00000060981	Hist1h4h	1.395	3.48106e-05	0.000417713	4.15643	2.76144			ENSMUSG00000005233	Spc25	1.1524	0.000699072	0.0396121	2.11584	0.963438
ENSMUSG00000063011	Msln	1.46209	5.97645e-06	0.000156133	5.15893	3.69684			ENSMUSG00000041685	Fcho2	-1.06023	3.5123e-05	0.000418307	3.21889	4.27912			ENSMUSG00000036896	C1qc	1.26748	0.000721095	0.0405438	7.72951	6.46203
ENSMUSG00000021242	Npc2	1.13651	6.09362e-06	0.000156277	6.64284	5.50633			ENSMUSG00000038056	Kmt2c	-1.00304	3.70455e-05	0.000424617	1.30212	2.30516			ENSMUSG00000040204	Pclaf	1.14055	0.000744466	0.0411202	1.55022	0.409671
ENSMUSG00000046295	Ankle1	1.20389	6.14231e-06	0.000156277	1.38223	0.17834			ENSMUSG00000029004	Kmt2e	-1.60531	3.70785e-05	0.000424617	2.15534	3.76064			ENSMUSG00000094689	Ighv1-81	1.79831	0.000750153	0.0411202	1.99285	0.194534
ENSMUSG00000009185	Ccl8	2.96716	6.16704e-06	0.000156393	6.24299	3.27583			ENSMUSG00000022292	Rrm2b	-1.06918	3.71483e-05	0.000424617	1.83314	2.90232			ENSMUSG00000040613	Apobec1	1.24777	0.000794904	0.042537	4.28716	3.03939
ENSMUSG00000049988	Lrrc25	2.03339	6.27564e-06	0.000157363	4.89073	2.85734			ENSMUSG00000046230	Vps13a	-1.33209	3.73045e-05	0.000425235	1.29129	2.62338			ENSMUSG00000022440	C1qtnf6	1.50768	0.000834387	0.0437968	4.13112	2.62344
ENSMUSG00000030748	Il4ra	2.36	6.42836e-06	0.000157363	5.03634	2.67634			ENSMUSG00000008036	Ap2s1	1.18902	3.76344e-05	0.000427048	6.79417	5.60515			ENSMUSG00000026073	Il1r2	1.63095	0.000858803	0.0445239	2.1506	0.519652
ENSMUSG00000021965	Ska3	1.11696	6.54453e-06	0.000159703	1.51919	0.402232			ENSMUSG00000035107	Dcbld2	-1.00142	3.82622e-05	0.000427969	1.88992	2.89135			ENSMUSG00000048376	F2r	1.288	0.000878609	0.0448736	4.02884	2.74083
ENSMUSG00000028551	Cdkn2c	1.21067	6.7611e-06	0.000159712	3.20815	1.99748			ENSMUSG00000025491	Ifitm1	1.07512	3.89577e-05	0.000430718	8.34103	7.2659			ENSMUSG00000027074	Slc43a3	1.49461	0.000922479	0.0455296	3.06879	1.57418
ENSMUSG00000073802	Cdkn2b	1.85672	6.77944e-06	0.000159712	2.5368	0.680077			ENSMUSG00000022772	Senp5	-1.18814	3.97755e-05	0.000435902	1.25644	2.44458			ENSMUSG00000037628	Cdkn3	1.37112	0.000923798	0.0455296	1.98364	0.612522
ENSMUSG00000066026	Dhrs3	1.04676	6.78988e-06	0.000159712	6.44832	5.40155			ENSMUSG00000035726	Supt16	-1.09454	4.00078e-05	0.000436745	2.35138	3.44592			ENSMUSG00000020808	Fam64a	1.48641	0.000929256	0.0455296	1.81779	0.331386
ENSMUSG00000021423	Ly86	1.66462	6.79068e-06	0.000159712	6.63454	4.96992			ENSMUSG00000025240	Sacm1l	-1.85165	4.00138e-05	0.000436745	1.65605	3.5077			ENSMUSG00000049988	Lrrc25	1.05457	0.000933144	0.0455296	3.99527	2.94071
ENSMUSG00000030432	Rpl28	1.39683	6.79189e-06	0.000159712	7.62759	6.23076			ENSMUSG00000054178	Gm9938	-1.57959	4.02402e-05	0.00043754	0.19742	1.77701			ENSMUSG00000026177	Slc11a1	1.13255	0.000939261	0.0455296	3.92375	2.79119
ENSMUSG00000036905	C1qb	2.1609	6.83846e-06	0.000159872	9.6902	7.5293			ENSMUSG00000029298	Gbp9	-1.23583	4.05154e-05	0.000438837	2.1845	3.42033			ENSMUSG00000043157	Arl11	1.34886	0.000942922	0.0455296	3.00239	1.65353
ENSMUSG00000003379	Cd79a	-1.18339	6.8546e-06	0.000159872	2.50848	3.69187			ENSMUSG00000095362	Gm14325	-1.03668	4.05702e-05	0.000438837	1.82622	2.8629			ENSMUSG00000022146	Osmr	1.00418	0.000954805	0.0456004	3.75411	2.74993
ENSMUSG00000093674	Rpl41	1.54219	6.86047e-06	0.000159872	9.29627	7.75408			ENSMUSG00000096910	Zfp955b	-1.18472	4.06982e-05	0.000439461	0.708997	1.89371			ENSMUSG00000034708	Grn	1.07848	0.000954959	0.0456004	7.17157	6.09309
ENSMUSG00000027074	Slc43a3	1.69396	6.89733e-06	0.000160033	3.36942	1.67547			ENSMUSG00000035133	Arhgap5	-1.46176	4.14812e-05	0.000443171	1.64398	3.10574			ENSMUSG00000053175	Bcl3	1.02908	0.000968754	0.0458928	3.54978	2.5207
ENSMUSG00000024529	Lox	2.33883	6.92794e-06	0.000160033	6.04964	3.71081			ENSMUSG00000038145	Snrk	-1.05045	4.16803e-05	0.000443171	2.63238	3.68282			ENSMUSG00000048327	Ckap2l	1.53963	0.000970398	0.0458928	1.91327	0.373638
ENSMUSG00000044811	Cd300c2	2.32207	6.9843e-06	0.000160384	5.46455	3.14248			ENSMUSG00000002028	Kmt2a	-1.08067	4.33459e-05	0.000453318	1.933	3.01367			ENSMUSG00000022218	Tgm1	1.93941	0.000982917	0.0459462	2.3374	0.397993
ENSMUSG00000030867	Plk1	2.1172	7.01569e-06	0.000160384	2.92946	0.812258			ENSMUSG00000024074	Crim1	-1.31872	4.41284e-05	0.000457969	3.77002	5.08874			ENSMUSG00000051439	Cd14	1.52907	0.000985338	0.0459517	5.98554	4.45647
ENSMUSG00000024644	Cndp2	1.4993	7.0261e-06	0.000160384	6.01917	4.51987			ENSMUSG00000019362	D8Ertd738e	1.01321	4.52746e-05	0.000459823	7.60184	6.58863			ENSMUSG00000027514	Zbp1	1.23167	0.000991568	0.0459863	3.3956	2.16393
ENSMUSG00000060981	Hist1h4h	1.17526	7.02715e-06	0.000160384	4.15643	2.98118			ENSMUSG00000026185	Igfbp5	-1.0921	4.5592e-05	0.000459823	7.2894	8.3815			ENSMUSG00000015950	Ncf1	1.1142	0.00101267	0.0459998	3.97669	2.86249
ENSMUSG00000027469	Tpx2	2.45677	7.07144e-06	0.000160619	2.86595	0.409176			ENSMUSG00000026153	Fam135a	-1.10201	4.56422e-05	0.000459823	1.60365	2.70566			ENSMUSG00000020330	Hmmr	1.48533	0.00101742	0.0459998	1.63559	0.15026
ENSMUSG00000001403	Ube2c	2.85455	7.12481e-06	0.000161191	3.71556	0.861015			ENSMUSG00000031558	Slit2	-1.10014	4.62541e-05	0.000462006	1.20915	2.30929			ENSMUSG00000022500	Litaf	1.10758	0.00106413	0.0465664	5.63465	4.52708
ENSMUSG00000034932	Mrpl54	1.12289	7.15743e-06	0.000161458	5.78621	4.66332			ENSMUSG00000024290	Rock1	-1.48737	4.64247e-05	0.000462006	2.6308	4.11817			ENSMUSG00000073490	Ifi207	1.24553	0.00106523	0.0465664	3.9295	2.68397
ENSMUSG00000048327	Ckap2l	1.82371	7.35807e-06	0.000164549	2.11433	0.290618			ENSMUSG00000022309	Angpt1	-1.09338	4.67797e-05	0.000464574	2.24391	3.33728			ENSMUSG00000033777	Tlr13	1.23592	0.00109264	0.0468866	3.4602	2.22428
ENSMUSG00000036896	C1qc	2.00984	7.44852e-06	0.000164646	8.64977	6.63993			ENSMUSG00000064246	Chil1	1.34642	4.70532e-05	0.000465266	3.18094	1.83451			ENSMUSG00000039911	Spsb1	1.21305	0.0011103	0.0468968	4.24369	3.03064
ENSMUSG00000025492	Ifitm3	1.54351	7.46283e-06	0.000164646	9.72533	8.18182			ENSMUSG00000056612	Ppp1r14b	1.17745	4.79082e-05	0.000467871	6.25703	5.07958			ENSMUSG00000031004	Mki67	1.66184	0.00111199	0.0468968	2.34042	0.678586
ENSMUSG00000021190	Lgmn	2.33741	7.4897e-06	0.000164646	7.99333	5.65592			ENSMUSG00000035674	Ndufa3	1.13158	5.00408e-05	0.000476963	5.48427	4.35268			ENSMUSG00000018362	Kpna2	1.08862	0.00113013	0.0468968	4.00176	2.91313
ENSMUSG00000018819	Lsp1	1.50755	7.55469e-06	0.000165096	5.07933	3.57178			ENSMUSG00000048732	Klhl11	-1.06113	5.06772e-05	0.000481674	0.425812	1.48694			ENSMUSG00000027379	Bub1	1.07992	0.00115837	0.0471858	1.24681	0.16689
ENSMUSG00000024349	Tmem173	1.30802	7.93e-06	0.00017189	4.78206	3.47405			ENSMUSG00000040524	Zfp609	-1.07466	5.18095e-05	0.000487069	2.17184	3.24649			ENSMUSG00000030208	Emp1	1.28847	0.00117138	0.0473425	5.69023	4.40176
ENSMUSG00000032122	Slc37a2	1.66076	8.05164e-06	0.000173558	2.80409	1.14333			ENSMUSG00000034723	Tmx4	-1.00974	5.2503e-05	0.000491339	2.50221	3.51195			ENSMUSG00000040152	Thbs1	1.56238	0.00124746	0.0487613	6.37	4.80762
ENSMUSG00000028068	Iqgap3	1.2327	8.12844e-06	0.00017417	1.33593	0.103231			ENSMUSG00000006134	Crkl	-1.202	5.41239e-05	0.000498089	2.52094	3.72294			ENSMUSG00000042684	Npl	1.11093	0.00125075	0.0487613	2.52234	1.41141
ENSMUSG00000010051	Hyal1	-1.52385	8.37436e-06	0.000175556	1.44211	2.96597			ENSMUSG00000020634	Ubxn2a	-1.12202	5.51693e-05	0.000503262	2.99709	4.11911			ENSMUSG00000031994	Adamts8	1.10511	0.00126413	0.0487613	2.53947	1.43436
ENSMUSG00000040699	Limd2	1.13676	8.57184e-06	0.00017735	4.89779	3.76103			ENSMUSG00000019158	Tmem160	1.17199	5.54671e-05	0.000503937	4.42299	3.251			ENSMUSG00000001025	S100a6	1.31344	0.00128595	0.0487613	6.90465	5.59121
ENSMUSG00000039208	Metrnl	1.64112	8.60244e-06	0.00017735	4.76658	3.12546			ENSMUSG00000034462	Pkd2	-1.05764	5.5726e-05	0.000503937	3.4592	4.51684			ENSMUSG00000058715	Fcer1g	1.2402	0.00128744	0.0487613	7.05206	5.81186
ENSMUSG00000001517	Foxm1	1.33641	8.6161e-06	0.00017735	2.04161	0.705206			ENSMUSG00000040225	Prrc2c	-1.16337	5.58921e-05	0.000503937	2.47812	3.64149			ENSMUSG00000047798	Cd300lf	1.8081	0.0012992	0.04888	2.55674	0.748642
ENSMUSG00000061171	Slc38a11	-1.10331	8.68362e-06	0.000178267	0.17665	1.27996			ENSMUSG00000026674	Ddr2	-1.02089	5.63557e-05	0.000503937	4.12745	5.14834			ENSMUSG00000023031	Cela1	1.14746	0.00131636	0.04888	2.25701	1.10955
ENSMUSG00000045128	Rpl18a	1.06169	8.86409e-06	0.000180343	8.19864	7.13695			ENSMUSG00000101523	Gm10031	-1.31621	5.68045e-05	0.000503937	0.921248	2.23746			ENSMUSG00000027715	Ccna2	1.45621	0.00131989	0.04888	2.06163	0.605426
ENSMUSG00000079227	Ccr5	1.38398	8.90097e-06	0.000180343	2.35659	0.972615			ENSMUSG00000050552	Lamtor4	1.09508	5.73425e-05	0.000506611	5.30934	4.21426			ENSMUSG00000035385	Ccl2	1.55044	0.00133404	0.0491465	4.39701	2.84657
ENSMUSG00000020000	Moxd1	1.07865	9.02917e-06	0.000181861	5.8019	4.72325			ENSMUSG00000054958	Nt5c1a	-1.41778	5.73653e-05	0.000506611	0.792929	2.21071			ENSMUSG00000020493	Prr11	1.06337	0.00134999	0.0494228	1.64444	0.581069
ENSMUSG00000060639	Hist1h4i	1.68539	9.0696e-06	0.000181861	3.59861	1.91322			ENSMUSG00000047721	Bola2	1.06656	6.01531e-05	0.000517009	2.87321	1.80665			ENSMUSG00000018774	Cd68	1.75137	0.00135195	0.0494228	6.99144	5.24007
ENSMUSG00000019820	Utrn	-1.00905	9.15749e-06	0.00018315	2.33237	3.34142			ENSMUSG00000020315	Sptbn1	-1.00471	6.1501e-05	0.000520081	4.86992	5.87462			ENSMUSG00000058818	Pirb	1.34716	0.00137366	0.0496706	3.63323	2.28607
ENSMUSG00000040170	Fmo2	-1.70915	9.22495e-06	0.000183916	1.3793	3.08845			ENSMUSG00000068240	Gm11808	1.30466	6.15018e-05	0.000520081	8.24537	6.94071			ENSMUSG00000020053	Igf1	1.00794	0.00138582	0.0498395	3.72131	2.71337
ENSMUSG00000032218	Ccnb2	2.78288	9.33267e-06	0.000184279	3.55556	0.772674			ENSMUSG00000066687	Zbtb16	-1.57243	6.30173e-05	0.000527408	1.71677	3.28919
ENSMUSG00000023939	Mrpl14	1.16221	9.59125e-06	0.000185606	4.09221	2.93			ENSMUSG00000066571	4931406P16Rik	-1.81344	6.32117e-05	0.000527408	0.94441	2.75784
ENSMUSG00000042462	Dctpp1	1.83296	9.65846e-06	0.000186442	4.43603	2.60307			ENSMUSG00000005580	Adcy9	-1.34024	6.34992e-05	0.000527814	0.824829	2.16507
ENSMUSG00000051378	Kif18b	1.23687	9.99754e-06	0.000190149	1.58667	0.349803			ENSMUSG00000061665	Cd2ap	-1.09982	6.36211e-05	0.000527814	3.43899	4.53881
ENSMUSG00000031849	Comp	-1.05249	1.01197e-05	0.00019027	1.6923	2.74479			ENSMUSG00000019966	Kitl	-1.21165	6.3678e-05	0.000527814	2.14707	3.35872
ENSMUSG00000027750	Postn	1.21769	1.01987e-05	0.000190664	3.39621	2.17852			ENSMUSG00000041797	Abca9	-1.25481	6.39556e-05	0.000528254	3.34424	4.59905
ENSMUSG00000017404	Rpl19	1.15339	1.03524e-05	0.000192541	7.44189	6.2885			ENSMUSG00000036570	Fxyd1	1.56784	6.5635e-05	0.000536131	6.72886	5.16102
ENSMUSG00000035683	Melk	1.49038	1.05714e-05	0.000192569	1.69567	0.205291			ENSMUSG00000063895	Nupl1	-1.00782	7.1029e-05	0.000557833	2.45736	3.46518
ENSMUSG00000049932	H2afx	1.80558	1.06428e-05	0.000193254	4.95789	3.15231			ENSMUSG00000036501	Fam13b	-1.29968	7.19586e-05	0.00056258	1.97097	3.27065
ENSMUSG00000074476	Spc24	2.05636	1.06838e-05	0.000193254	2.46117	0.404815			ENSMUSG00000025776	Crispld1	-1.36727	7.3848e-05	0.000569961	2.14547	3.51274
ENSMUSG00000029810	Tmem176b	1.04177	1.09891e-05	0.000195176	7.1305	6.08874			ENSMUSG00000035992	Fnip1	-1.12465	7.41878e-05	0.000569961	2.01842	3.14307
ENSMUSG00000028234	Rps20	1.28387	1.09892e-05	0.000195176	5.99839	4.71452			ENSMUSG00000025959	Klf7	-1.04622	7.55563e-05	0.000573133	0.520106	1.56633
ENSMUSG00000045532	C1ql1	-1.22455	1.1066e-05	0.000195176	3.63434	4.85889			ENSMUSG00000033960	9430020K01Rik	-1.23898	7.88387e-05	0.000586634	4.47492	5.7139
ENSMUSG00000004655	Aqp1	3.28905	1.11441e-05	0.000195307	5.4562	2.16715			ENSMUSG00000041741	Pde3a	-1.17447	7.94372e-05	0.000589016	0.904343	2.07881
ENSMUSG00000073557	Ppp1r12b	-1.30506	1.14191e-05	0.000195307	2.29907	3.60413			ENSMUSG00000025006	Sorbs1	-2.23127	8.10573e-05	0.000594782	2.59169	4.82295
ENSMUSG00000029636	Wasf3	-1.08284	1.14318e-05	0.000195307	2.01072	3.09357			ENSMUSG00000025597	Klhl4	-1.57096	8.11585e-05	0.000595036	1.43182	3.00278
ENSMUSG00000063229	Ldha	1.05728	1.15219e-05	0.000195307	7.20226	6.14499			ENSMUSG00000035258	Abi3bp	-1.24274	8.41641e-05	0.000605334	1.25371	2.49646
ENSMUSG00000022945	Chaf1b	1.2575	1.1545e-05	0.000195307	1.49417	0.236675			ENSMUSG00000018585	Atox1	1.25536	8.49992e-05	0.000606822	7.25878	6.00343
ENSMUSG00000032783	Troap	1.67918	1.156e-05	0.000195307	1.86969	0.190515			ENSMUSG00000046330	Rpl37a	1.11757	8.67315e-05	0.000610286	7.34943	6.23186
ENSMUSG00000040564	Apoc1	2.31748	1.18729e-05	0.000198564	3.34781	1.03033			ENSMUSG00000020267	Hint1	1.03569	8.77371e-05	0.000613263	7.27242	6.23673
ENSMUSG00000073412	Lst1	1.93176	1.19703e-05	0.000199334	4.86548	2.93371			ENSMUSG00000067847	Romo1	1.01896	8.97832e-05	0.000621559	5.45566	4.4367
ENSMUSG00000061477	Rps7	1.02755	1.2012e-05	0.000199599	7.44035	6.4128			ENSMUSG00000031490	Eif4ebp1	1.05931	8.99812e-05	0.000622088	4.66862	3.60931
ENSMUSG00000020263	Appl2	-1.27136	1.21067e-05	0.000200231	4.30154	5.5729			ENSMUSG00000033020	Polr2f	1.05291	9.1747e-05	0.000626758	6.0388	4.98589
ENSMUSG00000029664	Tfpi2	2.46986	1.21639e-05	0.000200231	3.25623	0.786377			ENSMUSG00000005893	Nr2c2	-1.05131	9.2473e-05	0.000629303	0.276172	1.32748
ENSMUSG00000042541	Sem1	1.12083	1.2274e-05	0.000200231	4.5282	3.40737			ENSMUSG00000059534	Uqcr10	1.11682	9.32234e-05	0.000631277	7.48872	6.3719
ENSMUSG00000031807	Pgls	1.00431	1.22784e-05	0.000200231	4.63953	3.63522			ENSMUSG00000073557	Ppp1r12b	-1.14816	9.77983e-05	0.000651641	2.29907	3.44723
ENSMUSG00000068744	Psrc1	1.67756	1.22822e-05	0.000200231	2.12191	0.444348			ENSMUSG00000059278	Naa38	1.00914	9.9226e-05	0.000657297	3.54016	2.53102
ENSMUSG00000015027	Galns	1.41416	1.23513e-05	0.000200495	3.91485	2.50069			ENSMUSG00000026385	Dbi	1.16902	9.98552e-05	0.000659368	7.81375	6.64473
ENSMUSG00000073599	Ecscr	1.67095	1.2398e-05	0.000200495	5.06414	3.39319			ENSMUSG00000020219	Timm13	1.16664	0.000101622	0.000666289	5.42085	4.25421
ENSMUSG00000034708	Grn	1.55885	1.26014e-05	0.000202486	7.66402	6.10517			ENSMUSG00000072294	Klf12	-1.7536	0.000102685	0.000669025	0.425216	2.17881
ENSMUSG00000050075	Gpr171	1.45138	1.26841e-05	0.000202486	1.96005	0.508663			ENSMUSG00000064368	mt-Nd6	1.0345	0.000104078	0.000674435	11.3261	10.2916
ENSMUSG00000034947	Tmem106a	1.39541	1.29011e-05	0.000203481	4.524	3.12858			ENSMUSG00000025437	Usp33	-1.04186	0.000104188	0.000674435	0.656619	1.69848
ENSMUSG00000070524	Fcrlb	1.49341	1.29685e-05	0.00020355	1.64723	0.153823			ENSMUSG00000079260	Tmppe	-1.05302	0.000106422	0.000681831	0.491337	1.54436
ENSMUSG00000038766	Gabpb2	-1.06641	1.29842e-05	0.00020355	1.7818	2.84821			ENSMUSG00000073016	Uprt	-1.10764	0.000108375	0.000689043	0.32856	1.4362
ENSMUSG00000031004	Mki67	1.94374	1.31895e-05	0.000203612	2.43876	0.495019			ENSMUSG00000032788	Pdxk	-1.77257	0.000109987	0.000695172	2.70617	4.47874
ENSMUSG00000049037	Clec4a1	1.32549	1.32881e-05	0.000203787	4.7026	3.37711			ENSMUSG00000079523	Tmsb10	1.0913	0.000110055	0.000695172	8.65928	7.56798
ENSMUSG00000039195	1110008P14Rik	1.19003	1.33534e-05	0.000203981	4.20961	3.01958			ENSMUSG00000056234	Ncoa4	-1.28529	0.00011055	0.000696102	2.69553	3.98083
ENSMUSG00000046330	Rpl37a	1.41692	1.34911e-05	0.000204075	7.34943	5.93251			ENSMUSG00000025780	Itih5	-1.01578	0.000110632	0.000696102	5.08789	6.10367
ENSMUSG00000031375	Bgn	1.1446	1.36126e-05	0.000204886	8.6468	7.5022			ENSMUSG00000035284	Vps13c	-1.12043	0.000114508	0.00071032	0.795395	1.91583
ENSMUSG00000037411	Serpine1	3.67765	1.36854e-05	0.000204886	7.30121	3.62356			ENSMUSG00000030516	Tjp1	-1.09521	0.000114938	0.000711539	4.55022	5.64543
ENSMUSG00000041757	Plekha6	-1.27141	1.43714e-05	0.000209461	2.05198	3.32339			ENSMUSG00000054312	Mrps21	1.09397	0.000121198	0.000732542	6.31217	5.2182
ENSMUSG00000024672	Ms4a7	1.86451	1.46084e-05	0.000211006	3.86575	2.00125			ENSMUSG00000034903	Cobll1	-1.05772	0.000123029	0.000737899	1.10956	2.16728
ENSMUSG00000003355	Fkbp11	2.03139	1.46353e-05	0.000211006	3.73617	1.70478			ENSMUSG00000057863	Rpl36	1.07625	0.000124679	0.000742094	8.70425	7.628
ENSMUSG00000000682	Cd52	2.50784	1.46562e-05	0.000211006	6.06661	3.55877			ENSMUSG00000039782	Cpeb2	-1.33457	0.000125419	0.000743831	2.35754	3.69211
ENSMUSG00000070407	Hs3st3b1	-1.20801	1.47322e-05	0.000211316	1.99793	3.20594			ENSMUSG00000079065	BC005561	-1.02246	0.000129451	0.000758928	0.200127	1.22259
ENSMUSG00000026034	Clk1	-1.00316	1.50063e-05	0.000212562	4.18237	5.18553			ENSMUSG00000053205	Styx	-1.32807	0.0001324	0.000766001	0.875982	2.20405
ENSMUSG00000029762	Akr1b8	1.5112	1.50748e-05	0.000212562	5.15585	3.64465			ENSMUSG00000028005	Gucy1b3	-1.07305	0.000132706	0.000766775	2.14561	3.21866
ENSMUSG00000032014	Oaf	1.50133	1.50986e-05	0.000212562	4.55114	3.04981			ENSMUSG00000069045	Ddx3y	-1.61638	0.000133089	0.000767293	2.79759	4.41397
ENSMUSG00000040084	Bub1b	1.24862	1.50987e-05	0.000212562	2.05903	0.810416			ENSMUSG00000070469	Adamtsl3	-1.48551	0.000136251	0.000776916	2.9865	4.47201
ENSMUSG00000005410	Mcm5	1.64105	1.51191e-05	0.000212562	3.13127	1.49023			ENSMUSG00000028211	Trp53inp1	-1.01059	0.000138945	0.000788678	2.64684	3.65743
ENSMUSG00000042408	Zmym6	-1.18678	1.5204e-05	0.000212562	1.40151	2.58829			ENSMUSG00000087687	Pet100	1.06085	0.000141423	0.000796228	2.90786	1.847
ENSMUSG00000059070	Rpl18	1.14107	1.52406e-05	0.000212562	6.67071	5.52964			ENSMUSG00000042462	Dctpp1	1.27512	0.000142979	0.000801744	4.43603	3.16091
ENSMUSG00000089665	Fcor	1.5405	1.54148e-05	0.000213987	2.25513	0.714627			ENSMUSG00000037014	Sstr4	-2.08362	0.000151279	0.0008246	1.29519	3.37881
ENSMUSG00000029177	Cenpa	1.63661	1.55338e-05	0.00021421	2.10065	0.464037			ENSMUSG00000032525	Nktr	-1.29909	0.000152465	0.000829617	0.779696	2.07878
ENSMUSG00000051285	Pcmtd1	-1.09983	1.56944e-05	0.000214417	3.30917	4.409			ENSMUSG00000025323	Sp4	-1.12494	0.000153999	0.000835777	0.769023	1.89396
ENSMUSG00000033307	Mif	1.2572	1.57408e-05	0.000214672	7.38472	6.12752			ENSMUSG00000022193	Psmb5	1.02816	0.000155375	0.000838871	5.47615	4.44799
ENSMUSG00000032523	Hhatl	-1.53902	1.59009e-05	0.000215718	2.03848	3.5775			ENSMUSG00000040855	Reps2	-1.05129	0.00016046	0.000854511	1.62737	2.67866
ENSMUSG00000033538	Casp4	1.32131	1.61356e-05	0.000217491	2.75895	1.43763			ENSMUSG00000054150	Syne3	-1.10614	0.000167108	0.000878465	0.82416	1.9303
ENSMUSG00000026548	Slamf9	1.23371	1.62372e-05	0.000217491	3.91951	2.6858			ENSMUSG00000022533	Atp13a3	-1.02526	0.000174834	0.000902961	3.24664	4.2719
ENSMUSG00000042747	Krtcap2	1.08098	1.6254e-05	0.000217491	5.92924	4.84826			ENSMUSG00000027907	S100a11	1.10061	0.000175008	0.00090311	9.76687	8.66627
ENSMUSG00000073705	Apitd1	1.02088	1.62894e-05	0.000217491	1.55855	0.537669			ENSMUSG00000000838	Fmr1	-1.08019	0.000176282	0.000905699	1.81812	2.8983
ENSMUSG00000056481	Cd248	1.03504	1.63908e-05	0.000217491	6.42244	5.3874			ENSMUSG00000048834	Vstm2a	-1.04755	0.00017729	0.000907022	0.837527	1.88508
ENSMUSG00000068335	Dok1	1.11823	1.63959e-05	0.000217491	3.77348	2.65524			ENSMUSG00000038146	Notch3	-1.1142	0.000177395	0.000907186	2.08096	3.19516
ENSMUSG00000040896	Kcnd3	-1.03366	1.64752e-05	0.00021817	1.19434	2.22801			ENSMUSG00000038489	Polr2l	1.07743	0.000178766	0.000912331	5.21706	4.13963
ENSMUSG00000027555	Car13	-1.52564	1.68859e-05	0.000219667	5.02991	6.55555			ENSMUSG00000039899	Fgl2	-1.10019	0.000178846	0.000912366	4.89534	5.99553
ENSMUSG00000031596	Slc7a2	-1.16605	1.69118e-05	0.000219667	4.30602	5.47207			ENSMUSG00000005871	Apc	-1.18092	0.000178925	0.000912394	1.97681	3.15774
ENSMUSG00000030789	Itgax	1.31572	1.6964e-05	0.000219667	2.15559	0.839873			ENSMUSG00000047793	Sned1	-1.89143	0.000179935	0.000915377	3.07872	4.97016
ENSMUSG00000079523	Tmsb10	1.48584	1.70695e-05	0.000219667	8.65928	7.17344			ENSMUSG00000042607	Asb4	-1.08512	0.000181405	0.00091982	1.04418	2.1293
ENSMUSG00000019942	Cdk1	2.39721	1.71531e-05	0.000220013	2.63975	0.242541			ENSMUSG00000047330	Kcne4	-1.40304	0.000183469	0.000925369	2.66643	4.06947
ENSMUSG00000031851	Ntpcr	1.06177	1.73984e-05	0.00022135	4.12929	3.06752			ENSMUSG00000054008	Ndst1	-1.24343	0.000184274	0.00092644	3.34156	4.58499
ENSMUSG00000023959	Clic5	-1.56164	1.74453e-05	0.00022135	0.943878	2.50552			ENSMUSG00000001098	Kctd10	-1.2042	0.000188683	0.000937105	3.27127	4.47547
ENSMUSG00000021486	Prelid1	1.05718	1.74855e-05	0.00022135	7.72611	6.66893			ENSMUSG00000090698	Apold1	-1.60472	0.000190669	0.000942654	2.29367	3.89839
ENSMUSG00000027496	Aurka	1.92711	1.76458e-05	0.000222099	2.66484	0.737729			ENSMUSG00000026781	Acbd5	-1.00811	0.000192273	0.000945722	3.22592	4.23402
ENSMUSG00000052160	Pld4	1.40308	1.76874e-05	0.000222099	5.39409	3.99102			ENSMUSG00000023845	Lnpep	-1.30645	0.000193857	0.000951637	1.36913	2.67558
ENSMUSG00000003779	Kif20a	1.29321	1.77329e-05	0.000222099	1.78382	0.490613			ENSMUSG00000043336	Filip1l	-1.32824	0.000198233	0.000963281	3.14299	4.47124
ENSMUSG00000006095	Tbcb	1.04349	1.77632e-05	0.000222099	5.7603	4.71681			ENSMUSG00000003429	Rps11	1.21769	0.000201341	0.000972705	6.28572	5.06804
ENSMUSG00000063457	Rps15	1.08896	1.79392e-05	0.00022309	9.96506	8.8761			ENSMUSG00000028967	Errfi1	-1.06935	0.000203001	0.000979591	5.84576	6.91511
ENSMUSG00000020649	Rrm2	2.65463	1.8003e-05	0.000223249	3.25165	0.597027			ENSMUSG00000033501	Crygs	1.32658	0.00020767	0.000993298	2.24158	0.915004
ENSMUSG00000025892	Gria4	-1.19828	1.81406e-05	0.000223657	1.58734	2.78562			ENSMUSG00000091159	Gm17545	-1.08531	0.000209984	0.000999773	0	1.08531
ENSMUSG00000008036	Ap2s1	1.41716	1.81625e-05	0.000223657	6.79417	5.37701			ENSMUSG00000024298	Zfp871	-1.66879	0.000212386	0.00100699	0.314891	1.98369
ENSMUSG00000020330	Hmmr	1.64959	1.85935e-05	0.00022545	1.79728	0.147692			ENSMUSG00000042333	Tnfrsf14	-1.09358	0.000213932	0.00101088	1.3072	2.40078
ENSMUSG00000024056	Ndc80	1.93546	1.86264e-05	0.00022545	2.21016	0.274694			ENSMUSG00000034390	Cmip	-1.25544	0.000215839	0.0010168	2.24414	3.49958
ENSMUSG00000027239	Mdk	1.27464	1.86291e-05	0.00022545	7.20108	5.92644			ENSMUSG00000030587	2200002D01Rik	1.0142	0.00021829	0.00102256	3.96127	2.94708
ENSMUSG00000069516	Lyz2	2.4393	1.87356e-05	0.000225758	10.8952	8.45591			ENSMUSG00000003233	Dvl3	-1.37923	0.000224363	0.0010374	1.78959	3.16882
ENSMUSG00000053175	Bcl3	2.21042	1.89368e-05	0.000226775	4.21615	2.00574			ENSMUSG00000068101	Cenpm	1.26459	0.000230003	0.00105511	2.92323	1.65864
ENSMUSG00000022965	Ifngr2	1.10276	1.90796e-05	0.000227705	4.80801	3.70526			ENSMUSG00000026894	Morn5	1.03287	0.00023974	0.00108363	1.49722	0.464357
ENSMUSG00000015127	Unkl	-1.15647	1.91026e-05	0.000227705	0.546455	1.70292			ENSMUSG00000035248	Zcchc6	-1.06853	0.000241525	0.00108894	2.82379	3.89232
ENSMUSG00000003283	Hck	1.7054	1.92098e-05	0.000227933	4.22464	2.51924			ENSMUSG00000050856	Atp5k	1.20104	0.000244223	0.00109654	5.72411	4.52307
ENSMUSG00000054999	Naaladl1	-1.25377	1.96398e-05	0.000229314	2.21843	3.4722			ENSMUSG00000014547	Wdfy2	-1.33849	0.000244551	0.00109654	0.664876	2.00336
ENSMUSG00000034675	Dbn1	1.01636	1.96928e-05	0.000229314	5.36399	4.34763			ENSMUSG00000075592	Nynrin	-1.17791	0.000246508	0.00110186	0.362928	1.54084
ENSMUSG00000038065	Mturn	-1.05886	1.97104e-05	0.000229314	2.77109	3.82996			ENSMUSG00000032179	Bmp5	-1.44802	0.000255615	0.00112964	1.52384	2.97186
ENSMUSG00000038642	Ctss	2.09935	1.99074e-05	0.000229777	9.15783	7.05848			ENSMUSG00000067288	Rps28	1.12931	0.000256096	0.00112981	6.46594	5.33662
ENSMUSG00000040528	Milr1	1.49464	1.99214e-05	0.000229777	2.64193	1.14729			ENSMUSG00000050761	Gp1bb	1.14913	0.000260284	0.0011446	3.3537	2.20457
ENSMUSG00000036570	Fxyd1	1.63757	1.99235e-05	0.000229777	6.72886	5.0913			ENSMUSG00000020154	Ptprb	-1.1297	0.000261637	0.00114863	3.68656	4.81626
ENSMUSG00000050212	Eva1b	1.27506	2.00344e-05	0.000230321	5.11632	3.84126			ENSMUSG00000052305	Hbb-bs	1.5604	0.000262939	0.00115226	12.8546	11.2942
ENSMUSG00000058099	Nfam1	1.3728	2.00981e-05	0.000230371	4.03005	2.65725			ENSMUSG00000062997	Rpl35	1.23564	0.000263908	0.00115444	5.37504	4.13939
ENSMUSG00000022385	Gtse1	2.00258	2.04244e-05	0.000232055	2.43049	0.427913			ENSMUSG00000110332	Gm45396	2.05343	0.000265538	0.00115995	4.10869	2.05526
ENSMUSG00000057191	AB124611	2.23896	2.06569e-05	0.000232757	4.74683	2.50786			ENSMUSG00000013707	Tnfaip8l2	1.13636	0.000265764	0.00116014	4.95556	3.8192
ENSMUSG00000024844	Banf1	1.10274	2.06613e-05	0.000232757	6.26806	5.16532			ENSMUSG00000026768	Itga8	-1.24969	0.000265797	0.00116014	1.84564	3.09533
ENSMUSG00000021091	Serpina3n	5.05052	2.06916e-05	0.000232757	9.10397	4.05346			ENSMUSG00000058443	Rpl10-ps3	1.13789	0.000271496	0.00117366	3.5225	2.38461
ENSMUSG00000051439	Cd14	2.58282	2.16148e-05	0.000237917	6.38895	3.80614			ENSMUSG00000024208	Uqcc2	1.10481	0.000285959	0.00121599	5.82044	4.71563
ENSMUSG00000030109	Slc6a12	-1.17839	2.16881e-05	0.000238385	5.03652	6.21491			ENSMUSG00000039680	Mrps6	1.10007	0.000289999	0.00122899	5.54937	4.44929
ENSMUSG00000000303	Cdh1	-1.09271	2.17783e-05	0.0002387	4.96655	6.05926			ENSMUSG00000058897	Col25a1	-1.0128	0.000294428	0.00124114	0.971001	1.9838
ENSMUSG00000006585	Cdt1	1.62707	2.18684e-05	0.000238957	2.49803	0.870966			ENSMUSG00000033855	Ston1	-1.83161	0.000300048	0.00125581	2.56132	4.39294
ENSMUSG00000067279	Ppp1r3c	-1.15986	2.20173e-05	0.000238957	4.14325	5.30311			ENSMUSG00000050919	Zfp366	-1.02332	0.000302174	0.0012613	0.159916	1.18324
ENSMUSG00000060938	Rpl26	1.03337	2.23579e-05	0.000241977	8.1367	7.10333			ENSMUSG00000090942	F830016B08Rik	-1.02546	0.000305221	0.00127065	0.16893	1.19439
ENSMUSG00000071714	Csf2rb2	1.95202	2.2583e-05	0.000243302	3.18742	1.2354			ENSMUSG00000028843	Sh3bgrl3	1.10707	0.000306588	0.00127341	7.21425	6.10717
ENSMUSG00000018585	Atox1	1.68764	2.3026e-05	0.0002453	7.25878	5.57114			ENSMUSG00000042082	Arsb	-1.07894	0.000310441	0.00128298	2.16431	3.24325
ENSMUSG00000018293	Pfn1	1.29571	2.30443e-05	0.0002453	7.98331	6.6876			ENSMUSG00000044949	Ubtd2	-1.02703	0.000321609	0.00131179	2.3797	3.40673
ENSMUSG00000037563	Rps16	1.00737	2.35077e-05	0.000247182	8.17913	7.17176			ENSMUSG00000062980	Cped1	-1.0959	0.000341339	0.00136341	3.68272	4.77862
ENSMUSG00000036820	Amdhd2	1.09053	2.35753e-05	0.000247557	4.08885	2.99832			ENSMUSG00000028259	Fhl5	-1.07992	0.000343629	0.00137159	0.136205	1.21613
ENSMUSG00000042379	Esm1	1.59207	2.3969e-05	0.000249316	3.90421	2.31215			ENSMUSG00000072501	Phf20l1	-1.07255	0.000348048	0.0013826	2.24066	3.31322
ENSMUSG00000024608	Rps14	1.09872	2.41306e-05	0.000249316	8.45165	7.35293			ENSMUSG00000055485	Soga1	-1.01297	0.000356914	0.00140531	1.31028	2.32325
ENSMUSG00000054958	Nt5c1a	-1.73561	2.42061e-05	0.000249316	0.792929	2.52854			ENSMUSG00000020423	Btg2	-1.22197	0.000370053	0.00143337	4.34443	5.5664
ENSMUSG00000000028	Cdc45	1.37285	2.44286e-05	0.000249316	2.3872	1.01435			ENSMUSG00000035984	Nme5	1.08082	0.000371569	0.00143764	2.75035	1.66953
ENSMUSG00000064254	Ethe1	1.30532	2.44532e-05	0.000249316	3.9389	2.63357			ENSMUSG00000050708	Ftl1	1.71946	0.000411046	0.00153019	8.24064	6.52118
ENSMUSG00000024743	Syt7	-1.25178	2.44953e-05	0.000249316	2.20149	3.45327			ENSMUSG00000028528	Dnajc6	-1.01906	0.000416243	0.00154173	3.24509	4.26416
ENSMUSG00000018927	Ccl6	3.77435	2.45843e-05	0.000249316	7.3972	3.62285			ENSMUSG00000043556	Fbxl7	-1.55849	0.000418122	0.00154366	1.23351	2.792
ENSMUSG00000027907	S100a11	1.80486	2.46058e-05	0.000249316	9.76687	7.96202			ENSMUSG00000040584	Abcb1a	-1.04556	0.000421966	0.00155463	4.36208	5.40764
ENSMUSG00000005672	Kit	-1.17964	2.48568e-05	0.000249316	2.54548	3.72512			ENSMUSG00000070394	Tmem256	1.13541	0.000432243	0.00158185	5.27647	4.14105
ENSMUSG00000023992	Trem2	2.36208	2.50313e-05	0.000249316	4.8518	2.48971			ENSMUSG00000019326	Aoc3	-1.32886	0.000436451	0.00159157	2.07993	3.40879
ENSMUSG00000049625	Tifab	1.05493	2.5084e-05	0.000249316	3.3061	2.25117			ENSMUSG00000090877	Hspa1b	-1.54556	0.000454425	0.00163187	3.96545	5.51101
ENSMUSG00000024965	Fermt3	1.41274	2.52283e-05	0.000249316	4.93314	3.52039			ENSMUSG00000000682	Cd52	1.19166	0.000456795	0.00163756	6.06661	4.87495
ENSMUSG00000015947	Fcgr1	1.98096	2.52988e-05	0.000249316	4.94051	2.95955			ENSMUSG00000035847	Ids	-1.02388	0.000460367	0.00164658	3.64972	4.67359
ENSMUSG00000004846	Plod3	1.11571	2.53265e-05	0.000249316	4.99847	3.88276			ENSMUSG00000041977	Arhgef11	-1.04952	0.000477417	0.00168967	2.01992	3.06944
ENSMUSG00000008668	Rps18	1.20636	2.55669e-05	0.000249316	6.92245	5.71609			ENSMUSG00000038630	Zkscan16	-1.17621	0.000496811	0.00173535	0.154102	1.33031
ENSMUSG00000002111	Spi1	2.26433	2.56719e-05	0.000249316	5.21732	2.95299			ENSMUSG00000006519	Cyba	1.1589	0.000496815	0.00173535	7.52037	6.36146
ENSMUSG00000005883	Spo11	-1.25935	2.5684e-05	0.000249316	1.19922	2.45857			ENSMUSG00000005716	Pvalb	1.1997	0.000500165	0.00174108	2.90471	1.70501
ENSMUSG00000034906	Ncaph	1.49383	2.57009e-05	0.000249316	1.92796	0.434132			ENSMUSG00000039103	Nexn	-1.01003	0.000508746	0.00176021	2.16755	3.17758
ENSMUSG00000031165	Was	1.1745	2.57341e-05	0.000249316	3.35135	2.17685			ENSMUSG00000035711	Dok3	1.04203	0.000509057	0.00176021	5.041	3.99897
ENSMUSG00000032717	Mdfi	1.21629	2.57361e-05	0.000249316	3.51665	2.30035			ENSMUSG00000040254	Sema3d	-1.37821	0.000510947	0.00176338	2.29067	3.66888
ENSMUSG00000071068	Treml2	1.15172	2.57561e-05	0.000249316	1.9793	0.827577			ENSMUSG00000034892	Rps29	1.31717	0.000518724	0.00177854	7.75619	6.43902
ENSMUSG00000024338	Psmb8	1.12505	2.57847e-05	0.000249316	3.41192	2.28686			ENSMUSG00000014444	Piezo1	-1.07877	0.000520611	0.00178073	1.84312	2.92189
ENSMUSG00000026580	Selp	1.811	2.5883e-05	0.000249316	2.22678	0.415774			ENSMUSG00000042254	Cilp	-1.78067	0.000530958	0.00180495	0.749164	2.52983
ENSMUSG00000041859	Mcm3	1.33034	2.59239e-05	0.000249316	3.15355	1.8232			ENSMUSG00000022003	Slc25a30	-1.03085	0.000532926	0.00180974	1.41366	2.44451
ENSMUSG00000044206	Vsig4	1.97912	2.61357e-05	0.000250387	2.56373	0.584615			ENSMUSG00000049932	H2afx	1.03143	0.000549593	0.00184478	4.95789	3.92646
ENSMUSG00000003429	Rps11	1.22701	2.62158e-05	0.00025057	6.28572	5.05871			ENSMUSG00000014498	Ankrd52	-1.1983	0.000556557	0.0018591	2.11706	3.31536
ENSMUSG00000061013	Mkx	-1.11527	2.64802e-05	0.000251514	1.24369	2.35895			ENSMUSG00000047497	Adamts12	-1.18955	0.000565665	0.00187455	0.469398	1.65895
ENSMUSG00000025324	Atp10a	-1.30667	2.66032e-05	0.000251541	3.00557	4.31224			ENSMUSG00000046718	Bst2	1.02221	0.000573886	0.00189335	7.46834	6.44613
ENSMUSG00000035545	Leng8	-1.16119	2.67889e-05	0.000251541	5.00411	6.1653			ENSMUSG00000079487	Med12	-1.12184	0.000582464	0.00191196	2.24203	3.36387
ENSMUSG00000002831	Plin4	-1.34488	2.68016e-05	0.000251541	2.32929	3.67417			ENSMUSG00000022462	Slc38a2	-1.13095	0.000584661	0.00191464	7.09261	8.22356
ENSMUSG00000032878	Ccdc85a	-1.38925	2.6925e-05	0.000251541	1.61536	3.00461			ENSMUSG00000050299	Gm9843	1.13491	0.000600203	0.00195224	7.42633	6.29142
ENSMUSG00000073702	Rpl31	1.04845	2.69882e-05	0.000251717	7.30679	6.25834			ENSMUSG00000040952	Rps19	1.07421	0.000604174	0.00196107	5.56366	4.48945
ENSMUSG00000044533	Rps2	1.31222	2.71826e-05	0.000252317	8.66953	7.35731			ENSMUSG00000028341	Nr4a3	-1.69819	0.000606804	0.00196807	1.95081	3.649
ENSMUSG00000030677	Kif22	1.50827	2.73212e-05	0.000252385	2.21787	0.709603			ENSMUSG00000046618	Olfml2a	-1.23167	0.000607982	0.00197047	3.72006	4.95174
ENSMUSG00000068854	Hist2h2be	-1.2081	2.77222e-05	0.000252684	2.7293	3.9374			ENSMUSG00000022836	Mylk	-1.3875	0.000622754	0.00200161	3.24231	4.62982
ENSMUSG00000063856	Gpx1	1.30071	2.78652e-05	0.000253201	8.58516	7.28445			ENSMUSG00000102918	Pcdhgc3	-1.18501	0.000624934	0.00200604	1.932	3.11702
ENSMUSG00000025747	Tyms	1.26884	2.80677e-05	0.000253787	1.97246	0.703613			ENSMUSG00000028476	Reck	-1.32228	0.000631508	0.00202225	3.4334	4.75567
ENSMUSG00000021215	Net1	-1.49031	2.8151e-05	0.000254014	3.36737	4.85768			ENSMUSG00000048424	Ranbp3l	-1.05754	0.000657467	0.00208106	2.36239	3.41994
ENSMUSG00000044201	Cdc25c	1.30512	2.85229e-05	0.000256474	1.35908	0.0539637			ENSMUSG00000030306	Tmtc1	-1.01868	0.000686211	0.00214649	4.35536	5.37404
ENSMUSG00000035413	Tmem98	1.31512	2.86034e-05	0.000256604	5.50741	4.19229			ENSMUSG00000030310	Slc6a1	-1.0241	0.000698579	0.00217266	4.368	5.3921
ENSMUSG00000040613	Apobec1	1.55898	2.86395e-05	0.000256631	4.54792	2.98894			ENSMUSG00000031760	Mt3	2.2134	0.00074026	0.00226785	8.10445	5.89105
ENSMUSG00000022665	Ccdc80	2.55623	2.88073e-05	0.000257198	4.63459	2.07835			ENSMUSG00000036578	Fxyd7	1.37758	0.000745334	0.00227782	4.78791	3.41034
ENSMUSG00000057278	Snrpg	1.14182	2.88832e-05	0.000257198	4.1426	3.00078			ENSMUSG00000002111	Spi1	1.11685	0.000763644	0.0023167	5.21732	4.10047
ENSMUSG00000050377	Il31ra	-1.35919	2.9116e-05	0.000258078	0.59847	1.95766			ENSMUSG00000046229	Scand1	1.43879	0.000768085	0.00232414	4.93345	3.49466
ENSMUSG00000023243	Kcnk5	-1.10131	2.92229e-05	0.000258078	3.75261	4.85392			ENSMUSG00000030054	Gp9	1.20494	0.000771624	0.00232953	3.5801	2.37516
ENSMUSG00000018008	Cyth4	1.46438	2.92645e-05	0.000258078	5.44272	3.97834			ENSMUSG00000031626	Sorbs2	-1.27907	0.000773992	0.00233569	1.26397	2.54304
ENSMUSG00000062328	Rpl17	1.08068	2.93275e-05	0.000258078	8.16878	7.0881			ENSMUSG00000065947	mt-Nd4l	-3.30307	0.000781798	0.00235242	1.44493	4.74801
ENSMUSG00000026385	Dbi	1.49303	2.94174e-05	0.000258415	7.81375	6.32072			ENSMUSG00000026829	Gbgt1	-1.33671	0.000790114	0.00236889	2.82297	4.15968
ENSMUSG00000024675	Ms4a4c	1.83471	2.94713e-05	0.000258415	3.73151	1.8968			ENSMUSG00000026904	Slc4a10	-1.76111	0.000829832	0.00245149	3.88644	5.64755
ENSMUSG00000019122	Ccl9	3.34626	2.96959e-05	0.000259418	5.58434	2.23808			ENSMUSG00000018830	Myh11	-2.2137	0.000844881	0.0024842	3.39214	5.60584
ENSMUSG00000069793	Slfn9	1.34446	2.98021e-05	0.000259556	2.1497	0.805244			ENSMUSG00000076612	Ighg2c	1.96958	0.000879333	0.00255985	3.47657	1.50699
ENSMUSG00000015852	Fcrls	1.70383	3.02477e-05	0.000260771	6.31749	4.61366			ENSMUSG00000021388	Aspn	-1.78059	0.000879557	0.00255985	0.812458	2.59305
ENSMUSG00000103088	Pcdhgb6	-1.65929	3.0369e-05	0.000260771	1.00607	2.66536			ENSMUSG00000040569	Slc26a7	-1.50684	0.000879624	0.00255985	3.37653	4.88337
ENSMUSG00000027456	Sdcbp2	2.04124	3.03782e-05	0.000260771	2.9636	0.922365			ENSMUSG00000059588	Calcrl	-1.41322	0.000881505	0.00256353	2.12482	3.53804
ENSMUSG00000025574	Tk1	1.56579	3.04856e-05	0.000261048	2.33162	0.765835			ENSMUSG00000017723	Wfdc2	1.38212	0.000888108	0.00257554	3.60081	2.21869
ENSMUSG00000031367	Ap1s2	1.03305	3.05117e-05	0.000261048	3.73547	2.70241			ENSMUSG00000031618	Nr3c2	-1.10401	0.00094718	0.00269554	2.10807	3.21208
ENSMUSG00000056612	Ppp1r14b	1.50732	3.07642e-05	0.000262053	6.25703	4.7497			ENSMUSG00000096715	Igkv3-4	1.24268	0.000951034	0.00270282	1.67487	0.432196
ENSMUSG00000056427	Slit3	-1.02946	3.08982e-05	0.00026277	1.47711	2.50657			ENSMUSG00000054640	Slc8a1	-1.18654	0.000973959	0.00274301	0.823147	2.00969
ENSMUSG00000036781	Rps27l	1.17207	3.09195e-05	0.00026277	6.32899	5.15692			ENSMUSG00000034320	Slc26a2	-1.06588	0.000997814	0.00279194	3.38053	4.44641
ENSMUSG00000017737	Mmp9	2.19862	3.10111e-05	0.00026277	3.88651	1.6879			ENSMUSG00000015093	Clic3	-1.39093	0.00100567	0.00280687	2.38273	3.77366
ENSMUSG00000050552	Lamtor4	1.09226	3.10322e-05	0.00026277	5.30934	4.21709			ENSMUSG00000027109	Sp3	-1.28595	0.0010402	0.00287766	3.09988	4.38583
ENSMUSG00000046364	Rpl27a	1.00804	3.11192e-05	0.00026277	7.20862	6.20058			ENSMUSG00000021215	Net1	-1.10345	0.00104092	0.00287838	3.36737	4.47082
ENSMUSG00000024660	Incenp	1.36092	3.13991e-05	0.000263703	3.3032	1.94228			ENSMUSG00000021485	Mxd3	1.06629	0.00106283	0.00292152	2.62198	1.5557
ENSMUSG00000006333	Rps9	1.02444	3.13997e-05	0.000263703	8.2492	7.22476			ENSMUSG00000000058	Cav2	-1.1348	0.0010753	0.00294737	3.42711	4.56191
ENSMUSG00000043866	Taf10	1.03843	3.16945e-05	0.000264605	3.44687	2.40844			ENSMUSG00000005732	Ranbp1	1.34024	0.00109931	0.00299477	2.33337	0.993131
ENSMUSG00000070436	Serpinh1	1.07733	3.17458e-05	0.000264605	8.46426	7.38693			ENSMUSG00000034686	Prr7	1.06506	0.00115271	0.00309902	2.9656	1.90054
ENSMUSG00000063564	Col23a1	-1.14238	3.18983e-05	0.000265306	3.66137	4.80375			ENSMUSG00000024661	Fth1	1.05892	0.00115382	0.00310134	12.9971	11.9381
ENSMUSG00000072294	Klf12	-1.42083	3.20773e-05	0.000266224	0.425216	1.84604			ENSMUSG00000038811	Gngt2	1.14442	0.00118313	0.00315501	4.05804	2.91362
ENSMUSG00000025766	D3Ertd751e	-1.11158	3.23202e-05	0.000266875	1.81921	2.93079			ENSMUSG00000027340	Slc23a2	-1.154	0.00120002	0.00318523	4.25279	5.40679
ENSMUSG00000044827	Tlr1	1.18089	3.23563e-05	0.000266875	2.51863	1.33774			ENSMUSG00000064325	Hhip	-1.41403	0.00122969	0.00324248	1.28165	2.69569
ENSMUSG00000003484	Cyp4f18	2.45894	3.25151e-05	0.000266878	3.86803	1.4091			ENSMUSG00000075705	Msrb1	1.10159	0.00125544	0.00329353	6.37377	5.27218
ENSMUSG00000021569	Trip13	1.07667	3.2572e-05	0.000266878	1.29887	0.222204			ENSMUSG00000091562	Crybg3	-1.02146	0.00126495	0.00331239	0.137893	1.15935
ENSMUSG00000034311	Kif4	1.28461	3.26375e-05	0.000266878	1.43325	0.148633			ENSMUSG00000079017	Ifi27l2a	1.29311	0.00127939	0.0033397	8.18132	6.88821
ENSMUSG00000022021	Diaph3	1.05038	3.28704e-05	0.000268267	1.43434	0.383958			ENSMUSG00000044501	Zfp758	-1.01203	0.00128226	0.00334523	1.51782	2.52985
ENSMUSG00000021131	Erh	1.14811	3.29669e-05	0.00026844	4.40513	3.25702			ENSMUSG00000050315	Synpo2	-1.06684	0.00128231	0.00334523	1.63133	2.69816
ENSMUSG00000030218	Mgp	1.2884	3.30812e-05	0.000268813	10.8463	9.55786			ENSMUSG00000004655	Aqp1	1.25817	0.00133082	0.00343789	5.4562	4.19804
ENSMUSG00000029094	Afap1	-1.04982	3.41094e-05	0.000271475	2.70288	3.75271			ENSMUSG00000018339	Gpx3	2.06824	0.00133214	0.00343789	8.18616	6.11792
ENSMUSG00000031827	Cotl1	1.8065	3.42878e-05	0.000272059	7.53315	5.72665			ENSMUSG00000057534	Elobl	2.51848	0.00134404	0.00345789	4.36303	1.84455
ENSMUSG00000057322	Rpl38	1.34474	3.43785e-05	0.0002725	8.06586	6.72112			ENSMUSG00000045551	Fpr1	1.24492	0.00142324	0.00360669	3.23052	1.98561
ENSMUSG00000035673	Sbno2	1.64815	3.48327e-05	0.000274442	4.23521	2.58707			ENSMUSG00000041556	Fbxo2	1.13419	0.0014288	0.00361493	5.98284	4.84865
ENSMUSG00000024679	Ms4a6d	2.61629	3.50352e-05	0.000274979	6.36253	3.74624			ENSMUSG00000091109	Gm17622	-1.43303	0.00151474	0.0037735	0.492317	1.92534
ENSMUSG00000020267	Hint1	1.14202	3.50416e-05	0.000274979	7.27242	6.1304			ENSMUSG00000016252	Atp5e	1.18811	0.00164294	0.00400989	5.7513	4.5632
ENSMUSG00000025534	Gusb	1.16116	3.50876e-05	0.000274979	5.04289	3.88173			ENSMUSG00000024397	Aif1	1.04142	0.00164837	0.00401905	4.57624	3.53483
ENSMUSG00000073489	Ifi204	1.62646	3.54167e-05	0.000274979	3.91573	2.28927			ENSMUSG00000061436	Hipk2	-1.12218	0.0017378	0.00418617	0.74326	1.86544
ENSMUSG00000025932	Eya1	-1.37244	3.56655e-05	0.000275936	2.62539	3.99783			ENSMUSG00000007480	Mc5r	-1.67105	0.00178963	0.00428159	0.965217	2.63627
ENSMUSG00000059291	Rpl11	1.10178	3.59941e-05	0.000277616	7.07595	5.97417			ENSMUSG00000014294	Ndufa2	1.13823	0.00179516	0.00429067	6.53195	5.39372
ENSMUSG00000017716	Birc5	2.34766	3.61383e-05	0.000278208	2.76366	0.416003			ENSMUSG00000024978	Gpam	-1.28379	0.00181917	0.0043307	1.74279	3.02658
ENSMUSG00000033020	Polr2f	1.02662	3.63002e-05	0.000278901	6.0388	5.01218			ENSMUSG00000001131	Timp1	1.46661	0.00184113	0.00437298	9.0309	7.56429
ENSMUSG00000048758	Rpl29	1.38867	3.6412e-05	0.000279207	8.06559	6.67692			ENSMUSG00000051748	Wfdc21	1.66425	0.00184636	0.00438123	2.92569	1.26144
ENSMUSG00000062248	Cks2	2.79983	3.64893e-05	0.000279248	3.89663	1.09679			ENSMUSG00000096833	Igkv4-55	2.88755	0.00192211	0.00451444	3.09063	0.203088
ENSMUSG00000037544	Dlgap5	1.22346	3.67905e-05	0.000280802	1.29204	0.0685827			ENSMUSG00000062151	Unc13c	-1.189	0.00219053	0.0050119	0.853742	2.04274
ENSMUSG00000041992	Rapgef5	-1.21841	3.70066e-05	0.000281772	2.38942	3.60783			ENSMUSG00000056870	Gulp1	-1.2839	0.00226425	0.00514397	2.09667	3.38056
ENSMUSG00000020388	Pdlim4	1.00181	3.713e-05	0.000281926	4.69763	3.69582			ENSMUSG00000029772	Ahcyl2	-1.01682	0.0025127	0.00556793	2.9637	3.98052
ENSMUSG00000043252	Tmem64	-1.41796	3.74935e-05	0.000283373	5.17584	6.5938			ENSMUSG00000058715	Fcer1g	1.09906	0.00252905	0.00559363	8.15112	7.05206
ENSMUSG00000067288	Rps28	1.3519	3.75031e-05	0.000283373	6.46594	5.11404			ENSMUSG00000025017	Pik3ap1	-1.01738	0.00254688	0.00562372	3.00047	4.01785
ENSMUSG00000033960	9430020K01Rik	-1.61216	3.77146e-05	0.000284233	4.47492	6.08709			ENSMUSG00000029373	Pf4	1.29814	0.00255831	0.00564397	7.34875	6.0506
ENSMUSG00000005580	Adcy9	-1.36048	3.78952e-05	0.000284397	0.824829	2.18531			ENSMUSG00000086596	Susd5	-1.3467	0.00258564	0.0056902	1.74382	3.09053
ENSMUSG00000004892	Bcan	-1.20284	3.80607e-05	0.000284538	3.87812	5.08096			ENSMUSG00000034227	Foxj1	1.42467	0.00273042	0.00593036	3.50465	2.07998
ENSMUSG00000030579	Tyrobp	2.51279	3.85588e-05	0.000285793	8.20665	5.69387			ENSMUSG00000037628	Cdkn3	1.02445	0.00275553	0.00596736	3.00808	1.98364
ENSMUSG00000024534	Sncaip	-1.41297	3.86336e-05	0.000285793	2.33001	3.74298			ENSMUSG00000040564	Apoc1	1.32387	0.0028301	0.00609338	3.34781	2.02394
ENSMUSG00000030757	Zkscan2	-1.00328	3.87746e-05	0.000285977	2.76588	3.76916			ENSMUSG00000032487	Ptgs2	-1.44412	0.00283379	0.00609774	3.25725	4.70137
ENSMUSG00000022831	Hcls1	1.65966	3.87965e-05	0.000285977	5.05846	3.39881			ENSMUSG00000056054	S100a8	1.94229	0.00285784	0.00613048	6.44209	4.4998
ENSMUSG00000040584	Abcb1a	-1.35846	3.88059e-05	0.000285977	4.36208	5.72054			ENSMUSG00000020023	Tmcc3	-1.14857	0.00286159	0.00613748	3.179	4.32756
ENSMUSG00000034116	Vav1	1.59683	3.90919e-05	0.000286452	3.7195	2.12266			ENSMUSG00000062382	Ftl1-ps1	1.35533	0.00299281	0.00635347	4.8748	3.51947
ENSMUSG00000030144	Clec4d	4.31674	3.93632e-05	0.000287739	5.43106	1.11432			ENSMUSG00000040026	Saa3	2.08658	0.00301392	0.00638851	5.81071	3.72413
ENSMUSG00000006519	Cyba	1.93674	3.94055e-05	0.000287739	7.52037	5.58363			ENSMUSG00000015652	Steap1	1.77199	0.0030319	0.00641248	2.64532	0.873327
ENSMUSG00000047675	Rps8	1.16833	3.94899e-05	0.000287739	8.33979	7.17147			ENSMUSG00000061808	Ttr	6.377	0.00312814	0.00656822	10.9649	4.58785
ENSMUSG00000039316	Rftn1	1.29483	4.00438e-05	0.000289229	3.29538	2.00055			ENSMUSG00000026701	Prdx6	1.1663	0.00350255	0.00716061	6.87217	5.70586
ENSMUSG00000022883	Robo1	-1.35589	4.00549e-05	0.000289229	2.96289	4.31878			ENSMUSG00000028755	Cda	1.06078	0.00367682	0.00743537	2.36273	1.30194
ENSMUSG00000007041	Clic1	1.27148	4.01045e-05	0.000289229	7.5338	6.26232			ENSMUSG00000024049	Myom1	-1.18471	0.00375108	0.0075574	1.7311	2.91581
ENSMUSG00000020101	Vsir	1.12413	4.04387e-05	0.000290829	4.8003	3.67616			ENSMUSG00000030579	Tyrobp	1.15356	0.00376978	0.00758652	8.20665	7.05309
ENSMUSG00000058715	Fcer1g	2.34435	4.07467e-05	0.000291261	8.15112	5.80678			ENSMUSG00000052270	Fpr2	1.20052	0.00384859	0.00770541	3.02643	1.82591
ENSMUSG00000035493	Tgfbi	1.09881	4.10781e-05	0.000292446	7.01457	5.91576			ENSMUSG00000031504	Rab20	1.04	0.00389316	0.00777843	3.38502	2.34502
ENSMUSG00000039457	Ppl	-1.02269	4.24137e-05	0.000299317	0.929973	1.95266			ENSMUSG00000023078	Cxcl13	1.13067	0.0039242	0.00783044	3.49391	2.36324
ENSMUSG00000034786	Gpsm3	1.06333	4.24613e-05	0.000299317	4.881	3.81767			ENSMUSG00000021250	Fos	-1.48369	0.00397514	0.00790933	3.74896	5.23265
ENSMUSG00000047153	Khnyn	-1.05563	4.25225e-05	0.000299317	2.20937	3.265			ENSMUSG00000023031	Cela1	1.15786	0.00413593	0.00815136	3.41487	2.25701
ENSMUSG00000110221	Gm36210	-1.00828	4.26306e-05	0.000299317	0.293685	1.30197			ENSMUSG00000035373	Ccl7	1.20632	0.00419813	0.00824343	5.84866	4.64234
ENSMUSG00000031490	Eif4ebp1	1.79342	4.27846e-05	0.000299317	4.66862	2.87519			ENSMUSG00000059108	Ifitm6	1.11773	0.00422779	0.00829227	3.5866	2.46887
ENSMUSG00000020315	Sptbn1	-1.15229	4.2983e-05	0.000299317	4.86992	6.02221			ENSMUSG00000033508	Asprv1	1.83871	0.00429782	0.00840152	3.09481	1.25611
ENSMUSG00000043613	Mmp3	1.88824	4.33174e-05	0.000299317	2.77872	0.890479			ENSMUSG00000069919	Hba-a1	1.3248	0.00441248	0.00857468	11.7967	10.4719
ENSMUSG00000030786	Itgam	2.25444	4.33933e-05	0.000299317	4.00587	1.75144			ENSMUSG00000063354	Slc39a4	1.07932	0.00442623	0.00859337	1.72037	0.641055
ENSMUSG00000035914	Cd276	1.40443	4.37539e-05	0.000300199	2.29902	0.894591			ENSMUSG00000040522	Tlr8	-1.04638	0.00448236	0.00867737	1.37202	2.4184
ENSMUSG00000007682	Dio2	1.65828	4.37919e-05	0.000300199	4.59649	2.93821			ENSMUSG00000031722	Hp	1.34613	0.00448338	0.00867737	4.53904	3.19291
ENSMUSG00000018750	Zbtb4	-1.09673	4.39061e-05	0.000300716	4.01065	5.10738			ENSMUSG00000002332	Dhrs1	1.15415	0.00451971	0.00873549	6.26676	5.11261
ENSMUSG00000030587	2200002D01Rik	1.567	4.43099e-05	0.000301626	3.96127	2.39427			ENSMUSG00000041696	Rasl12	-1.04218	0.0047064	0.00901404	1.48445	2.52663
ENSMUSG00000002603	Tgfb1	1.53998	4.45031e-05	0.000301626	5.60442	4.06444			ENSMUSG00000027456	Sdcbp2	1.01683	0.00484349	0.00921166	2.9636	1.94677
ENSMUSG00000026674	Ddr2	-1.14253	4.45222e-05	0.000301626	4.12745	5.26998			ENSMUSG00000035385	Ccl2	1.36168	0.00501531	0.0094578	5.75869	4.39701
ENSMUSG00000098112	Bin2	1.78942	4.46862e-05	0.000301626	3.96144	2.17201			ENSMUSG00000064356	mt-Atp8	-1.77011	0.00514072	0.00964404	0.322372	2.09249
ENSMUSG00000049130	C5ar1	2.51335	4.47663e-05	0.000301626	4.89144	2.37808			ENSMUSG00000056569	Mpz	-1.20119	0.00526327	0.00981576	2.66938	3.87057
ENSMUSG00000011008	Mcoln2	1.07152	4.47999e-05	0.000301626	1.35293	0.28141			ENSMUSG00000062248	Cks2	1.18533	0.0054032	0.0100139	3.89663	2.7113
ENSMUSG00000099974	Bcl2a1d	2.14027	4.48642e-05	0.000301626	2.85444	0.714171			ENSMUSG00000031765	Mt1	1.51662	0.0058917	0.0106832	9.67466	8.15803
ENSMUSG00000026614	Slc30a10	-1.66309	4.51043e-05	0.000302485	2.22475	3.88784			ENSMUSG00000026649	Cfap126	1.0668	0.00595922	0.0107743	2.65634	1.58954
ENSMUSG00000007891	Ctsd	2.21821	4.58704e-05	0.00030278	9.27792	7.05971			ENSMUSG00000051029	Serpinb1b	1.14388	0.0059933	0.0108234	1.42007	0.276188
ENSMUSG00000018362	Kpna2	1.39464	4.61675e-05	0.00030278	4.36427	2.96963			ENSMUSG00000034634	Ly6d	1.94845	0.00599419	0.0108234	2.54115	0.592695
ENSMUSG00000010406	Mrpl52	1.16336	4.62511e-05	0.00030278	5.72041	4.55704			ENSMUSG00000026424	Gpr37l1	1.1276	0.00654962	0.0115542	5.96882	4.84122
ENSMUSG00000023908	Pkmyt1	1.15155	4.66054e-05	0.00030278	2.66852	1.51697			ENSMUSG00000020713	Gh	-2.42955	0.00655504	0.0115596	1.11801	3.54756
ENSMUSG00000005413	Hmox1	5.32185	4.69044e-05	0.000302803	9.36798	4.04613			ENSMUSG00000025610	Map3k7cl	-1.11413	0.00659399	0.0116029	1.4334	2.54753
ENSMUSG00000025351	Cd63	1.24208	4.7105e-05	0.000302881	7.32268	6.0806			ENSMUSG00000001403	Ube2c	1.03141	0.00672527	0.0117726	3.71556	2.68415
ENSMUSG00000006589	Aprt	1.40716	4.71612e-05	0.000302881	5.53557	4.12841			ENSMUSG00000073448	Gm10509	-1.00583	0.00690527	0.0120053	1.30297	2.30881
ENSMUSG00000056737	Capg	2.14411	4.7551e-05	0.000304141	6.13475	3.99064			ENSMUSG00000031610	Scrg1	1.25986	0.00692634	0.0120385	4.10979	2.84993
ENSMUSG00000031821	Gins2	1.25966	4.76359e-05	0.000304242	2.01211	0.752457			ENSMUSG00000001827	Folr1	2.8311	0.00708538	0.0122553	3.34105	0.50994
ENSMUSG00000038811	Gngt2	2.09697	4.78459e-05	0.000304709	4.05804	1.96108			ENSMUSG00000025350	Rdh5	1.22671	0.00718812	0.0124038	2.5815	1.3548
ENSMUSG00000023031	Cela1	2.46715	4.83865e-05	0.000306266	3.41487	0.947721			ENSMUSG00000029641	Rasl11a	1.09867	0.00744319	0.0127542	4.3386	3.23992
ENSMUSG00000028873	Cdca8	1.70049	4.84174e-05	0.000306266	2.00396	0.303467			ENSMUSG00000034467	Dynlrb2	1.51975	0.00771479	0.0130867	2.87562	1.35587
ENSMUSG00000020737	Hn1	1.03912	4.84404e-05	0.000306266	5.35199	4.31287			ENSMUSG00000029223	Uchl1	1.0696	0.00778679	0.0131748	5.93724	4.86763
ENSMUSG00000057863	Rpl36	1.19054	4.85134e-05	0.000306266	8.70425	7.5137			ENSMUSG00000052387	Trpm3	-1.22005	0.00789111	0.0133078	2.41447	3.63452
ENSMUSG00000040204	Pclaf	1.64998	4.88223e-05	0.000306266	1.9921	0.342123			ENSMUSG00000024033	Rsph1	1.37414	0.00801709	0.0134692	3.10552	1.73138
ENSMUSG00000022843	Clcn2	-1.22646	4.88928e-05	0.000306266	4.17374	5.40019			ENSMUSG00000019122	Ccl9	1.1118	0.00812275	0.0136106	5.58434	4.47253
ENSMUSG00000022500	Litaf	1.85308	4.89479e-05	0.000306266	5.86455	4.01146			ENSMUSG00000039672	Kcne2	2.66992	0.00823321	0.0137497	3.00381	0.333891
ENSMUSG00000035674	Ndufa3	1.0311	4.89536e-05	0.000306266	5.48427	4.45316			ENSMUSG00000038583	Pln	-1.22711	0.00838731	0.0139504	0.605133	1.83224
ENSMUSG00000017724	Etv4	1.11721	4.89783e-05	0.000306266	2.47777	1.36056			ENSMUSG00000059657	Stfa2l1	2.44446	0.00864786	0.0142703	4.23825	1.79379
ENSMUSG00000053746	Ptrh1	1.20681	4.90726e-05	0.000306605	2.41541	1.2086			ENSMUSG00000013974	Mcemp1	1.07966	0.00871287	0.0143529	2.78918	1.70952
ENSMUSG00000079017	Ifi27l2a	1.49192	4.9189e-05	0.00030675	8.18132	6.68941			ENSMUSG00000022651	Retnlg	1.46514	0.00900286	0.0147181	5.7009	4.23576
ENSMUSG00000047793	Sned1	-2.31434	4.93131e-05	0.00030675	3.07872	5.39306			ENSMUSG00000023349	Clec4n	1.09334	0.00911584	0.0148542	5.80103	4.70769
ENSMUSG00000038274	Fau	1.13525	4.9617e-05	0.000307285	8.87305	7.73779			ENSMUSG00000027570	Col9a3	1.90122	0.00913266	0.0148758	3.33803	1.43681
ENSMUSG00000028542	Slc6a9	-1.86252	4.97001e-05	0.000307554	2.02201	3.88453			ENSMUSG00000078763	Slfn1	1.09636	0.00917415	0.0149317	4.2547	3.15834
ENSMUSG00000035042	Ccl5	1.79386	5.03546e-05	0.000309874	4.54175	2.74789			ENSMUSG00000056071	S100a9	1.48208	0.00920805	0.0149732	8.17427	6.69219
ENSMUSG00000071715	Ncf4	2.03752	5.05918e-05	0.00031035	4.09338	2.05586			ENSMUSG00000069917	Hba-a2	1.5195	0.00926744	0.0150464	8.80344	7.28394
ENSMUSG00000028053	Ash1l	-1.03394	5.06682e-05	0.000310573	1.96205	2.99598			ENSMUSG00000050157	Gm867	1.05633	0.00932689	0.0151232	2.61654	1.56022
ENSMUSG00000026683	Nuf2	1.43494	5.0734e-05	0.000310667	1.88252	0.447575			ENSMUSG00000060188	Cxcl17	1.31586	0.00951805	0.0153514	2.09151	0.77565
ENSMUSG00000026749	Nek6	1.5394	5.09498e-05	0.000311143	3.27339	1.73399			ENSMUSG00000030144	Clec4d	1.61623	0.00965503	0.0155303	5.43106	3.81483
ENSMUSG00000078771	Evi2a	1.26343	5.14398e-05	0.000312919	3.38407	2.12065			ENSMUSG00000027792	Bche	-1.45626	0.00966852	0.015538	3.05759	4.51385
ENSMUSG00000072620	Slfn2	1.81245	5.14542e-05	0.000312919	5.85339	4.04095			ENSMUSG00000026831	1700007K13Rik	1.01492	0.00996358	0.0159098	2.32509	1.31016
ENSMUSG00000030707	Coro1a	1.8848	5.19349e-05	0.000314119	5.39638	3.51157
ENSMUSG00000042293	Gm5617	1.06126	5.2378e-05	0.000315815	4.38542	3.32416
ENSMUSG00000039911	Spsb1	1.33026	5.30158e-05	0.000318409	4.35794	3.02768
ENSMUSG00000003038	Hmgn2	1.10891	5.31509e-05	0.000318409	5.67169	4.56279
ENSMUSG00000022221	Ripk3	1.46415	5.33962e-05	0.000318979	2.70675	1.2426
ENSMUSG00000041707	1810011H11Rik	1.75877	5.34972e-05	0.000319184	2.99802	1.23925
ENSMUSG00000061665	Cd2ap	-1.17752	5.36093e-05	0.000319184	3.43899	4.6165
ENSMUSG00000036908	Unc93b1	1.24653	5.36491e-05	0.000319184	6.38078	5.13425
ENSMUSG00000037313	Tacc3	1.69403	5.37166e-05	0.000319184	2.93423	1.24019
ENSMUSG00000052384	Nrros	1.12857	5.50893e-05	0.000323368	3.69939	2.57082
ENSMUSG00000034641	Cd300ld	1.98557	5.60104e-05	0.00032626	3.16401	1.17844
ENSMUSG00000044703	Phf11a	1.04045	5.66865e-05	0.00032626	1.57897	0.538518
ENSMUSG00000078780	Gm5150	2.158	5.6755e-05	0.00032626	2.33896	0.180951
ENSMUSG00000031558	Slit2	-1.15952	5.67614e-05	0.00032626	1.20915	2.36868
ENSMUSG00000036223	Ska1	1.31197	5.715e-05	0.00032626	1.37089	0.0589141
ENSMUSG00000068749	Psma5	1.11724	5.76036e-05	0.000327102	5.62265	4.50541
ENSMUSG00000078945	Naip2	1.13247	5.77255e-05	0.000327298	2.23504	1.10257
ENSMUSG00000068036	Afdn	-1.09358	5.83946e-05	0.000329079	3.39265	4.48623
ENSMUSG00000031304	Il2rg	1.39986	5.85258e-05	0.000329341	3.09145	1.69159
ENSMUSG00000041431	Ccnb1	1.86199	5.85259e-05	0.000329341	2.01153	0.14954
ENSMUSG00000005233	Spc25	1.77837	5.85701e-05	0.000329351	2.7053	0.926933
ENSMUSG00000001473	Tubb6	2.30865	5.87408e-05	0.000329594	6.22592	3.91727
ENSMUSG00000004730	Adgre1	1.2687	5.95138e-05	0.000332729	4.64859	3.3799
ENSMUSG00000030111	A2m	1.88529	5.96446e-05	0.000332813	4.96319	3.07789
ENSMUSG00000074622	Mafb	1.80683	5.99606e-05	0.000334023	4.90442	3.09759
ENSMUSG00000006134	Crkl	-1.09497	6.03509e-05	0.000334438	2.52094	3.61591
ENSMUSG00000027994	Mcub	1.00199	6.0527e-05	0.000335014	3.88901	2.88702
ENSMUSG00000074818	Pdzd7	-1.04833	6.12363e-05	0.000337256	1.2342	2.28254
ENSMUSG00000076437	Selenoh	1.3709	6.15406e-05	0.000338076	4.90603	3.53513
ENSMUSG00000004266	Ptpn6	1.41111	6.16518e-05	0.000338076	4.94595	3.53484
ENSMUSG00000046245	Pilra	1.76142	6.1719e-05	0.000338076	2.53342	0.772004
ENSMUSG00000068196	Col8a1	1.1702	6.17684e-05	0.000338076	4.93293	3.76273
ENSMUSG00000025804	Ccr1	1.78518	6.17882e-05	0.000338076	4.56125	2.77606
ENSMUSG00000037573	Tob1	-1.38192	6.19675e-05	0.000338076	3.59364	4.97557
ENSMUSG00000031994	Adamts8	1.25787	6.22385e-05	0.000338689	2.39817	1.1403
ENSMUSG00000051243	Islr2	-1.06809	6.22867e-05	0.000338714	1.26238	2.33048
ENSMUSG00000051048	P4ha3	1.88659	6.24857e-05	0.000339321	3.12839	1.2418
ENSMUSG00000038803	Ost4	1.14546	6.28482e-05	0.000340337	3.40167	2.25622
ENSMUSG00000036372	Tmem258	1.09602	6.31181e-05	0.00034156	4.67196	3.57594
ENSMUSG00000023045	Soat2	1.25628	6.32296e-05	0.000341686	2.08376	0.827477
ENSMUSG00000041797	Abca9	-1.45982	6.36536e-05	0.000343022	3.34424	4.80406
ENSMUSG00000044676	Zfp612	-1.25819	6.40778e-05	0.000343598	1.63234	2.89054
ENSMUSG00000038900	Rpl12	1.04961	6.41419e-05	0.000343598	6.28652	5.23691
ENSMUSG00000060216	Arrb2	1.36385	6.42207e-05	0.000343598	5.50974	4.14589
ENSMUSG00000047180	Neurl3	1.95482	6.42488e-05	0.000343598	3.71959	1.76477
ENSMUSG00000021714	Cenpk	1.28486	6.42983e-05	0.000343598	1.58589	0.301029
ENSMUSG00000053317	Sec61b	1.17793	6.44301e-05	0.000343598	5.99574	4.81781
ENSMUSG00000007476	Lrrc8a	1.27641	6.57396e-05	0.000345966	3.83233	2.55592
ENSMUSG00000037966	Ninj1	1.41306	6.57416e-05	0.000345966	6.90789	5.49483
ENSMUSG00000036040	Adamtsl2	1.15184	6.57437e-05	0.000345966	2.51163	1.35979
ENSMUSG00000027078	Ube2l6	1.07606	6.57602e-05	0.000345966	6.24266	5.1666
ENSMUSG00000028678	Kif2c	1.59244	6.60391e-05	0.000346318	1.76775	0.175307
ENSMUSG00000005470	Asf1b	1.76742	6.62647e-05	0.000346318	2.39198	0.624566
ENSMUSG00000022548	Apod	1.24673	6.64707e-05	0.000346648	11.8217	10.575
ENSMUSG00000022309	Angpt1	-1.23186	6.72502e-05	0.000349773	2.24391	3.47577
ENSMUSG00000045551	Fpr1	2.09351	6.76933e-05	0.000351606	3.23052	1.13701
ENSMUSG00000027715	Ccna2	1.59356	6.78837e-05	0.000352302	2.24812	0.654554
ENSMUSG00000035711	Dok3	1.46575	6.82657e-05	0.000353165	5.041	3.57526
ENSMUSG00000047945	Marcksl1	1.44251	6.87039e-05	0.000353917	6.60127	5.15875
ENSMUSG00000042684	Npl	1.40885	6.87116e-05	0.000353917	2.96744	1.55859
ENSMUSG00000028044	Cks1b	1.30829	6.94417e-05	0.000355923	4.57686	3.26858
ENSMUSG00000025407	Gli1	-1.03042	6.95019e-05	0.000355996	1.95084	2.98126
ENSMUSG00000020689	Itgb3	1.09946	6.967e-05	0.000356387	2.83101	1.73155
ENSMUSG00000075592	Nynrin	-1.13366	6.98208e-05	0.000356688	0.362928	1.49659
ENSMUSG00000090862	Rps13	1.08367	7.00086e-05	0.000356717	5.99624	4.91257
ENSMUSG00000040747	Cd53	1.93393	7.0057e-05	0.000356717	6.08685	4.15292
ENSMUSG00000005125	Ndrg1	-1.15725	7.01389e-05	0.000356717	4.94813	6.10539
ENSMUSG00000027454	Gins1	1.54345	7.01941e-05	0.000356717	2.23506	0.691607
ENSMUSG00000034462	Pkd2	-1.27027	7.02836e-05	0.000356924	3.4592	4.72947
ENSMUSG00000024300	Myo1f	1.32492	7.05691e-05	0.000357919	3.43213	2.10721
ENSMUSG00000032518	Rpsa	1.22447	7.06699e-05	0.000358196	8.41776	7.1933
ENSMUSG00000036814	Slc6a20a	-1.05488	7.08352e-05	0.000358332	6.45286	7.50774
ENSMUSG00000063316	Rpl27	1.06094	7.21701e-05	0.000360932	7.17979	6.11885
ENSMUSG00000031504	Rab20	2.11513	7.2233e-05	0.000360932	3.38502	1.26988
ENSMUSG00000049241	Hcar1	-1.3251	7.23648e-05	0.000361126	4.16246	5.48756
ENSMUSG00000022383	Ppara	-1.19878	7.25801e-05	0.000361967	0.442257	1.64104
ENSMUSG00000024661	Fth1	1.79003	7.32194e-05	0.000362864	12.9971	11.207
ENSMUSG00000054027	Nt5dc3	-1.03865	7.3266e-05	0.000362864	2.67943	3.71808
ENSMUSG00000064080	Fbln2	1.27924	7.45598e-05	0.000366889	4.46807	3.18883
ENSMUSG00000071713	Csf2rb	1.86027	7.59407e-05	0.000370099	3.3998	1.53953
ENSMUSG00000053113	Socs3	2.72177	7.60108e-05	0.000370099	5.97496	3.25319
ENSMUSG00000015355	Cd48	1.51691	7.62089e-05	0.000370099	4.49126	2.97435
ENSMUSG00000017167	Cntnap1	-1.02768	7.63757e-05	0.000370099	2.76595	3.79363
ENSMUSG00000027306	Nusap1	1.46368	7.64323e-05	0.000370099	2.27829	0.814615
ENSMUSG00000033220	Rac2	1.96199	7.6559e-05	0.000370385	4.80815	2.84617
ENSMUSG00000024781	Lipa	1.38364	7.68724e-05	0.000370976	5.62511	4.24147
ENSMUSG00000029304	Spp1	1.86467	7.74823e-05	0.000372992	10.397	8.53233
ENSMUSG00000063873	Slc24a3	-1.29081	7.82143e-05	0.000374425	4.81754	6.10835
ENSMUSG00000057789	Bak1	1.39499	7.90368e-05	0.000376575	4.6232	3.22821
ENSMUSG00000046618	Olfml2a	-1.71067	7.95809e-05	0.000378102	3.72006	5.43073
ENSMUSG00000060860	Ube2s	1.04377	7.96662e-05	0.000378102	4.45803	3.41427
ENSMUSG00000021361	Tmem14c	1.10816	7.97445e-05	0.000378102	6.23277	5.12461
ENSMUSG00000040466	Blvrb	1.26412	7.9762e-05	0.000378102	4.3403	3.07618
ENSMUSG00000037014	Sstr4	-2.7401	8.00267e-05	0.000378894	1.29519	4.03528
ENSMUSG00000102037	Bcl2a1a	1.71721	8.0324e-05	0.00038007	2.27583	0.558622
ENSMUSG00000041736	Tspo	1.40373	8.10531e-05	0.000380694	7.28449	5.88076
ENSMUSG00000042759	Apobr	1.16787	8.11428e-05	0.000380694	2.86974	1.70187
ENSMUSG00000073982	Rhog	1.45659	8.1632e-05	0.000381624	6.75279	5.2962
ENSMUSG00000046805	Mpeg1	2.00961	8.1636e-05	0.000381624	6.39853	4.38892
ENSMUSG00000026819	Slc25a25	-1.59272	8.17952e-05	0.000381936	3.05823	4.65095
ENSMUSG00000020901	Pik3r5	1.66089	8.21023e-05	0.000382651	2.63007	0.969179
ENSMUSG00000052187	Hbb-y	1.52777	8.26722e-05	0.000383694	2.68353	1.15576
ENSMUSG00000028248	Pnisr	-1.06605	8.35129e-05	0.000385762	3.14733	4.21338
ENSMUSG00000024053	Emilin2	1.81594	8.36646e-05	0.000385762	3.95008	2.13414
ENSMUSG00000014547	Wdfy2	-1.03475	8.41527e-05	0.000386405	0.664876	1.69962
ENSMUSG00000020437	Myo1g	1.01068	8.43655e-05	0.000386696	2.05029	1.03962
ENSMUSG00000040751	Lat2	1.1505	8.4952e-05	0.000387765	2.42284	1.27235
ENSMUSG00000030208	Emp1	1.209	8.50119e-05	0.000387765	5.35926	4.15026
ENSMUSG00000049001	Ndnf	-1.29146	8.50257e-05	0.000387765	1.61106	2.90252
ENSMUSG00000057534	Elobl	3.99897	8.50485e-05	0.000387765	4.36303	0.364066
ENSMUSG00000037003	Tns2	-1.02817	8.54158e-05	0.000388527	5.79773	6.8259
ENSMUSG00000049791	Fzd4	-1.12492	8.68165e-05	0.000391712	2.99296	4.11788
ENSMUSG00000002068	Ccne1	1.39753	8.80882e-05	0.00039511	2.10914	0.711605
ENSMUSG00000047787	Flrt1	-1.28657	8.82511e-05	0.00039511	1.0818	2.36837
ENSMUSG00000005681	Apoa2	1.0395	8.90744e-05	0.000397023	1.67177	0.632263
ENSMUSG00000002204	Napsa	1.40749	8.92901e-05	0.000397533	2.57677	1.16928
ENSMUSG00000029465	Arpc3	1.17395	8.9709e-05	0.000398674	6.5234	5.34945
ENSMUSG00000021281	Tnfaip2	1.75501	8.97986e-05	0.000398674	3.46218	1.70717
ENSMUSG00000048779	P2ry6	1.81725	8.98045e-05	0.000398674	4.56271	2.74546
ENSMUSG00000042228	Lyn	1.23946	9.00499e-05	0.000399307	4.3768	3.13734
ENSMUSG00000035385	Ccl2	3.04944	9.04285e-05	0.000400071	5.75869	2.70925
ENSMUSG00000028965	Tnfrsf9	1.64826	9.0932e-05	0.000401384	1.91648	0.268218
ENSMUSG00000034266	Batf	1.41611	9.12357e-05	0.000401617	3.33925	1.92314
ENSMUSG00000043157	Arl11	2.16857	9.13389e-05	0.000401617	3.93144	1.76287
ENSMUSG00000024696	Lpxn	1.59769	9.15224e-05	0.000401617	3.69202	2.09433
ENSMUSG00000048424	Ranbp3l	-1.30985	9.15541e-05	0.000401617	2.36239	3.67225
ENSMUSG00000010122	Slc47a1	-1.65611	9.17767e-05	0.000401991	5.76171	7.41782
ENSMUSG00000038132	Rbm24	-1.0746	9.18623e-05	0.000401991	0.857349	1.93195
ENSMUSG00000028661	Epha8	-1.42729	9.19071e-05	0.000401991	1.52177	2.94907
ENSMUSG00000030310	Slc6a1	-1.62949	9.20775e-05	0.000401991	4.368	5.99749
ENSMUSG00000051682	Treml4	1.5919	9.21353e-05	0.000401991	2.0788	0.486906
ENSMUSG00000032179	Bmp5	-1.75423	9.2366e-05	0.000401997	1.52384	3.27808
ENSMUSG00000021939	Ctsb	1.76246	9.24717e-05	0.000402101	9.4399	7.67744
ENSMUSG00000045273	Cenph	1.47354	9.33662e-05	0.000404761	1.69043	0.216888
ENSMUSG00000024730	Ms4a8a	1.70011	9.36393e-05	0.000405266	2.2306	0.530496
ENSMUSG00000054091	1810037I17Rik	1.00123	9.37257e-05	0.000405413	6.68818	5.68695
ENSMUSG00000056201	Cfl1	1.1727	9.43512e-05	0.000406985	8.78959	7.61689
ENSMUSG00000040952	Rps19	1.37246	9.48351e-05	0.000408553	5.56366	4.1912
ENSMUSG00000016256	Ctsz	1.40706	9.49695e-05	0.000408743	8.47718	7.07012
ENSMUSG00000008318	Relt	1.21102	9.51441e-05	0.000409118	2.54297	1.33195
ENSMUSG00000022098	Bmp1	1.15334	9.64588e-05	0.000413622	5.88367	4.73034
ENSMUSG00000049103	Ccr2	1.17357	9.72186e-05	0.000415745	3.28072	2.10715
ENSMUSG00000042357	Gjb5	1.30625	9.7823e-05	0.00041778	1.89132	0.585061
ENSMUSG00000025290	Rps24	1.01206	9.80734e-05	0.000417949	9.56003	8.54797
ENSMUSG00000040987	Mill2	-1.16828	9.81403e-05	0.000417985	2.87942	4.0477
ENSMUSG00000023982	Guca1a	1.2169	9.83883e-05	0.000418271	2.03208	0.815184
ENSMUSG00000005057	Sh2b2	1.527	9.8455e-05	0.000418271	2.35971	0.832717
ENSMUSG00000020053	Igf1	1.1963	9.88185e-05	0.000418509	3.70349	2.50719
ENSMUSG00000047759	Hs3st3a1	-1.05758	9.97983e-05	0.000419748	1.96423	3.02181
ENSMUSG00000032561	Acpp	-1.3184	0.000100016	0.00042004	0.957259	2.27566
ENSMUSG00000062151	Unc13c	-1.10777	0.000100214	0.000420583	0.853742	1.96151
ENSMUSG00000078452	Raet1d	1.19936	0.00010101	0.000422685	1.71717	0.517811
ENSMUSG00000043740	B430306N03Rik	1.68678	0.000101041	0.000422685	2.01051	0.323731
ENSMUSG00000041515	Irf8	1.16594	0.000101775	0.000423998	3.14911	1.98317
ENSMUSG00000049699	Ucn2	1.9857	0.000102412	0.000424981	2.46189	0.476195
ENSMUSG00000028367	Txn1	1.57935	0.000102679	0.000425678	6.98728	5.40793
ENSMUSG00000001056	Nhp2	1.17533	0.000103346	0.000426576	5.43579	4.26046
ENSMUSG00000050708	Ftl1	2.31268	0.000103688	0.000427308	8.24064	5.92796
ENSMUSG00000032322	Pstpip1	1.81222	0.00010436	0.000428724	3.24283	1.43061
ENSMUSG00000028364	Tnc	3.03102	0.000104726	0.000429775	4.51709	1.48607
ENSMUSG00000020340	Cyfip2	-1.35375	0.00010501	0.000430206	4.12872	5.48247
ENSMUSG00000027331	Knstrn	1.4922	0.000105298	0.000430741	1.77728	0.285085
ENSMUSG00000054150	Syne3	-1.06109	0.000105742	0.000432099	0.82416	1.88525
ENSMUSG00000030516	Tjp1	-1.08077	0.000106042	0.000432191	4.55022	5.63099
ENSMUSG00000070802	Pnmal2	-1.11477	0.000107628	0.000434805	4.48612	5.60089
ENSMUSG00000004849	Ap1s1	1.18676	0.000107702	0.000434843	5.659	4.47224
ENSMUSG00000048027	Rgmb	-1.2611	0.000107798	0.000435003	3.40857	4.66966
ENSMUSG00000058897	Col25a1	-1.31595	0.000107953	0.000435405	0.971001	2.28695
ENSMUSG00000053158	Fes	1.0007	0.00010817	0.000435599	3.8344	2.8337
ENSMUSG00000031760	Mt3	2.50554	0.000109139	0.000437455	8.10445	5.59891
ENSMUSG00000027379	Bub1	1.27554	0.000109168	0.000437455	1.31874	0.0431975
ENSMUSG00000043008	Klhl6	1.53436	0.000109374	0.00043786	3.62099	2.08663
ENSMUSG00000028944	Prkag2	-1.25102	0.000109639	0.000437878	4.24634	5.49736
ENSMUSG00000019987	Arg1	5.72073	0.000110008	0.000438901	6.27185	0.551125
ENSMUSG00000110218	Gm20219	-1.02453	0.000111917	0.000441073	2.02381	3.04834
ENSMUSG00000022193	Psmb5	1.13164	0.000112006	0.000441203	5.47615	4.34451
ENSMUSG00000000982	Ccl3	2.92536	0.000114206	0.000446242	3.96436	1.03901
ENSMUSG00000021994	Wnt5a	-1.11318	0.000115479	0.000447672	2.89207	4.00525
ENSMUSG00000050493	Fam167b	1.57158	0.000115495	0.000447672	2.09573	0.524147
ENSMUSG00000031609	Sap30	1.6313	0.000116399	0.000449751	3.5113	1.88
ENSMUSG00000040659	Efhd2	1.19057	0.000116526	0.000449871	5.97051	4.77995
ENSMUSG00000078783	Gm9733	1.68079	0.000117267	0.000451607	2.24377	0.562983
ENSMUSG00000063193	Cd300lb	1.88887	0.000117855	0.000452772	2.47651	0.58764
ENSMUSG00000022439	Parvg	1.46881	0.000118086	0.000453412	2.785	1.31619
ENSMUSG00000046743	Fat4	-1.35699	0.000120117	0.000457875	1.2345	2.59149
ENSMUSG00000031149	Praf2	1.01073	0.000120583	0.000458647	4.4368	3.42606
ENSMUSG00000003949	Hlf	-1.67861	0.000120651	0.000458647	4.42648	6.10509
ENSMUSG00000042826	Fgf11	-1.00376	0.00012069	0.000458647	2.69455	3.69831
ENSMUSG00000066113	Adamtsl1	-1.00886	0.000121254	0.000459439	1.35306	2.36192
ENSMUSG00000029915	Clec5a	1.19328	0.000123102	0.000463498	2.51284	1.31956
ENSMUSG00000040552	C3ar1	1.91605	0.0001234	0.00046427	4.48267	2.56662
ENSMUSG00000079641	Rpl39	1.2285	0.000123594	0.000464623	6.18942	4.96092
ENSMUSG00000055044	Pdlim1	1.37926	0.000123792	0.00046476	3.96629	2.58702
ENSMUSG00000002699	Lcp2	1.22965	0.000123916	0.00046476	2.9485	1.71885
ENSMUSG00000000290	Itgb2	1.96963	0.000124405	0.000465311	5.43221	3.46258
ENSMUSG00000036863	Syde2	-1.07166	0.000124739	0.000465509	0.745514	1.81718
ENSMUSG00000074939	Chrm5	-1.45527	0.000125209	0.000466313	0.433354	1.88863
ENSMUSG00000035352	Ccl12	1.78044	0.000125478	0.000466909	5.67553	3.89509
ENSMUSG00000000555	Itga5	2.00925	0.000125538	0.000466909	6.18526	4.17601
ENSMUSG00000028843	Sh3bgrl3	1.56506	0.000125572	0.000466909	7.21425	5.64919
ENSMUSG00000027514	Zbp1	1.64727	0.000126135	0.000467074	3.92022	2.27295
ENSMUSG00000019832	Rab32	1.56937	0.000126556	0.000467226	4.35252	2.78316
ENSMUSG00000053411	Cbx7	-1.2609	0.000128375	0.000470359	2.75202	4.01291
ENSMUSG00000047721	Bola2	1.17113	0.000129223	0.000472116	2.87321	1.70208
ENSMUSG00000036578	Fxyd7	1.68805	0.000129953	0.000473755	4.78791	3.09987
ENSMUSG00000015950	Ncf1	1.74107	0.000130631	0.00047413	4.70255	2.96148
ENSMUSG00000037095	Lrg1	2.38595	0.000131841	0.000474399	7.79558	5.40964
ENSMUSG00000001348	Acp5	2.33346	0.000131866	0.000474399	3.42395	1.09048
ENSMUSG00000028691	Prdx1	1.2589	0.000132265	0.000475173	7.60805	6.34915
ENSMUSG00000000197	Nalcn	-1.22793	0.000133061	0.000475174	2.02394	3.25187
ENSMUSG00000030878	Cdr2	1.12693	0.000134377	0.000477717	2.93706	1.81013
ENSMUSG00000022763	Aifm3	-1.54725	0.000134512	0.000477717	5.63618	7.18343
ENSMUSG00000038580	Sct	1.79715	0.000134772	0.000477962	2.31993	0.522778
ENSMUSG00000001025	S100a6	2.64804	0.000136192	0.000481044	8.06268	5.41464
ENSMUSG00000060988	Galnt13	-1.08864	0.000137621	0.000484324	0.798929	1.88757
ENSMUSG00000020219	Timm13	1.15175	0.000137825	0.000484422	5.42085	4.2691
ENSMUSG00000040055	Gjb6	-1.11634	0.000142208	0.000493854	7.37979	8.49613
ENSMUSG00000034957	Cebpa	1.14448	0.00014442	0.000499642	4.7505	3.60601
ENSMUSG00000027412	Lpin3	1.05891	0.00014476	0.000500151	2.28414	1.22524
ENSMUSG00000062006	Rpl34	1.16241	0.000146118	0.000502372	5.98728	4.82487
ENSMUSG00000026928	Card9	1.39587	0.000147563	0.00050556	3.28524	1.88938
ENSMUSG00000022292	Rrm2b	-1.04392	0.000147678	0.000505727	1.83314	2.87706
ENSMUSG00000032788	Pdxk	-2.11622	0.000148461	0.000508057	2.70617	4.82239
ENSMUSG00000034892	Rps29	1.40696	0.000149235	0.000509487	7.75619	6.34923
ENSMUSG00000015745	Plekho1	1.41764	0.00014956	0.000510373	5.88495	4.46732
ENSMUSG00000021719	Rgs7bp	-1.61437	0.000150231	0.000511651	1.81333	3.4277
ENSMUSG00000025511	Tspan4	1.27467	0.000151628	0.000512625	5.93159	4.65693
ENSMUSG00000025508	Rplp2	1.14083	0.00015216	0.000513151	7.49181	6.35098
ENSMUSG00000037894	H2afz	1.08377	0.000152622	0.00051395	5.90674	4.82297
ENSMUSG00000028581	Laptm5	1.45192	0.000152849	0.000514136	6.75893	5.30701
ENSMUSG00000028476	Reck	-1.69833	0.000153804	0.000516227	3.4334	5.13173
ENSMUSG00000023947	Nfkbie	1.28471	0.000155843	0.000520232	3.54089	2.25618
ENSMUSG00000028874	Fgr	1.8749	0.000157333	0.000521531	2.73647	0.861577
ENSMUSG00000050335	Lgals3	4.05363	0.000157715	0.000521772	7.22597	3.17235
ENSMUSG00000014633	Cmc2	1.09274	0.000159163	0.000524539	3.10143	2.0087
ENSMUSG00000005054	Cstb	1.62094	0.000159891	0.000525521	8.11188	6.49095
ENSMUSG00000048163	Selplg	1.69433	0.000160123	0.00052606	4.56705	2.87272
ENSMUSG00000018774	Cd68	2.50646	0.000160777	0.00052734	7.68361	5.17715
ENSMUSG00000030844	Rgs10	1.2274	0.000161467	0.000528461	5.32676	4.09937
ENSMUSG00000036242	3632451O06Rik	-1.10523	0.000163139	0.000531044	4.05899	5.16421
ENSMUSG00000026697	Myoc	-1.14063	0.000164381	0.000532643	4.45371	5.59433
ENSMUSG00000061524	Zic2	-1.04072	0.000165374	0.000534485	6.20451	7.24523
ENSMUSG00000038145	Snrk	-1.01417	0.000166197	0.000535811	2.63238	3.64655
ENSMUSG00000029771	Irf5	1.20885	0.000166554	0.000536289	4.3553	3.14645
ENSMUSG00000037138	Aff3	-1.16473	0.000166886	0.00053669	2.01705	3.18178
ENSMUSG00000004098	Col5a3	1.84881	0.000167616	0.000538217	3.35688	1.50806
ENSMUSG00000047330	Kcne4	-1.90007	0.000168579	0.000540345	2.66643	4.5665
ENSMUSG00000020460	Rps27a	1.02735	0.000169333	0.000541171	6.99861	5.97127
ENSMUSG00000058297	Spock2	-1.26074	0.000169452	0.000541171	4.99421	6.25495
ENSMUSG00000054793	Cadm4	1.08585	0.000170029	0.00054169	6.12183	5.03598
ENSMUSG00000025068	Gsto1	1.37054	0.000170478	0.00054169	4.97091	3.60037
ENSMUSG00000038147	Cd84	1.36706	0.0001711	0.000542153	3.16608	1.79902
ENSMUSG00000057729	Prtn3	1.15807	0.000171289	0.000542532	1.91161	0.75354
ENSMUSG00000062753	AI413582	1.0317	0.000171879	0.000543514	4.37215	3.34046
ENSMUSG00000020865	Abcc3	1.75392	0.000172455	0.000544891	2.81998	1.06606
ENSMUSG00000024397	Aif1	1.79352	0.000172894	0.000546055	4.57624	2.78272
ENSMUSG00000022488	Nckap1l	1.13808	0.000174411	0.000548613	4.26946	3.13138
ENSMUSG00000026062	Slc9a2	-1.5689	0.000175332	0.000550174	3.80351	5.37242
ENSMUSG00000038508	Gdf15	2.70505	0.000176269	0.000552665	3.09243	0.387377
ENSMUSG00000025503	Taldo1	1.14409	0.000178595	0.000557929	6.66152	5.51743
ENSMUSG00000019326	Aoc3	-1.29654	0.000180474	0.000561318	2.07993	3.37647
ENSMUSG00000015093	Clic3	-1.79756	0.000180845	0.000562242	2.38273	4.18029
ENSMUSG00000033685	Ucp2	1.1441	0.000181083	0.000562392	6.45736	5.31327
ENSMUSG00000014198	Zfp385c	-1.01353	0.000181924	0.000562797	1.25684	2.27037
ENSMUSG00000033777	Tlr13	1.59755	0.000182323	0.000563335	3.79282	2.19527
ENSMUSG00000005124	Wisp1	1.16221	0.000183395	0.000564966	2.24823	1.08602
ENSMUSG00000047496	Rnf152	-1.25183	0.000184995	0.00056854	1.53665	2.78848
ENSMUSG00000034771	Tle2	-1.04928	0.00018614	0.000569245	2.3267	3.37598
ENSMUSG00000022840	Adcy5	-1.27653	0.000186357	0.000569566	4.6635	5.94002
ENSMUSG00000022769	Sdf2l1	1.39236	0.00018676	0.0005699	5.69318	4.30082
ENSMUSG00000040345	Arhgap9	1.26007	0.00018756	0.000570902	2.76329	1.50322
ENSMUSG00000066363	Serpina3f	1.28714	0.000188192	0.00057202	1.95886	0.67172
ENSMUSG00000006715	Gmnn	1.43573	0.000191437	0.000578271	2.75802	1.32229
ENSMUSG00000035697	Arhgap45	1.16837	0.000191515	0.000578271	4.345	3.17662
ENSMUSG00000037960	Card19	1.15953	0.000193344	0.0005815	5.71853	4.559
ENSMUSG00000021870	Slmap	-1.02174	0.000194288	0.000582784	3.25057	4.27231
ENSMUSG00000031618	Nr3c2	-1.35819	0.000194361	0.000582784	2.10807	3.46626
ENSMUSG00000035273	Hpse	1.23432	0.000194966	0.000583165	2.64046	1.40615
ENSMUSG00000039270	Megf9	-1.17894	0.000195236	0.000583207	2.39989	3.57884
ENSMUSG00000029004	Kmt2e	-1.2632	0.000195406	0.000583207	2.15534	3.41854
ENSMUSG00000037731	Themis2	1.0589	0.000195459	0.000583207	3.43406	2.37516
ENSMUSG00000005611	Mrvi1	-1.00561	0.000195803	0.000583474	3.06352	4.06913
ENSMUSG00000047507	Baiap3	-1.18465	0.000196622	0.000584816	2.5458	3.73045
ENSMUSG00000026786	Apbb1ip	1.03764	0.000196997	0.000585484	2.25109	1.21345
ENSMUSG00000062542	Syt9	-1.05511	0.000197974	0.000587935	2.02852	3.08363
ENSMUSG00000034801	Sos2	-1.1896	0.00019907	0.000590512	2.20337	3.39296
ENSMUSG00000022235	Cmbl	-1.12558	0.000199745	0.000591837	5.60498	6.73056
ENSMUSG00000025262	Fam120c	-1.25772	0.000200422	0.000592938	0.516165	1.77389
ENSMUSG00000101523	Gm10031	-1.26851	0.000202317	0.000596497	0.921248	2.18976
ENSMUSG00000049775	Tmsb4x	1.36891	0.000204271	0.000600662	10.5312	9.1623
ENSMUSG00000068240	Gm11808	1.13642	0.00020587	0.000602396	8.24537	7.10895
ENSMUSG00000042659	Arrdc4	1.04661	0.000206705	0.000603866	2.9599	1.91328
ENSMUSG00000029816	Gpnmb	4.11523	0.000208574	0.000606928	5.35959	1.24436
ENSMUSG00000026380	Tfcp2l1	-1.04706	0.00020919	0.000607527	1.91382	2.96088
ENSMUSG00000033624	Pdpr	-1.4583	0.000210346	0.00060929	0.769223	2.22752
ENSMUSG00000054648	Zfp869	-1.00028	0.00021126	0.000610795	3.149	4.14928
ENSMUSG00000040824	Snrpd2	1.02621	0.000211584	0.000610824	4.41935	3.39314
ENSMUSG00000034773	BC030867	1.08042	0.000212871	0.000613625	1.20997	0.129552
ENSMUSG00000038489	Polr2l	1.01702	0.000213165	0.000614244	5.21706	4.20003
ENSMUSG00000026728	Vim	1.56924	0.00021345	0.000614655	9.1244	7.55516
ENSMUSG00000026153	Fam135a	-1.00423	0.000213768	0.000615297	1.60365	2.60788
ENSMUSG00000022994	Adcy6	-1.19345	0.000214465	0.00061616	2.99735	4.1908
ENSMUSG00000075705	Msrb1	1.6608	0.000215626	0.000618084	6.37377	4.71296
ENSMUSG00000047712	Ust	-1.37665	0.000216616	0.000619969	3.67763	5.05428
ENSMUSG00000049091	Sephs2	1.03758	0.000218628	0.000623504	3.48918	2.4516
ENSMUSG00000060791	Gmfg	1.15637	0.000218928	0.000623672	3.08031	1.92394
ENSMUSG00000025870	Arl10	-1.29213	0.000221124	0.000627622	2.64257	3.9347
ENSMUSG00000052572	Dlg2	-1.04508	0.000222032	0.000629279	1.45233	2.49741
ENSMUSG00000002668	Dennd1c	1.02486	0.000222352	0.000629958	3.15122	2.12636
ENSMUSG00000040536	Necab1	-1.15787	0.000223513	0.000632552	0.736699	1.89456
ENSMUSG00000036390	Gadd45a	1.59933	0.000224339	0.000633506	3.27266	1.67333
ENSMUSG00000023913	Pla2g7	1.81442	0.000224445	0.000633573	6.12648	4.31206
ENSMUSG00000033910	Gucy1a3	-1.00655	0.0002255	0.000635689	1.20233	2.20888
ENSMUSG00000027611	Procr	1.59354	0.000225686	0.000635689	4.85497	3.26143
ENSMUSG00000046718	Bst2	1.33499	0.000227065	0.000638414	7.46834	6.13335
ENSMUSG00000028832	Stmn1	1.13484	0.000227296	0.0006385	6.20239	5.06755
ENSMUSG00000021803	Cdhr1	1.36761	0.000227342	0.0006385	3.38138	2.01378
ENSMUSG00000034652	Cd300a	1.56449	0.000227732	0.000639132	2.6847	1.12022
ENSMUSG00000070469	Adamtsl3	-1.72049	0.000228473	0.000640307	2.9865	4.70699
ENSMUSG00000018830	Myh11	-2.47964	0.000228831	0.000640826	3.39214	5.87178
ENSMUSG00000030494	Rhpn2	-1.21765	0.00023141	0.000645982	1.9637	3.18135
ENSMUSG00000034573	Ptpn13	-1.0236	0.000231603	0.000646023	2.5741	3.59769
ENSMUSG00000065947	mt-Nd4l	-3.87958	0.000232031	0.00064629	1.44493	5.32451
ENSMUSG00000031722	Hp	2.78104	0.000233713	0.000648468	4.53904	1.758
ENSMUSG00000068735	Trp53i11	-1.0318	0.000234534	0.000649299	6.95055	7.98235
ENSMUSG00000024691	Fam111a	1.08841	0.000234623	0.000649313	3.2087	2.12029
ENSMUSG00000029581	Fscn1	1.82581	0.000236398	0.000652131	5.14674	3.32093
ENSMUSG00000003873	Bax	1.00982	0.000238322	0.000654879	4.70935	3.69953
ENSMUSG00000055172	C1ra	1.16616	0.000240888	0.000658277	4.85479	3.68864
ENSMUSG00000028599	Tnfrsf1b	1.3609	0.000241681	0.000659333	4.53999	3.17908
ENSMUSG00000028020	Glrb	-1.25127	0.000244728	0.00066518	2.50409	3.75536
ENSMUSG00000058806	Col13a1	-1.63252	0.000245014	0.000665387	2.38447	4.01699
ENSMUSG00000051022	Hs3st1	-1.14057	0.000247168	0.000669468	4.77561	5.91618
ENSMUSG00000021943	Gdf10	-1.11909	0.000248681	0.000671049	3.88559	5.00468
ENSMUSG00000030214	Plbd1	1.16675	0.000252595	0.000678012	3.75771	2.59096
ENSMUSG00000046223	Plaur	2.76986	0.000257011	0.000685809	4.83804	2.06818
ENSMUSG00000032531	Amotl2	-1.11649	0.00025759	0.000686026	3.91419	5.03068
ENSMUSG00000034686	Prr7	1.42317	0.000258314	0.000686026	2.9656	1.54243
ENSMUSG00000024558	Mapk4	-1.10096	0.000259256	0.000686801	4.7984	5.89936
ENSMUSG00000018171	Vmp1	1.28869	0.000260347	0.000688135	5.13446	3.84577
ENSMUSG00000069769	Msi2	-1.047	0.000262092	0.000691075	3.69158	4.73858
ENSMUSG00000038059	Smim3	1.26341	0.000267324	0.00069842	4.27114	3.00772
ENSMUSG00000020300	Cpeb4	-1.12156	0.000271176	0.000705051	2.14568	3.26724
ENSMUSG00000054717	Hmgb2	1.18164	0.000271208	0.000705051	3.92229	2.74065
ENSMUSG00000037613	Tnfrsf23	1.83217	0.000271365	0.000705222	2.35863	0.526458
ENSMUSG00000033107	Rnf125	-1.04613	0.00027286	0.000708272	1.15225	2.19838
ENSMUSG00000054855	Rnd1	1.68544	0.000273675	0.000709561	3.20641	1.52097
ENSMUSG00000003233	Dvl3	-1.31996	0.000274841	0.000710727	1.78959	3.10954
ENSMUSG00000035274	Tpbg	1.29729	0.000281199	0.000721834	2.28901	0.991711
ENSMUSG00000044033	Ccdc141	-1.0103	0.000285041	0.000728084	1.11514	2.12544
ENSMUSG00000044349	Snhg11	-1.05767	0.000285772	0.00072947	4.47359	5.53126
ENSMUSG00000024737	Slc15a3	1.8707	0.000288625	0.000733135	2.89096	1.02026
ENSMUSG00000034903	Cobll1	-1.02168	0.000289604	0.000734422	1.10956	2.13124
ENSMUSG00000054520	Sh3bp2	1.09178	0.00029157	0.000737237	3.03426	1.94248
ENSMUSG00000070583	Fv1	-1.11789	0.000293827	0.000741496	1.09581	2.2137
ENSMUSG00000022836	Mylk	-1.40346	0.000294686	0.000742434	3.24231	4.64578
ENSMUSG00000068129	Cst7	2.1929	0.00029492	0.000742434	3.13602	0.943125
ENSMUSG00000029648	Flt1	-1.0939	0.000295067	0.000742434	3.36086	4.45476
ENSMUSG00000029553	Tfec	1.13102	0.000295752	0.000743212	1.30231	0.171288
ENSMUSG00000112023	Lilr4b	2.31158	0.000296135	0.000743452	3.70597	1.39439
ENSMUSG00000070858	Gm1673	1.30634	0.000298759	0.000746896	4.34345	3.03711
ENSMUSG00000020493	Prr11	1.14706	0.000299289	0.000747501	1.71817	0.571113
ENSMUSG00000025006	Sorbs1	-1.82676	0.000301371	0.000751249	2.59169	4.41845
ENSMUSG00000078763	Slfn1	2.38686	0.000305285	0.000756632	4.2547	1.86784
ENSMUSG00000030306	Tmtc1	-1.31706	0.000305401	0.000756676	4.35536	5.67242
ENSMUSG00000041703	Zic5	-1.27062	0.000310467	0.000764843	2.91714	4.18777
ENSMUSG00000032855	Pkd1	-1.00402	0.000312916	0.000768185	2.95402	3.95804
ENSMUSG00000024014	Pim1	1.59433	0.000313138	0.000768242	3.51422	1.91989
ENSMUSG00000028036	Ptgfr	-1.13649	0.000313619	0.000768451	1.15521	2.2917
ENSMUSG00000041605	5730559C18Rik	1.03739	0.000315454	0.000771001	1.13993	0.102535
ENSMUSG00000025362	Rps26	1.06688	0.000315695	0.000771103	8.34707	7.28019
ENSMUSG00000036617	Etl4	-1.30623	0.000318621	0.000776538	1.56749	2.87372
ENSMUSG00000066571	4931406P16Rik	-1.50871	0.000318838	0.00077658	0.94441	2.45312
ENSMUSG00000026480	Ncf2	1.32196	0.000322351	0.000783169	3.15904	1.83708
ENSMUSG00000026177	Slc11a1	1.95196	0.000323051	0.000784177	4.66715	2.71519
ENSMUSG00000031264	Btk	1.02588	0.000326236	0.000788903	2.4162	1.39033
ENSMUSG00000095028	Sirpb1b	1.1259	0.000327945	0.000791525	1.4145	0.288595
ENSMUSG00000040809	Chil3	4.31338	0.000328395	0.000791904	6.1814	1.86802
ENSMUSG00000020932	Gfap	1.9166	0.000330299	0.000795012	9.15794	7.24134
ENSMUSG00000056888	Glipr1	1.70233	0.000332036	0.000796722	3.05911	1.35678
ENSMUSG00000023921	Mut	-1.13729	0.000336441	0.000804193	3.43586	4.57315
ENSMUSG00000069662	Marcks	1.14038	0.0003366	0.000804193	5.78728	4.6469
ENSMUSG00000026814	Eng	1.13547	0.000337369	0.000805533	6.97351	5.83804
ENSMUSG00000041828	Abca8a	-1.30717	0.000339898	0.000809828	0.893167	2.20034
ENSMUSG00000007097	Atp1a2	-1.20725	0.000343592	0.000815398	9.60237	10.8096
ENSMUSG00000074264	Amy1	-1.02986	0.000344379	0.000816044	2.86152	3.89138
ENSMUSG00000021477	Ctsl	1.04351	0.000344541	0.00081613	6.77969	5.73618
ENSMUSG00000031662	Snx20	1.19388	0.000347007	0.000819468	1.95727	0.763392
ENSMUSG00000036854	Hspb6	1.27024	0.000349681	0.000822778	3.88578	2.61553
ENSMUSG00000046480	Scn4b	-1.16174	0.000351603	0.000825549	2.08095	3.24269
ENSMUSG00000030102	Itpr1	-1.07575	0.000352713	0.000827269	2.18155	3.2573
ENSMUSG00000002332	Dhrs1	1.76535	0.000356498	0.00083326	6.26676	4.50141
ENSMUSG00000025597	Klhl4	-1.58	0.000356872	0.000833883	1.43182	3.01183
ENSMUSG00000024677	Ms4a6b	1.1066	0.000357521	0.000834627	4.13521	3.02861
ENSMUSG00000021998	Lcp1	1.57193	0.000362293	0.000841017	4.71344	3.14152
ENSMUSG00000040451	Sgms1	-1.06817	0.000364916	0.000845299	2.35411	3.42228
ENSMUSG00000026073	Il1r2	3.26084	0.000366135	0.000847247	3.77583	0.51499
ENSMUSG00000066682	Pilrb2	1.18681	0.000371729	0.000856731	1.56126	0.374447
ENSMUSG00000062515	Fabp4	1.0329	0.000372113	0.000857109	1.37502	0.342125
ENSMUSG00000034390	Cmip	-1.09002	0.000373941	0.00085936	2.24414	3.33415
ENSMUSG00000025473	Adam8	3.29316	0.000376773	0.000863484	4.71996	1.4268
ENSMUSG00000038963	Slco4a1	-1.32972	0.000380784	0.000869823	3.84755	5.17727
ENSMUSG00000010797	Wnt2	1.51707	0.000380792	0.000869823	1.84589	0.328818
ENSMUSG00000056529	Ptafr	1.40306	0.000383552	0.000873958	2.7047	1.30164
ENSMUSG00000079507	H2-Q1	-1.77389	0.000383791	0.000873958	4.06027	5.83416
ENSMUSG00000006219	Fblim1	1.09913	0.00038666	0.000878877	4.74076	3.64163
ENSMUSG00000027800	Tm4sf1	1.00907	0.000389518	0.000883045	6.19403	5.18496
ENSMUSG00000043631	Ecm2	-1.06171	0.000390667	0.00088476	3.05988	4.12159
ENSMUSG00000002055	Spag5	1.04679	0.000390938	0.000884947	1.61757	0.570781
ENSMUSG00000024590	Lmnb1	1.23057	0.000391042	0.000884947	3.40077	2.1702
ENSMUSG00000018796	Acsl1	-1.22719	0.000393102	0.000888315	3.26138	4.48857
ENSMUSG00000038178	Slc43a2	1.06886	0.00039516	0.000889496	2.97855	1.90969
ENSMUSG00000021996	Esd	1.46424	0.000404804	0.000902666	5.58955	4.1253
ENSMUSG00000019158	Tmem160	1.18133	0.000404996	0.000902754	4.42299	3.24166
ENSMUSG00000078185	Chml	-1.00054	0.000405444	0.000903315	1.28001	2.28055
ENSMUSG00000058624	Gda	1.66871	0.000409299	0.000909033	3.55659	1.88788
ENSMUSG00000027315	Spint1	1.92664	0.000416198	0.000917267	2.45673	0.53009
ENSMUSG00000063796	Slc22a8	-1.27375	0.000418811	0.000921718	6.82749	8.10124
ENSMUSG00000015568	Lpl	1.55166	0.000426451	0.000935349	2.15392	0.602261
ENSMUSG00000074874	Ctla2b	1.2577	0.000431168	0.000940377	4.74962	3.49193
ENSMUSG00000062960	Kdr	-1.19887	0.000432706	0.000942407	2.73241	3.93128
ENSMUSG00000090553	Snrpe	1.07402	0.00043545	0.000946259	4.36982	3.2958
ENSMUSG00000033715	Akr1c14	-1.38725	0.000442695	0.000956198	1.56638	2.95363
ENSMUSG00000046230	Vps13a	-1.22173	0.000443807	0.000957449	1.29129	2.51303
ENSMUSG00000020044	Timp3	-1.55611	0.000446613	0.000961097	5.56187	7.11798
ENSMUSG00000026424	Gpr37l1	1.22191	0.000448875	0.000964895	5.96882	4.74691
ENSMUSG00000026829	Gbgt1	-1.62524	0.000453366	0.000972085	2.82297	4.44821
ENSMUSG00000031299	Pdha1	-1.07542	0.000453473	0.000972085	4.25612	5.33155
ENSMUSG00000003226	Ranbp2	-1.08111	0.000454628	0.000972949	2.70691	3.78802
ENSMUSG00000049436	Upk1b	-1.18457	0.000455528	0.000973534	1.87571	3.06027
ENSMUSG00000013275	Slc41a1	-1.15491	0.000456231	0.00097423	5.6727	6.82761
ENSMUSG00000060063	Alox5ap	1.59537	0.000462022	0.000983888	4.21668	2.62131
ENSMUSG00000052270	Fpr2	2.05167	0.000464089	0.000986125	3.02643	0.974756
ENSMUSG00000030474	Siglece	1.16285	0.000465065	0.000986983	3.73463	2.57178
ENSMUSG00000039680	Mrps6	1.11384	0.000467419	0.000989409	5.54937	4.43552
ENSMUSG00000042485	Mustn1	1.14228	0.000475764	0.000999773	6.3859	5.24362
ENSMUSG00000045954	Sdpr	-1.40465	0.000477783	0.00100186	4.89341	6.29805
ENSMUSG00000038037	Socs1	1.36981	0.00047782	0.00100186	2.93328	1.56347
ENSMUSG00000022094	Slc39a14	1.29589	0.000478571	0.00100289	2.87527	1.57938
ENSMUSG00000042312	S100a13	1.07147	0.000483028	0.00100951	6.67345	5.60198
ENSMUSG00000045404	Kcnk13	1.02913	0.000487018	0.00101538	2.02902	0.999883
ENSMUSG00000036478	Btg1	1.20248	0.000487159	0.00101541	4.6542	3.45172
ENSMUSG00000032860	P2ry2	1.00206	0.0004915	0.00102253	1.48629	0.484231
ENSMUSG00000018930	Ccl4	2.7714	0.000493718	0.0010266	3.7232	0.951804
ENSMUSG00000041977	Arhgef11	-1.15089	0.000502357	0.00103823	2.01992	3.17081
ENSMUSG00000039236	Isg20	1.36371	0.000505359	0.00104297	4.65359	3.28988
ENSMUSG00000028755	Cda	1.69492	0.000506886	0.00104446	2.36273	0.667809
ENSMUSG00000000142	Axin2	-1.01714	0.000507623	0.00104542	2.35087	3.36801
ENSMUSG00000022587	Ly6e	1.07683	0.000509584	0.00104835	8.02162	6.94479
ENSMUSG00000003032	Klf4	-1.37862	0.000510036	0.00104872	4.74808	6.1267
ENSMUSG00000023905	Tnfrsf12a	1.761	0.000510897	0.0010497	6.5119	4.7509
ENSMUSG00000110332	Gm45396	2.3511	0.000512592	0.00105147	4.10869	1.75758
ENSMUSG00000035258	Abi3bp	-1.08491	0.00051677	0.00105697	1.25371	2.33863
ENSMUSG00000025044	Msr1	1.58492	0.00051914	0.00106014	3.01218	1.42726
ENSMUSG00000029373	Pf4	1.84953	0.000522692	0.00106487	7.34875	5.49922
ENSMUSG00000025161	Slc16a3	2.10311	0.000524004	0.00106726	3.28526	1.18215
ENSMUSG00000025504	Eps8l2	-1.08771	0.000525296	0.00106849	0.862398	1.9501
ENSMUSG00000089669	Tnfsf13	-1.20511	0.000526491	0.00106988	1.70004	2.90515
ENSMUSG00000028494	Plin2	2.37798	0.000526556	0.00106988	5.80738	3.42939
ENSMUSG00000043263	Ifi209	1.41162	0.00052867	0.0010717	3.0655	1.65388
ENSMUSG00000043939	A530064D06Rik	1.88881	0.000532636	0.00107645	2.14535	0.256539
ENSMUSG00000044303	Cdkn2a	1.09034	0.000533154	0.00107685	1.11344	0.0231002
ENSMUSG00000026390	Marco	2.32912	0.000537225	0.00108085	2.45571	0.126589
ENSMUSG00000017002	Slpi	1.42737	0.00053736	0.00108085	2.72508	1.29771
ENSMUSG00000040152	Thbs1	1.71126	0.000537686	0.00108122	5.6021	3.89084
ENSMUSG00000050105	Grrp1	1.00899	0.000539025	0.00108279	4.77024	3.76124
ENSMUSG00000001123	Lgals9	1.02719	0.000540237	0.00108327	6.08188	5.05469
ENSMUSG00000040841	Six5	-1.06096	0.000549853	0.00109744	3.51751	4.57847
ENSMUSG00000033855	Ston1	-2.02223	0.000556912	0.00110698	2.56132	4.58356
ENSMUSG00000064358	mt-Co3	-2.56575	0.000558458	0.00110948	6.48497	9.05072
ENSMUSG00000044258	Ctla2a	1.32625	0.00055921	0.00111047	7.35814	6.03189
ENSMUSG00000038496	Slc19a3	-1.03243	0.000560586	0.0011116	0.810367	1.84279
ENSMUSG00000064057	Scgb3a1	1.54118	0.000562104	0.0011133	2.45008	0.908903
ENSMUSG00000001436	Slc19a1	-1.06728	0.000567686	0.00112093	3.83924	4.90652
ENSMUSG00000013367	Iglon5	1.11547	0.000571535	0.00112595	2.8514	1.73593
ENSMUSG00000050761	Gp1bb	1.27853	0.000575267	0.00113043	3.3537	2.07518
ENSMUSG00000030798	Cd37	1.38838	0.000578652	0.00113478	3.57042	2.18204
ENSMUSG00000047798	Cd300lf	2.53878	0.000579377	0.0011354	3.14658	0.607807
ENSMUSG00000022218	Tgm1	3.72508	0.000580006	0.00113616	4.01386	0.288775
ENSMUSG00000030069	Prok2	2.86894	0.000581389	0.00113785	3.05421	0.185271
ENSMUSG00000021238	Aldh6a1	-1.18968	0.000582979	0.00114039	2.81903	4.00871
ENSMUSG00000019880	Rspo3	-1.32312	0.000583617	0.00114057	3.86661	5.18973
ENSMUSG00000064109	Hcst	1.39189	0.000590284	0.00114802	2.26577	0.873877
ENSMUSG00000041481	Serpina3g	1.19303	0.000592909	0.00114996	2.91362	1.72059
ENSMUSG00000026547	Tagln2	1.29112	0.000593334	0.00115044	7.28493	5.99381
ENSMUSG00000022876	Samsn1	1.2966	0.000596957	0.00115377	2.10338	0.806786
ENSMUSG00000047281	Sfn	1.12432	0.000599969	0.00115757	3.30618	2.18186
ENSMUSG00000031101	Sash3	1.26133	0.000603744	0.00116283	3.04348	1.78215
ENSMUSG00000022479	Vdr	1.08306	0.000616063	0.0011807	1.2846	0.201542
ENSMUSG00000033213	AA467197	1.67257	0.000617442	0.00118276	1.85622	0.183656
ENSMUSG00000024074	Crim1	-1.09799	0.000625231	0.0011917	3.77002	4.86802
ENSMUSG00000031266	Gla	1.08781	0.000634973	0.00120496	3.44296	2.35515
ENSMUSG00000029641	Rasl11a	2.0152	0.000635088	0.00120496	4.3386	2.3234
ENSMUSG00000039518	Cdsn	2.21768	0.000636413	0.00120629	2.48769	0.270017
ENSMUSG00000025877	Hk3	1.49174	0.000639048	0.00121011	2.96668	1.47494
ENSMUSG00000032368	Zic1	-1.36013	0.000643602	0.00121635	4.39903	5.75917
ENSMUSG00000064367	mt-Nd5	-1.15592	0.000649625	0.00122369	10.1279	11.2838
ENSMUSG00000043415	Otud1	-1.10516	0.000651946	0.00122675	3.43187	4.53703
ENSMUSG00000031626	Sorbs2	-1.03654	0.000669232	0.00125108	1.26397	2.30051
ENSMUSG00000050578	Mmp13	1.15519	0.000670242	0.00125207	1.65177	0.496575
ENSMUSG00000033152	Podxl2	-1.05528	0.00067622	0.00125839	3.3263	4.38158
ENSMUSG00000024039	Cbs	-1.02569	0.000677107	0.00125973	2.71117	3.73686
ENSMUSG00000064345	mt-Nd2	-1.58622	0.000683398	0.00126658	11.2171	12.8033
ENSMUSG00000029838	Ptn	-1.168	0.000683743	0.00126692	7.64285	8.81086
ENSMUSG00000029153	Ociad2	1.0722	0.000686937	0.00127041	3.03894	1.96674
ENSMUSG00000033501	Crygs	1.40969	0.000689834	0.00127425	2.24158	0.831893
ENSMUSG00000026701	Prdx6	1.54637	0.00069523	0.00128086	6.87217	5.3258
ENSMUSG00000032092	Mpzl2	-1.43789	0.000697253	0.00128255	1.21661	2.6545
ENSMUSG00000035407	Kank4	-1.29877	0.000698277	0.00128312	2.06066	3.35943
ENSMUSG00000034320	Slc26a2	-1.22316	0.000701374	0.0012863	3.38053	4.60369
ENSMUSG00000024856	Cdk2ap2	1.17667	0.000717144	0.00130268	1.91967	0.743004
ENSMUSG00000024042	Sik1	-1.53906	0.000724454	0.00131075	3.599	5.13806
ENSMUSG00000064356	mt-Atp8	-2.7221	0.000727785	0.00131345	0.322372	3.04448
ENSMUSG00000004707	Ly9	1.4549	0.000731091	0.00131612	3.16381	1.7089
ENSMUSG00000028528	Dnajc6	-1.4508	0.000731353	0.00131616	3.24509	4.69589
ENSMUSG00000044177	Wfikkn2	-1.07679	0.000738833	0.00132563	3.698	4.77479
ENSMUSG00000050299	Gm9843	1.15315	0.000746048	0.00133333	7.42633	6.27318
ENSMUSG00000024650	Slc22a6	-1.25439	0.000749805	0.0013376	6.24938	7.50377
ENSMUSG00000092074	Dynlt1a	1.03779	0.000750056	0.0013376	2.39251	1.35472
ENSMUSG00000096910	Zfp955b	-1.15384	0.000767496	0.00136039	0.708997	1.86284
ENSMUSG00000030638	Sh3gl3	-1.27384	0.000772694	0.00136586	2.00914	3.28298
ENSMUSG00000035112	Wnk4	-1.35202	0.000784381	0.00138179	4.41785	5.76987
ENSMUSG00000025610	Map3k7cl	-1.43735	0.000785234	0.00138298	1.4334	2.87075
ENSMUSG00000026536	Ifi211	1.44149	0.000786516	0.0013843	3.50061	2.05913
ENSMUSG00000000901	Mmp11	1.31678	0.000789402	0.00138749	4.23002	2.91325
ENSMUSG00000021591	Glrx	1.09231	0.000791163	0.00138995	2.95071	1.8584
ENSMUSG00000020431	Adcy1	-1.2242	0.00079698	0.00139456	1.84363	3.06783
ENSMUSG00000023960	Enpp5	-1.13545	0.000797518	0.0013948	4.22879	5.36425
ENSMUSG00000030048	Gkn3	-2.04809	0.000799169	0.00139577	2.92581	4.9739
ENSMUSG00000051043	Gprc5c	-1.01949	0.000801964	0.00139879	2.9904	4.00989
ENSMUSG00000054988	Agtr1b	-1.33573	0.000803744	0.00140001	1.31056	2.64629
ENSMUSG00000035004	Igsf6	1.29326	0.000824672	0.00142308	3.88088	2.58761
ENSMUSG00000027533	Fabp5	2.8598	0.000839947	0.00144171	5.18921	2.32941
ENSMUSG00000035678	Tnfsf9	1.33956	0.000841431	0.00144261	1.95452	0.614964
ENSMUSG00000028766	Alpl	-1.03472	0.000849765	0.001452	4.10117	5.13589
ENSMUSG00000033717	Adra2a	-1.64254	0.000853944	0.00145608	3.84976	5.4923
ENSMUSG00000021457	Syk	1.40243	0.000864763	0.00147	2.86621	1.46378
ENSMUSG00000034394	Lif	2.38796	0.00087359	0.00148007	2.94843	0.560474
ENSMUSG00000059108	Ifitm6	1.8057	0.000876008	0.00148165	3.5866	1.7809
ENSMUSG00000037185	Krt80	-1.06466	0.000876291	0.00148181	3.18262	4.24727
ENSMUSG00000022667	Cd200r1	1.07862	0.000878684	0.00148488	1.92919	0.850577
ENSMUSG00000021624	Cd180	1.1915	0.000886869	0.00149286	2.43726	1.24577
ENSMUSG00000011179	Odc1	1.24767	0.000890289	0.00149603	5.9302	4.68253
ENSMUSG00000040254	Sema3d	-1.50405	0.000891916	0.00149714	2.29067	3.79472
ENSMUSG00000062980	Cped1	-1.03957	0.000893592	0.00149866	3.68272	4.72229
ENSMUSG00000023078	Cxcl13	2.13073	0.000894322	0.00149909	3.49391	1.36318
ENSMUSG00000072082	Ccnf	1.06751	0.000899602	0.0015041	2.16637	1.09886
ENSMUSG00000039377	Hlx	1.13873	0.000899745	0.0015041	3.2402	2.10147
ENSMUSG00000038583	Pln	-1.45753	0.000906929	0.00151122	0.605133	2.06266
ENSMUSG00000031443	F7	2.02038	0.000907861	0.00151245	2.17721	0.15683
ENSMUSG00000079487	Med12	-1.02168	0.000910645	0.00151481	2.24203	3.26371
ENSMUSG00000091649	Phf11b	1.15119	0.000914845	0.00152082	3.75243	2.60124
ENSMUSG00000006442	Srm	1.01382	0.000921408	0.00152911	5.02812	4.0143
ENSMUSG00000065987	Cd209b	-1.06215	0.00092166	0.0015292	0.350654	1.4128
ENSMUSG00000060284	Sp7	-1.13595	0.00092473	0.00153266	1.45757	2.59352
ENSMUSG00000038146	Notch3	-1.04479	0.000929999	0.00154008	2.08096	3.12574
ENSMUSG00000040852	Plekhh2	-1.07763	0.000930792	0.00154095	2.38246	3.4601
ENSMUSG00000042734	Ttc9	1.44454	0.000933745	0.00154421	2.49896	1.05442
ENSMUSG00000062997	Rpl35	1.25835	0.000943597	0.00155496	5.37504	4.11668
ENSMUSG00000013974	Mcemp1	1.89808	0.000959205	0.00157566	2.78918	0.891092
ENSMUSG00000037762	Slc16a9	-1.18533	0.000960878	0.00157683	2.46273	3.64806
ENSMUSG00000042988	Notum	-1.11133	0.000964322	0.00157935	1.25409	2.36543
ENSMUSG00000027340	Slc23a2	-1.62089	0.000976789	0.00159289	4.25279	5.87368
ENSMUSG00000045136	Tubb2b	1.36966	0.000983502	0.00159969	5.65506	4.2854
ENSMUSG00000031444	F10	1.96913	0.00100672	0.00162617	2.18678	0.217644
ENSMUSG00000027995	Tlr2	1.54945	0.00101326	0.00163367	3.77208	2.22262
ENSMUSG00000027398	Il1b	2.28969	0.00102275	0.00164283	3.89897	1.60928
ENSMUSG00000030017	Reg3g	1.58081	0.00102825	0.00164975	1.70718	0.12637
ENSMUSG00000012428	Steap4	1.045	0.00104069	0.00166442	2.88017	1.83517
ENSMUSG00000032300	1700017B05Rik	1.02142	0.00105037	0.00167335	3.31001	2.28859
ENSMUSG00000040181	Fmo1	-1.00044	0.00105709	0.00168026	2.99721	3.99765
ENSMUSG00000020120	Plek	1.20845	0.00106795	0.00169267	4.19315	2.9847
ENSMUSG00000027397	Slc20a1	1.04486	0.00107054	0.00169504	4.68392	3.63906
ENSMUSG00000064294	Aox3	-1.33595	0.0010724	0.00169625	2.531	3.86695
ENSMUSG00000030865	Chp2	-1.19479	0.00107623	0.00170058	1.71482	2.90961
ENSMUSG00000047810	Ccdc88b	1.06933	0.00108381	0.00170942	2.71709	1.64776
ENSMUSG00000039004	Bmp6	-1.06819	0.00108622	0.00171148	6.68219	7.75038
ENSMUSG00000027368	Dusp2	1.10997	0.00108663	0.00171179	1.59662	0.486651
ENSMUSG00000025240	Sacm1l	-1.60782	0.00109083	0.00171527	1.65605	3.26387
ENSMUSG00000027524	Edn3	-1.52248	0.0010924	0.00171739	2.74476	4.26725
ENSMUSG00000000340	Dbt	-1.00384	0.00110985	0.00174113	2.85691	3.86075
ENSMUSG00000045294	Insig1	-1.12921	0.00111014	0.00174113	3.69966	4.82887
ENSMUSG00000074199	Krtdap	1.13929	0.00111766	0.00174877	1.76787	0.628582
ENSMUSG00000064354	mt-Co2	-2.289	0.00112512	0.00175779	7.22221	9.51122
ENSMUSG00000069855	Slc47a2	-1.00724	0.00112723	0.00176038	1.43883	2.44607
ENSMUSG00000064325	Hhip	-1.73883	0.00113347	0.00176688	1.28165	3.02048
ENSMUSG00000021069	Pygl	1.15372	0.00113417	0.00176688	2.39478	1.24106
ENSMUSG00000041347	Bdkrb1	1.37513	0.00114446	0.00177701	2.36294	0.987806
ENSMUSG00000060962	Dmkn	1.13855	0.001149	0.00178146	1.91515	0.7766
ENSMUSG00000038582	Pptc7	-1.20339	0.00115066	0.00178368	1.75685	2.96024
ENSMUSG00000021823	Vcl	-1.70479	0.00117213	0.00180721	2.06157	3.76636
ENSMUSG00000027796	Smad9	-1.19863	0.00117638	0.00181162	1.87164	3.07027
ENSMUSG00000042265	Trem1	2.1542	0.00119116	0.0018298	2.44777	0.29357
ENSMUSG00000032908	Sgpp2	-1.26124	0.00119356	0.00183229	1.04072	2.30196
ENSMUSG00000034714	Ttyh2	1.00774	0.00119377	0.00183229	3.25785	2.25011
ENSMUSG00000005824	Tnfsf14	1.56174	0.00120231	0.00184088	2.03401	0.472269
ENSMUSG00000021390	Ogn	-1.17537	0.00120253	0.00184088	7.01326	8.18864
ENSMUSG00000094796	BC147527	1.00033	0.00121529	0.00185565	1.90181	0.901481
ENSMUSG00000031765	Mt1	2.02978	0.0012309	0.00187401	9.67466	7.64487
ENSMUSG00000033863	Klf9	-1.49337	0.00125103	0.00189387	3.75616	5.24952
ENSMUSG00000039278	Pcsk1n	1.10008	0.00125917	0.00190174	5.87398	4.7739
ENSMUSG00000024030	Abcg1	1.12819	0.00125946	0.00190181	3.21818	2.08999
ENSMUSG00000029843	Slc13a4	-1.08364	0.00126397	0.00190713	6.82888	7.91252
ENSMUSG00000029772	Ahcyl2	-1.44278	0.00128165	0.00192558	2.9637	4.40648
ENSMUSG00000035692	Isg15	1.18128	0.00128352	0.00192764	6.50222	5.32094
ENSMUSG00000005087	Cd44	1.87968	0.00129465	0.0019406	4.10796	2.22827
ENSMUSG00000020889	Nr1d1	-1.35831	0.00131593	0.00196416	4.14431	5.50262
ENSMUSG00000047557	Lxn	1.04505	0.00132121	0.00196901	4.91614	3.87109
ENSMUSG00000033080	Vsx1	-1.04873	0.0013293	0.00197811	1.79414	2.84288
ENSMUSG00000021388	Aspn	-1.72896	0.00137884	0.00202801	0.812458	2.54142
ENSMUSG00000044927	H1fx	1.00437	0.00139389	0.00204395	1.86168	0.857311
ENSMUSG00000027859	Ngf	1.77157	0.00140287	0.00205473	3.86118	2.08961
ENSMUSG00000035373	Ccl7	1.79534	0.00143104	0.0020819	5.84866	4.05332
ENSMUSG00000059336	Slc14a1	1.35694	0.00143938	0.0020913	3.2954	1.93847
ENSMUSG00000050359	Sprr1a	2.53601	0.0014428	0.00209391	2.77011	0.234099
ENSMUSG00000022490	Ppp1r1a	-1.14897	0.00145085	0.00210205	7.3118	8.46077
ENSMUSG00000028480	Glipr2	1.23814	0.00147415	0.00212628	5.25981	4.02167
ENSMUSG00000022534	Mefv	1.47781	0.00147681	0.00212893	1.66385	0.186042
ENSMUSG00000020682	Mmp28	-1.08467	0.0014887	0.00214011	1.94451	3.02918
ENSMUSG00000038526	Car14	-1.50507	0.00150035	0.00215167	4.28444	5.78951
ENSMUSG00000020774	Aspa	-1.09826	0.00151811	0.00216843	2.3938	3.49206
ENSMUSG00000025921	Rdh10	1.5224	0.00152273	0.00217212	3.91163	2.38923
ENSMUSG00000048096	Lmod1	-1.33169	0.0015294	0.00217725	3.52123	4.85292
ENSMUSG00000052305	Hbb-bs	2.11154	0.00157786	0.00222987	12.8546	10.7431
ENSMUSG00000026228	Htr2b	1.20519	0.00158209	0.00223434	1.65128	0.446088
ENSMUSG00000046908	Ltb4r1	1.46892	0.0015922	0.002244	2.29362	0.8247
ENSMUSG00000004371	Il11	2.6542	0.00160183	0.0022543	3.46412	0.809919
ENSMUSG00000025498	Irf7	1.42691	0.00160921	0.00226059	5.10444	3.67752
ENSMUSG00000022085	Pebp4	-1.06564	0.00163363	0.00228308	0.628556	1.6942
ENSMUSG00000036501	Fam13b	-1.09252	0.00163719	0.00228526	1.97097	3.06349
ENSMUSG00000050157	Gm867	1.67238	0.00165679	0.00230654	2.61654	0.944163
ENSMUSG00000021647	Cartpt	1.43013	0.00165914	0.00230857	3.35355	1.92343
ENSMUSG00000042073	Abhd14b	-1.10962	0.00166047	0.0023096	2.88375	3.99336
ENSMUSG00000040569	Slc26a7	-1.9686	0.00167297	0.00231893	3.37653	5.34513
ENSMUSG00000027792	Bche	-1.917	0.00170576	0.00235445	3.05759	4.97459
ENSMUSG00000052776	Oas1a	1.00822	0.00170636	0.00235462	4.38146	3.37323
ENSMUSG00000003541	Ier3	1.05233	0.00170928	0.00235717	7.00542	5.95309
ENSMUSG00000016252	Atp5e	1.17735	0.00170976	0.00235717	5.7513	4.57396
ENSMUSG00000025746	Il6	1.83053	0.00171586	0.00236209	1.90949	0.0789606
ENSMUSG00000007892	Rplp1	1.05052	0.00173511	0.00238098	10.3017	9.25117
ENSMUSG00000022636	Alcam	-1.00988	0.00174928	0.00239506	5.69761	6.70749
ENSMUSG00000000058	Cav2	-1.15559	0.00185217	0.00250354	3.42711	4.5827
ENSMUSG00000027360	Hdc	1.5959	0.00185527	0.00250686	2.45847	0.862561
ENSMUSG00000032849	Abcc4	-1.05121	0.00187331	0.00252332	3.4743	4.52551
ENSMUSG00000026271	Gpr35	1.50586	0.00189129	0.00254093	2.05656	0.550698
ENSMUSG00000026576	Atp1b1	-1.31822	0.00189322	0.00254177	5.6094	6.92763
ENSMUSG00000040938	Slc16a11	-1.14029	0.00191101	0.00255793	5.4486	6.58889
ENSMUSG00000026904	Slc4a10	-1.85251	0.00191936	0.00256532	3.88644	5.73895
ENSMUSG00000045392	Olfr1033	-1.55742	0.00193202	0.0025778	0.985093	2.54251
ENSMUSG00000064360	mt-Nd3	-2.31727	0.00194818	0.002591	4.96825	7.28552
ENSMUSG00000005148	Klf5	-1.05843	0.00201155	0.0026538	2.78514	3.84358
ENSMUSG00000035133	Arhgap5	-1.02794	0.00201925	0.00266169	1.64398	2.67192
ENSMUSG00000000792	Slc5a5	-1.09727	0.00202084	0.0026625	5.02014	6.11741
ENSMUSG00000032826	Ank2	-1.02502	0.00215517	0.00279247	2.64288	3.6679
ENSMUSG00000039782	Cpeb2	-1.37743	0.00223486	0.00287271	2.35754	3.73497
ENSMUSG00000045382	Cxcr4	1.62528	0.00224995	0.0028816	4.24379	2.61851
ENSMUSG00000006403	Adamts4	1.24556	0.00225248	0.00288436	2.36802	1.12246
ENSMUSG00000028859	Csf3r	1.55002	0.00226381	0.00289279	4.49774	2.94772
ENSMUSG00000024479	Mal2	-1.06312	0.00232568	0.00295518	2.44305	3.50617
ENSMUSG00000059657	Stfa2l1	3.62573	0.00235154	0.00298114	4.23825	0.612517
ENSMUSG00000037280	Galnt6	1.66068	0.00235396	0.00298281	2.50819	0.847501
ENSMUSG00000041559	Fmod	-1.1214	0.00236541	0.00299487	7.99643	9.11783
ENSMUSG00000042367	Gjb3	2.29651	0.00238496	0.00301421	2.41688	0.120366
ENSMUSG00000021200	Asb2	-1.19746	0.00240516	0.00302987	2.30532	3.50278
ENSMUSG00000064357	mt-Atp6	-2.18731	0.00242325	0.00304327	6.29637	8.48367
ENSMUSG00000101389	Ms4a4a	1.2415	0.00242382	0.0030435	4.7703	3.5288
ENSMUSG00000040703	Cyp2s1	-1.0229	0.00244622	0.00306122	1.31712	2.34002
ENSMUSG00000002944	Cd36	1.58483	0.00253127	0.00313973	3.23096	1.64613
ENSMUSG00000026204	Ptprn	1.38591	0.00253884	0.00314569	4.77966	3.39374
ENSMUSG00000039628	Hs3st6	-1.17037	0.00256009	0.00316404	2.10891	3.27928
ENSMUSG00000067586	S1pr3	1.2257	0.00257791	0.00318139	4.27752	3.05182
ENSMUSG00000025776	Crispld1	-1.10689	0.00259503	0.00319693	2.14547	3.25236
ENSMUSG00000041696	Rasl12	-1.09944	0.00263015	0.00323067	1.48445	2.58389
ENSMUSG00000000204	Slfn4	1.79274	0.00263639	0.0032358	2.22886	0.436116
ENSMUSG00000030124	Lag3	1.11856	0.00268319	0.00327847	2.85808	1.73952
ENSMUSG00000056708	Ier5	1.0398	0.00274893	0.00333584	4.48434	3.44454
ENSMUSG00000037010	Apln	1.10945	0.0027797	0.00336303	2.45304	1.34358
ENSMUSG00000045362	Tnfrsf26	1.28427	0.00285362	0.00343267	1.55077	0.266508
ENSMUSG00000038067	Csf3	2.04194	0.0029707	0.00353459	2.13754	0.0955944
ENSMUSG00000079012	Serpina3m	1.15946	0.00300924	0.00357005	1.1983	0.0388415
ENSMUSG00000037362	Nov	-1.5896	0.0030363	0.00359172	6.82118	8.41078
ENSMUSG00000041556	Fbxo2	1.14024	0.00303677	0.00359173	5.98284	4.84261
ENSMUSG00000042254	Cilp	-1.28278	0.00304208	0.00359581	0.749164	2.03195
ENSMUSG00000046711	Hmga1	1.4087	0.00311014	0.00366177	5.66556	4.25685
ENSMUSG00000090122	Kcne1l	1.04008	0.00314955	0.00369527	3.05902	2.01894
ENSMUSG00000062382	Ftl1-ps1	1.70875	0.00316228	0.00370575	4.8748	3.16604
ENSMUSG00000020399	Havcr2	1.26027	0.00318699	0.00372567	2.8647	1.60444
ENSMUSG00000102918	Pcdhgc3	-1.07848	0.00323071	0.00375642	1.932	3.01048
ENSMUSG00000049866	Arl4c	1.01405	0.00334992	0.00386422	3.68341	2.66936
ENSMUSG00000029380	Cxcl1	1.94082	0.00349413	0.00398986	3.58537	1.64455
ENSMUSG00000051920	Rspo2	-1.60016	0.00349846	0.00399412	1.98743	3.58759
ENSMUSG00000025927	Tfap2b	-1.29601	0.00354413	0.00403636	1.92123	3.21725
ENSMUSG00000044468	Fam46c	1.01085	0.00358983	0.00407327	3.28226	2.2714
ENSMUSG00000031610	Scrg1	1.39948	0.00360379	0.00408434	4.10979	2.71031
ENSMUSG00000051748	Wfdc21	1.92336	0.00365429	0.0041265	2.92569	1.00233
ENSMUSG00000072662	Mansc4	-1.09628	0.00367955	0.00414417	1.66162	2.7579
ENSMUSG00000006641	Slc5a6	-1.10905	0.00376241	0.00421973	4.4188	5.52785
ENSMUSG00000027832	Ptx3	2.77624	0.00379667	0.00424697	2.91791	0.141675
ENSMUSG00000015652	Steap1	2.02449	0.00382692	0.00427109	2.64532	0.620823
ENSMUSG00000025993	Slc40a1	1.02417	0.00385901	0.00429579	2.50583	1.48166
ENSMUSG00000074676	Foxs1	1.68613	0.00389817	0.00432634	3.92069	2.23456
ENSMUSG00000086564	Cd101	1.00646	0.00392417	0.00434836	1.32478	0.318328
ENSMUSG00000004951	Hspb1	1.17103	0.00396403	0.00438603	8.57849	7.40745
ENSMUSG00000022367	Has2	1.1958	0.0041793	0.00457166	1.23967	0.04387
ENSMUSG00000044338	Aplnr	1.12193	0.0042126	0.0046016	2.0771	0.955163
ENSMUSG00000022584	Ly6c2	1.18836	0.00430587	0.00467584	2.35012	1.16176
ENSMUSG00000079286	Gm11084	-1.71655	0.00431237	0.00468028	1.93142	3.64797
ENSMUSG00000021263	Degs2	-1.08122	0.00432628	0.00468745	1.5887	2.66991
ENSMUSG00000030142	Clec4e	1.53152	0.00440463	0.00474854	1.92047	0.388957
ENSMUSG00000056870	Gulp1	-1.29091	0.00441418	0.0047562	2.09667	3.38757
ENSMUSG00000015854	Cd5l	2.12698	0.00442178	0.00476041	2.54381	0.416826
ENSMUSG00000033508	Asprv1	2.15957	0.00445796	0.0047927	3.09481	0.935245
ENSMUSG00000028194	Ddah1	1.16756	0.00447428	0.00480426	3.69069	2.52313
ENSMUSG00000020427	Igfbp3	1.084	0.0045851	0.00488875	6.6804	5.59639
ENSMUSG00000022462	Slc38a2	-1.41515	0.00464391	0.00493555	7.09261	8.50775
ENSMUSG00000028238	Atp6v0d2	1.50661	0.00473325	0.00500682	1.78795	0.281341
ENSMUSG00000046229	Scand1	1.28616	0.00478212	0.00504883	4.93345	3.6473
ENSMUSG00000048368	Omd	-1.28547	0.00491143	0.00515106	4.40638	5.69185
ENSMUSG00000026981	Il1rn	1.26076	0.00501334	0.00523226	1.63852	0.377761
ENSMUSG00000031438	Rnf128	1.38302	0.00506923	0.00527804	2.14724	0.764215
ENSMUSG00000063234	Gpr84	1.89794	0.00512282	0.00532526	2.45913	0.561187
ENSMUSG00000060188	Cxcl17	1.66555	0.0053736	0.0055143	2.09151	0.425959
ENSMUSG00000043556	Fbxl7	-1.64661	0.00541883	0.0055497	1.23351	2.88012
ENSMUSG00000034227	Foxj1	1.71495	0.00542063	0.00555008	3.50465	1.7897
ENSMUSG00000096506	CR974586.5	1.00965	0.00543928	0.00556404	3.68782	2.67817
ENSMUSG00000063354	Slc39a4	1.27833	0.00547288	0.00558882	1.72037	0.442044
ENSMUSG00000022651	Retnlg	2.30107	0.00564052	0.00571192	5.7009	3.39984
ENSMUSG00000056054	S100a8	2.42297	0.00569066	0.00575068	6.44209	4.01912
ENSMUSG00000026180	Cxcr2	2.11961	0.00573364	0.00578148	3.31943	1.19981
ENSMUSG00000078234	Klhdc7a	-1.04873	0.00575715	0.00579643	3.08711	4.13584
ENSMUSG00000026602	Nphs2	-1.10576	0.005861	0.00586836	2.98075	4.08651
ENSMUSG00000027913	Crct1	1.70993	0.00596333	0.00595098	1.83206	0.122127
ENSMUSG00000023067	Cdkn1a	1.1207	0.00618594	0.0061158	6.26567	5.14498
ENSMUSG00000041324	Inhba	1.05787	0.00643684	0.00629951	2.15451	1.09663
ENSMUSG00000041827	Oasl1	1.30277	0.00648196	0.00633342	2.70908	1.4063
ENSMUSG00000030787	Lyve1	-1.1962	0.00684571	0.00661141	3.33399	4.5302
ENSMUSG00000047139	Cd24a	1.23252	0.00692214	0.00667112	4.93837	3.70585
ENSMUSG00000056071	S100a9	2.08284	0.00726504	0.00692504	8.17427	6.09142
ENSMUSG00000022902	Stfa2	2.28701	0.00734688	0.0069799	2.28701	0
ENSMUSG00000062563	Cys1	-1.10348	0.00735286	0.00698386	3.24148	4.34496
ENSMUSG00000026295	Spp2	-1.26076	0.00739842	0.00701684	1.66132	2.92208
ENSMUSG00000056569	Mpz	-1.52413	0.00743037	0.0070394	2.66938	4.19352
ENSMUSG00000048644	Ctxn1	1.12872	0.00755514	0.00713409	5.06856	3.93983
ENSMUSG00000028937	Acot7	1.12942	0.00761862	0.00717481	4.87553	3.74611
ENSMUSG00000003665	Has1	1.33703	0.00765488	0.00719848	1.61555	0.278517
ENSMUSG00000079597	Gm5483	3.32448	0.00765901	0.00719975	3.66056	0.336086
ENSMUSG00000051906	Cd209f	-1.19258	0.00769217	0.0072213	1.18052	2.37311
ENSMUSG00000005800	Mmp8	1.6558	0.00776535	0.00727328	3.15936	1.50356
ENSMUSG00000058755	Osm	1.47403	0.00846492	0.00779122	1.89467	0.420638
ENSMUSG00000047261	Gap43	1.02319	0.00847653	0.00780006	4.70513	3.68193
ENSMUSG00000076613	Ighg2b	1.40798	0.00857486	0.00786722	3.06004	1.65206
ENSMUSG00000024907	Gal	2.33884	0.00862336	0.0079	3.51675	1.17791
ENSMUSG00000002289	Angptl4	1.383	0.00883747	0.00804747	5.22774	3.84474
ENSMUSG00000004814	Ccl24	1.12337	0.0088377	0.00804747	2.6375	1.51413
ENSMUSG00000046160	Olig1	1.19444	0.00897883	0.0081339	4.43441	3.23997
ENSMUSG00000049723	Mmp12	1.02074	0.00918483	0.00827616	1.22558	0.204845
ENSMUSG00000022389	Tef	-1.11454	0.00920618	0.00828962	4.38575	5.50028
ENSMUSG00000034765	Dusp5	1.52472	0.00984821	0.00871348	2.96524	1.44052
