# Supplementary material for: Alterations of gut microbiota contribute to the progression of unruptured intracranial aneurysms
Source: Nat Commun. 2020 Jun 25;11:3218. doi: 10.1038/s41467-020-16990-3 (PMC7316982; doi:10.1038/s41467-020-16990-3)
Supplement: Supplementary file 19 — Supplementary Data 16 [file 41467_2020_16990_MOESM19_ESM.xlsx]

## Sheet: Supplementary Data 16
#GeneID	Symbol	dbXrefs	chromosome	map_location	description	type_of_gene	Other_designations
73737	1110008P14Rik	MGI:MGI:1920987|Ensembl:ENSMUSG00000039195	2	2|2 B	RIKEN cDNA 1110008P14 gene	protein-coding	UPF0184 protein C9orf16 homolog
233103	4931406P16Rik	MGI:MGI:1924311|Ensembl:ENSMUSG00000066571	7	7|7 B1	RIKEN cDNA 4931406P16 gene	protein-coding	uncharacterized protein KIAA0355 homolog
232345	A2m	MGI:MGI:2449119|Ensembl:ENSMUSG00000030111	6	6 F1|6 57.49 cM	alpha-2-macroglobulin	protein-coding	alpha-2-macroglobulin-P
18671	Abcb1a	MGI:MGI:97570|Ensembl:ENSMUSG00000040584	5	5 A1|5 3.43 cM	ATP-binding cassette, sub-family B (MDR/TAP), member 1A	protein-coding	multidrug resistance protein 1A|ATP-binding cassette sub-family B member 1A|ATP-binding cassette, sub-family B (MDR/TAP), member 4|ATP-binding cassette, subfamily B, member 1A|P-glycoprotein 3|ecotropic viral integration site 32|multi-drug resistance 3|multidrug resistance protein 3|multiple drug resistant 1a
76408	Abcc3	MGI:MGI:1923658|Ensembl:ENSMUSG00000020865	11	11|11 D	ATP-binding cassette, sub-family C (CFTR/MRP), member 3	protein-coding	canalicular multispecific organic anion transporter 2|ATP-binding cassette protein C3|ATP-binding cassette sub-family C member 3|ATP-binding cassette transporter|multidrug resistance-associated protein 3|transporter
76491	Abhd14b	MGI:MGI:1923741|Ensembl:ENSMUSG00000042073	9	9|9 F1	abhydrolase domain containing 14b	protein-coding	protein ABHD14B|CCG1-interacting factor B|abhydrolase domain-containing protein 14B|alpha/beta hydrolase domain-containing protein 14B
13349	Ackr1	MGI:MGI:1097689|Ensembl:ENSMUSG00000037872	1	1 H3|1 80.33 cM	atypical chemokine receptor 1 (Duffy blood group)	protein-coding	atypical chemokine receptor 1|Duffy antigen receptor for chemokines|Duffy blood group, chemokine receptor|duffy antigen/chemokine receptor|glycoprotein D
56318	Acpp	MGI:MGI:1928480|Ensembl:ENSMUSG00000032561	9	9|9 F1	acid phosphatase, prostate	protein-coding	prostatic acid phosphatase|5'-nucleotidase|TMPase|ecto-5'-nucleotidase|fluoride-resistant acid phosphatase|lysosomal acid phosphatase|thiamine monophosphatase
77739	Adamtsl1	MGI:MGI:1924989|Ensembl:ENSMUSG00000066113	4	4|4 C4	ADAMTS-like 1	protein-coding	ADAMTS-like protein 1|punctin-1
16764	Aff3	MGI:MGI:106927|Ensembl:ENSMUSG00000037138	1	1 B|1 16.58 cM	AF4/FMR2 family, member 3	protein-coding	AF4/FMR2 family member 3|lymphoid nuclear protein 4|lymphoid nuclear protein related to AF4|protein LAF-4
74340	Ahcyl2	MGI:MGI:1921590|Ensembl:ENSMUSG00000029772	6	6|6 A3.3	S-adenosylhomocysteine hydrolase-like 2	protein-coding	putative adenosylhomocysteinase 3|S-adenosyl-L-homocysteine hydrolase 3|S-adenosylhomocysteine hydrolase-like protein 2|adenosylhomocysteinase 3|clone MNCb-5555|long-IRBIT
72168	Aifm3	MGI:MGI:1919418|Ensembl:ENSMUSG00000022763	16	16|16 A3	apoptosis-inducing factor, mitochondrion-associated 3	protein-coding	apoptosis-inducing factor 3|apoptosis-inducing factor like|apoptosis-inducing factor-like protein
11600	Angpt1	MGI:MGI:108448|Ensembl:ENSMUSG00000022309	15	15 B3.1|15 16.69 cM	angiopoietin 1	protein-coding	angiopoietin-1
57875	Angptl4	MGI:MGI:1888999|Ensembl:ENSMUSG00000002289	17	17|17 B1	angiopoietin-like 4	protein-coding	angiopoietin-related protein 4|425O18-1|angiopoietin-like protein 4|fasting-induced adipose factor|fibrinogen/angiopoietin-related protein|hepatic fibrinogen/angiopoietin-related protein|major histocompatibility complex region NG27|secreted protein Bk89
109676	Ank2	MGI:MGI:88025|Ensembl:ENSMUSG00000032826	3	3 G2|3 56.07 cM	ankyrin 2, brain	protein-coding	ankyrin-2|ankyrin-B
11754	Aoc3	MGI:MGI:1306797|Ensembl:ENSMUSG00000019326	11	11|11 D	amine oxidase, copper containing 3	protein-coding	membrane primary amine oxidase|VAP-1|copper amine oxidase|semicarbazide-sensitive amine oxidase|vascular adhesion protein 1
11826	Aqp1	MGI:MGI:103201|Ensembl:ENSMUSG00000004655	6	6 B3|6 27.38 cM	aquaporin 1	protein-coding	aquaporin-1|AQP-1|DER2|aquaporin-CHIP|delayed early response protein 2|growth factor-induced delayed early response protein|water channel protein for red blood cells and kidney proximal tubule
11855	Arhgap5	MGI:MGI:1332637|Ensembl:ENSMUSG00000035133	12	12 C1|12 22.16 cM	Rho GTPase activating protein 5	protein-coding	rho GTPase-activating protein 5|rho-type GTPase-activating protein 5
56795	Arl10	MGI:MGI:1930788|Ensembl:ENSMUSG00000025870	13	13|13 B1	ADP-ribosylation factor-like 10	protein-coding	ADP-ribosylation factor-like protein 10|ADP-ribosylation factor-like 10A|ADP-ribosylation factor-like membrane-associated protein
192195	Ash1l	MGI:MGI:2183158|Ensembl:ENSMUSG00000028053	3	3|3 F1	ASH1 like histone lysine methyltransferase	protein-coding	histone-lysine N-methyltransferase ASH1L|ASH1-like protein|absent small and homeotic disks protein 1 homolog|absent, small, or homeotic discs 1|ash1 (absent, small, or homeotic)-like|chromatin remodeling factor|probable histone-lysine N-methyltransferase ASH1L
11982	Atp10a	MGI:MGI:1330809|Ensembl:ENSMUSG00000025324	7	7|7 B5	ATPase, class V, type 10A	protein-coding	probable phospholipid-transporting ATPase VA|ATPase 10A, class V|ATPase, class 5|P-locus fat-associated ATPase|P4-ATPase flippase complex alpha subunit ATP10A
242341	Atp6v0d2	MGI:MGI:1924415|Ensembl:ENSMUSG00000028238	4	4|4 A3	ATPase, H+ transporting, lysosomal V0 subunit D2	protein-coding	V-type proton ATPase subunit d 2|ATPase, H+ transporting, V0 subunit D|V-ATPase subunit d 2|osteoclast-specific vacuolar ATP synthase|vacuolar proton pump subunit d 2|vacuolar proton-translocating ATPase d subunit d2
24115	Best1	MGI:MGI:1346332|Ensembl:ENSMUSG00000037418	19	19|19 A	bestrophin 1	protein-coding	bestrophin-1|best macular dystrophy|vitelliform macular dystrophy 2 homolog|vitelliform macular dystrophy protein 2 homolog
11799	Birc5	MGI:MGI:1203517|Ensembl:ENSMUSG00000017716	11	11|11 E2	baculoviral IAP repeat-containing 5	protein-coding	baculoviral IAP repeat-containing protein 5|apoptosis inhibitor 4|apoptosis inhibitor survivin|survivin
12153	Bmp1	MGI:MGI:88176|Ensembl:ENSMUSG00000022098	14	14 D2|14 36.32 cM	bone morphogenetic protein 1	protein-coding	bone morphogenetic protein 1|mammalian tolloid protein|procollagen C-proteinase
12160	Bmp5	MGI:MGI:88181|Ensembl:ENSMUSG00000032179	9	9 D|9 42.34 cM	bone morphogenetic protein 5	protein-coding	bone morphogenetic protein 5
12161	Bmp6	MGI:MGI:88182|Ensembl:ENSMUSG00000039004	13	13 A3.3|13 18.15 cM	bone morphogenetic protein 6	protein-coding	bone morphogenetic protein 6|VG-1-related protein
69550	Bst2	MGI:MGI:1916800|Ensembl:ENSMUSG00000046718	8	8|8 B3.3	bone marrow stromal cell antigen 2	protein-coding	bone marrow stromal antigen 2|DAMP-1 protein homolog|HM1.24 antigen|tetherin
12226	Btg1	MGI:MGI:88215|Ensembl:ENSMUSG00000036478	10	10|10 C3	B cell translocation gene 1, anti-proliferative	protein-coding	protein BTG1|B-cell translocation gene 1 protein
12411	Cbs	MGI:MGI:88285|Ensembl:ENSMUSG00000024039	17	17 B1|17 16.93 cM	cystathionine beta-synthase	protein-coding	cystathionine beta-synthase|beta-thionase|serine sulfhydrase
52609	Cbx7	MGI:MGI:1196439|Ensembl:ENSMUSG00000053411	15	15 E1|15 37.85 cM	chromobox 7	protein-coding	chromobox protein homolog 7|chromobox homolog 7
216613	Ccdc85a	MGI:MGI:2445069|Ensembl:ENSMUSG00000032878	11	11|11 A3.3	coiled-coil domain containing 85A	protein-coding	coiled-coil domain-containing protein 85A
12447	Ccne1	MGI:MGI:88316|Ensembl:ENSMUSG00000002068	7	7 B3|7 25.35 cM	cyclin E1	protein-coding	G1/S-specific cyclin-E1
630146	Cd101	MGI:MGI:2685862|Ensembl:ENSMUSG00000086564	3	3|3 F2.2	CD101 antigen	protein-coding	immunoglobulin superfamily member 2|EWI immunoglobulin subfamily member EWI-101|glu-Trp-Ile EWI motif-containing protein 101|immunoglobulin superfamily, member 2|leukocyte surface protein
102657	Cd276	MGI:MGI:2183926|Ensembl:ENSMUSG00000035914	9	9|9 B	CD276 antigen	protein-coding	CD276 antigen|B7 homolog 3|B7-H3|costimulatory molecule
217304	Cd300lb	MGI:MGI:2685099|Ensembl:ENSMUSG00000063193	11	11|11 E2	CD300 molecule like family member B	protein-coding	CMRF35-like molecule 7|CD300 antigen like family member B|CMRF-35-like molecule-7|IREM-3|immune receptor expressed on myeloid cells 3|leukocyte mono-Ig-like receptor 5
12580	Cdkn2c	MGI:MGI:105388|Ensembl:ENSMUSG00000028551	4	4 C7|4 51.32 cM	cyclin dependent kinase inhibitor 2C	protein-coding	cyclin-dependent kinase 4 inhibitor C|cyclin-dependent kinase 6 inhibitor|cyclin-dependent kinase inhibitor 2C (p18, inhibits CDK4)
386463	Cdsn	MGI:MGI:3505689|Ensembl:ENSMUSG00000039518	17	17|17 B1	corneodesmosin	protein-coding	corneodesmosin
12615	Cenpa	MGI:MGI:88375|Ensembl:ENSMUSG00000029177	5	5 B1|5 16.76 cM	centromere protein A	protein-coding	histone H3-like centromeric protein A|centromere autoantigen A|centrosomin A
224796	Clic5	MGI:MGI:1917912|Ensembl:ENSMUSG00000023959	17	17|17 B3	chloride intracellular channel 5	protein-coding	chloride intracellular channel protein 5
69574	Cmbl	MGI:MGI:1916824|Ensembl:ENSMUSG00000022235	15	15|15 B2	carboxymethylenebutenolidase-like (Pseudomonas)	protein-coding	carboxymethylenebutenolidase homolog
66054	Cndp2	MGI:MGI:1913304|Ensembl:ENSMUSG00000024644	18	18|18 E4	CNDP dipeptidase 2 (metallopeptidase M20 family)	protein-coding	cytosolic non-specific dipeptidase|cytosolic nonspecific dipeptidase|glutamate carboxypeptidase-like protein 1|peptidase 1|peptidase A
12817	Col13a1	MGI:MGI:1277201|Ensembl:ENSMUSG00000058806	10	10 32.29 cM|10 B4	collagen, type XIII, alpha 1	protein-coding	collagen alpha-1(XIII) chain|procollagen, type XIII, alpha 1|type XIII collagen
231207	Cpeb2	MGI:MGI:2442640|Ensembl:ENSMUSG00000039782	5	5|5 B3	cytoplasmic polyadenylation element binding protein 2	protein-coding	cytoplasmic polyadenylation element-binding protein 2|CPE-binding protein 2
214642	Cped1	MGI:MGI:2444814|Ensembl:ENSMUSG00000062980	6	6|6 A3.1	cadherin-like and PC-esterase domain containing 1	protein-coding	cadherin-like and PC-esterase domain-containing protein 1
12986	Csf3r	MGI:MGI:1339755|Ensembl:ENSMUSG00000028859	4	4 D2.2|4 59.77 cM	colony stimulating factor 3 receptor (granulocyte)	protein-coding	granulocyte colony-stimulating factor receptor|G-CSF receptor
76884	Cyfip2	MGI:MGI:1924134|Ensembl:ENSMUSG00000020340	11	11|11 B1.1	cytoplasmic FMR1 interacting protein 2	protein-coding	cytoplasmic FMR1-interacting protein 2|cyfip2|p53-inducible protein 121
56320	Dbn1	MGI:MGI:1931838|Ensembl:ENSMUSG00000034675	13	13 B1|13 30.06 cM	drebrin 1	protein-coding	drebrin|developmentally-regulated brain protein|drebrin A|drebrin E2
56419	Diaph3	MGI:MGI:1927222|Ensembl:ENSMUSG00000022021	14	14|14 E1	diaphanous related formin 3	protein-coding	protein diaphanous homolog 3
68545	Ecscr	MGI:MGI:1915795|Ensembl:ENSMUSG00000073599	18	18|18 B2	endothelial cell surface expressed chemotaxis and apoptosis regulator	protein-coding	endothelial cell-specific chemotaxis regulator|apoptosis regulator through modulating IAP expression|endothelial cell-specific molecule 2
208618	Etl4	MGI:MGI:95454|Ensembl:ENSMUSG00000036617	2	2 A3|2 14.27 cM	enhancer trap locus 4	protein-coding	sickle tail protein
230752	Eva1b	MGI:MGI:1922063|Ensembl:ENSMUSG00000050212	4	4|4 D2.2	eva-1 homolog B (C. elegans)	protein-coding	protein eva-1 homolog B|family with sequence similarity 176, member B|protein FAM176B
14048	Eya1	MGI:MGI:109344|Ensembl:ENSMUSG00000025932	1	1 A3|1 4.31 cM	EYA transcriptional coactivator and phosphatase 1	protein-coding	eyes absent homolog 1|eyes absent 1 homolog
14068	F7	MGI:MGI:109325|Ensembl:ENSMUSG00000031443	8	8 A1.1|8 5.73 cM	coagulation factor VII	protein-coding	coagulation factor VII|serum prothrombin conversion accelerator
107373	Fam111a	MGI:MGI:1915508|Ensembl:ENSMUSG00000024691	19	19 A|19	family with sequence similarity 111, member A	protein-coding	protein FAM111A
68187	Fam135a	MGI:MGI:1915437|Ensembl:ENSMUSG00000026153	1	1|1 A5	family with sequence similarity 135, member A	protein-coding	protein FAM135A
14109	Fau	MGI:MGI:102547|Ensembl:ENSMUSG00000038274	19	19 A|19 4.34 cM	Finkel-Biskis-Reilly murine sarcoma virus (FBR-MuSV) ubiquitously expressed (fox derived)	protein-coding	40S ribosomal protein S30|MNSF-beta|monoclonal non-specific suppressor factor beta|monoclonal nonspecific suppressor factor beta|monoclonal nonspecific suppressor factor betamonoclonal nonspecific suppressor factor beta|ubiquitin-like protein FUBI
230904	Fbxo2	MGI:MGI:2446216|Ensembl:ENSMUSG00000041556	4	4 E2|4 78.68 cM	F-box protein 2	protein-coding	F-box only protein 2|prion protein ligand 4
14254	Flt1	MGI:MGI:95558|Ensembl:ENSMUSG00000029648	5	5 G3|5 87.01 cM	FMS-like tyrosine kinase 1	protein-coding	vascular endothelial growth factor receptor 1|embryonic receptor kinase 2|tyrosine-protein kinase receptor FLT|vascular permeability factor receptor
14235	Foxm1	MGI:MGI:1347487|Ensembl:ENSMUSG00000001517	6	6 F3|6 62.98 cM	forkhead box M1	protein-coding	forkhead box protein M1|forkhead homolog 16|trident|winged-helix transcription factor Trident
14289	Fpr2	MGI:MGI:1278319|Ensembl:ENSMUSG00000052270	17	17|17 A3.2	formyl peptide receptor 2	protein-coding	formyl peptide receptor 2|N-formylpeptide receptor-like 2|formyl peptide receptor, related sequence 2|formylpeptide receptor-related sequence 2|lipoxin A4 receptor-like protein
213054	Gabpb2	MGI:MGI:95612|Ensembl:ENSMUSG00000038766	3	3 F2.1|3 40.74 cM	GA repeat binding protein, beta 2	protein-coding	GA-binding protein subunit beta-2|GA-binding protein beta-2-1|GABP subunit beta-2|GABP subunit beta-2-1|GABPB-2
14432	Gap43	MGI:MGI:95639|Ensembl:ENSMUSG00000047261	16	16 B4|16 28.37 cM	growth associated protein 43	protein-coding	neuromodulin|axonal membrane protein GAP-43|brain abundant, membrane attached signal protein 2|calmodulin-binding protein P-57|growth accentuating protein 43
227671	Gbgt1	MGI:MGI:2449143|Ensembl:ENSMUSG00000026829	2	2|2 A3	globoside alpha-1,3-N-acetylgalactosaminyltransferase 1	protein-coding	globoside alpha-1,3-N-acetylgalactosaminyltransferase 1|forssman glycolipid synthase|forssman glycolipid synthetase
14544	Gda	MGI:MGI:95678|Ensembl:ENSMUSG00000058624	19	19 B|19 14.32 cM	guanine deaminase	protein-coding	guanine deaminase|guanase|guanine aminase|guanine aminohydrolase
14580	Gfap	MGI:MGI:95697|Ensembl:ENSMUSG00000020932	11	11 E1|11 66.48 cM	glial fibrillary acidic protein	protein-coding	glial fibrillary acidic protein|intermediate filament protein
14623	Gjb6	MGI:MGI:107588|Ensembl:ENSMUSG00000040055	14	14 C3|14 30.1 cM	gap junction protein, beta 6	protein-coding	gap junction beta-6 protein|connexin-30|gap junction membrane channel protein beta 6
384009	Glipr2	MGI:MGI:1917770|Ensembl:ENSMUSG00000028480	4	4|4 B1	GLI pathogenesis-related 2	protein-coding	Golgi-associated plant pathogenesis-related protein 1|gliPR 2|glioma pathogenesis-related protein 2|golgi-associated PR-1 protein
100039026	Gm10031	MGI:MGI:3704198	1	1|1 G3	predicted pseudogene 10031	pseudo	-
434402	Gm5617	MGI:MGI:3643566|Ensembl:ENSMUSG00000042293	9	9|9 A5.3	predicted gene 5617	protein-coding	uncharacterized protein C11orf71 homolog
381413	Gpr176	MGI:MGI:2685858|Ensembl:ENSMUSG00000040133	2	2|2 E5	G protein-coupled receptor 176	protein-coding	G-protein coupled receptor 176|probable G-protein coupled receptor 176|G-protein coupled receptor AGR9
14778	Gpx3	MGI:MGI:105102|Ensembl:ENSMUSG00000018339	11	11|11 B1.3	glutathione peroxidase 3	protein-coding	glutathione peroxidase 3|GPx-3|GPx-P|extracellular GPx|plasma GPx|plasma glutathione peroxidase
14802	Gria4	MGI:MGI:95811|Ensembl:ENSMUSG00000025892	9	9 A1|9 2.46 cM	glutamate receptor, ionotropic, AMPA4 (alpha 4)	protein-coding	glutamate receptor 4|AMPA-selective glutamate receptor 4|glutamate receptor channel alpha 4|glutamate receptor ionotropic, AMPA 4|spike wave 1
14913	Guca1a	MGI:MGI:102770|Ensembl:ENSMUSG00000023982	17	17|17 C	guanylate cyclase activator 1a (retina)	protein-coding	guanylyl cyclase-activating protein 1|GCAP 1
70676	Gulp1	MGI:MGI:1920407|Ensembl:ENSMUSG00000056870	1	1|1 C1.1	GULP, engulfment adaptor PTB domain containing 1	protein-coding	PTB domain-containing engulfment adapter protein 1|CED 6|PTB domain adapter protein CED-6|cell death protein 6 homolog
243529	H1fx	MGI:MGI:2685307|Ensembl:ENSMUSG00000044927	6	6|6 D1	H1 histone family, member X	protein-coding	H1 histone family, member X
15270	H2afx	MGI:MGI:102688|Ensembl:ENSMUSG00000049932	9	9 A5.2|9 24.84 cM	H2A histone family, member X	protein-coding	histone H2AX|H2a/x|histone 5 protein 2ax|histone H2A.x
15245	Hhip	MGI:MGI:1341847|Ensembl:ENSMUSG00000064325	8	8 C1|8 37.95 cM	Hedgehog-interacting protein	protein-coding	hedgehog-interacting protein
212032	Hk3	MGI:MGI:2670962|Ensembl:ENSMUSG00000025877	13	13|13 B1	hexokinase 3	protein-coding	hexokinase-3|hexokinase type III
15507	Hspb1	MGI:MGI:96240|Ensembl:ENSMUSG00000004951	5	5 G2|5 75.51 cM	heat shock protein 1	protein-coding	heat shock protein beta-1|HSP 25|HSP 27|growth-related 25 kDa protein|heat shock 25 kDa protein|heat shock 27 kDa protein|heat shock 27kDa protein 1|heat shock protein, 25 kDa|p25|truncated hsp25
16319	Incenp	MGI:MGI:1313288|Ensembl:ENSMUSG00000024660	19	19 A|19 6.1 cM	inner centromere protein	protein-coding	inner centromere protein
16323	Inhba	MGI:MGI:96570|Ensembl:ENSMUSG00000041324	13	13 A1|13 5.85 cM	inhibin beta-A	protein-coding	inhibin beta A chain|activin A|activin beta-A chain
404710	Iqgap3	MGI:MGI:3028642|Ensembl:ENSMUSG00000028068	3	3 F1|3 38.78 cM	IQ motif containing GTPase activating protein 3	protein-coding	ras GTPase-activating-like protein IQGAP3
16438	Itpr1	MGI:MGI:96623|Ensembl:ENSMUSG00000030102	6	6 E1|6 49.74 cM	inositol 1,4,5-trisphosphate receptor 1	protein-coding	inositol 1,4,5-trisphosphate receptor type 1|IP3 receptor|InsP>3<R type I|Purkinje cell protein 1|inositol 1,4,5-trisphosphate-binding protein P400|opisthotonus|protein PCD-6|type 1 InsP3 receptor|type 1 inositol 1,4,5-trisphosphate receptor
244349	Kat6a	MGI:MGI:2442415|Ensembl:ENSMUSG00000031540	8	8|8 A2	K(lysine) acetyltransferase 6A	protein-coding	histone acetyltransferase KAT6A|MOZ, YBF2/SAS3, SAS2 and TIP60 protein 3|MYST histone acetyltransferase (monocytic leukemia) 3|histone acetyltransferase MYST3|monocytic leukemia zinc finger homolog|monocytic leukemia zinc finger protein|zinc finger protein 220
16518	Kcnj2	MGI:MGI:104744|Ensembl:ENSMUSG00000041695	11	11 E2|11 75.23 cM	potassium inwardly-rectifying channel, subfamily J, member 2	protein-coding	inward rectifier potassium channel 2|IRK-1|inward rectifier K(+) channel Kir2.1|potassium channel, inwardly rectifying subfamily J member 2
217826	Kcnk13	MGI:MGI:2384976|Ensembl:ENSMUSG00000045404	12	12|12 E	potassium channel, subfamily K, member 13	protein-coding	potassium channel subfamily K member 13|THIK-1|tandem pore domain halothane-inhibited potassium channel 1
105785	Kdelr3	MGI:MGI:2145953|Ensembl:ENSMUSG00000010830	15	15|15 E1	KDEL (Lys-Asp-Glu-Leu) endoplasmic reticulum protein retention receptor 3	protein-coding	ER lumen protein-retaining receptor 3|KDEL endoplasmic reticulum protein retention receptor 3|KDEL receptor 3
219094	Khnyn	MGI:MGI:2451333|Ensembl:ENSMUSG00000047153	14	14|14 C3	KH and NYN domain containing	protein-coding	protein KHNYN|KH and NYN domain-containing protein
16571	Kif4	MGI:MGI:108389|Ensembl:ENSMUSG00000034311	X	X C3|X 43.72 cM	kinesin family member 4	protein-coding	chromosome-associated kinesin KIF4|N-5 kinesin|chromokinesin|kinesin heavy chain member 4
16597	Klf12	MGI:MGI:1333796|Ensembl:ENSMUSG00000072294	14	14 E2.2-E2.3|14 50.9 cM	Kruppel-like factor 12	protein-coding	Krueppel-like factor 12|transcriptional repressor AP-2rep
16601	Klf9	MGI:MGI:1333856|Ensembl:ENSMUSG00000033863	19	19|19 B	Kruppel-like factor 9	protein-coding	Krueppel-like factor 9|BTE-binding protein 1|GC-box-binding protein 1|basic transcription element binding protein 1|transcription factor BTEB1
214162	Kmt2a	MGI:MGI:96995|Ensembl:ENSMUSG00000002028	9	9 A5.2|9 24.84 cM	lysine (K)-specific methyltransferase 2A	protein-coding	histone-lysine N-methyltransferase 2A|histone-lysine N-methyltransferase MLL|myeloid/lymphoid or mixed-lineage leukemia protein 1|trithorax Drosophila|zinc finger protein HRX
69188	Kmt2e	MGI:MGI:1924825|Ensembl:ENSMUSG00000029004	5	5|5 A3	lysine (K)-specific methyltransferase 2E	protein-coding	inactive histone-lysine N-methyltransferase 2E|histone-lysine N-methyltransferase 2E|histone-lysine N-methyltransferase MLL5|myeloid/lymphoid or mixed-lineage leukemia protein 5 homolog
51944	Knstrn	MGI:MGI:1289298|Ensembl:ENSMUSG00000027331	2	2|2 E5	kinetochore-localized astrin/SPAG5 binding	protein-coding	small kinetochore-associated protein|TRAF4 associated factor 1 homolog|TRAF4-associated factor 1|kinastrin|kinetochore-localized astrin-binding protein|kinetochore-localized astrin/SPAG5-binding protein|putative TRAF4-associated factor 1
56743	Lat2	MGI:MGI:1926479|Ensembl:ENSMUSG00000040751	5	5|5 G2	linker for activation of T cells family, member 2	protein-coding	linker for activation of T-cells family member 2|Williams-Beuren syndrome chromosome region 5 homolog|linker for activation of B-cells|membrane-associated adapter molecule|non-T cell activation linker|williams-Beuren syndrome chromosomal region 15 protein homolog
16819	Lcn2	MGI:MGI:96757|Ensembl:ENSMUSG00000026822	2	2 B|2 22.09 cM	lipocalin 2	protein-coding	neutrophil gelatinase-associated lipocalin|SV-40-induced 24P3 protein|neu-related lipocalin|oncogene 24p3|p25|secreted inducible protein 24|siderocalin LCN2
232798	Leng8	MGI:MGI:2142195|Ensembl:ENSMUSG00000035545	7	7|7 A1	leukocyte receptor cluster (LRC) member 8	protein-coding	leukocyte receptor cluster member 8 homolog
93689	Lmod1	MGI:MGI:2135671|Ensembl:ENSMUSG00000048096	1	1|1 E4	leiomodin 1 (smooth muscle)	protein-coding	leiomodin-1
76905	Lrg1	MGI:MGI:1924155|Ensembl:ENSMUSG00000037095	17	17 29.17 cM|17 D	leucine-rich alpha-2-glycoprotein 1	protein-coding	leucine-rich alpha-2-glycoprotein
17118	Marcks	MGI:MGI:96907|Ensembl:ENSMUSG00000069662	10	10 B1|10 19.49 cM	myristoylated alanine rich protein kinase C substrate	protein-coding	myristoylated alanine-rich C-kinase substrate|80K protein
69189	Mcemp1	MGI:MGI:1916439|Ensembl:ENSMUSG00000013974	8	8 A1.1|8 1.92 cM	mast cell expressed membrane protein 1	protein-coding	mast cell-expressed membrane protein 1|mast cell-expressed membrane protein 1 homolog
17215	Mcm3	MGI:MGI:101845|Ensembl:ENSMUSG00000041859	1	1|1 A4	minichromosome maintenance complex component 3	protein-coding	DNA replication licensing factor MCM3|DNA polymerase alpha holoenzyme-associated protein P1|mini chromosome maintenance deficient|minichromosome maintenance deficient 3
17242	Mdk	MGI:MGI:96949|Ensembl:ENSMUSG00000027239	2	2 E1|2 50.63 cM	midkine	protein-coding	midkine|retinoic acid-induced differentiation factor|retinoic acid-responsive protein
59024	Med12	MGI:MGI:1926212|Ensembl:ENSMUSG00000079487	X	X|X D	mediator complex subunit 12	protein-coding	mediator of RNA polymerase II transcription subunit 12|OPA-containing protein 1|mediator of RNA polymerase II transcription, subunit 12 homolog|thyroid hormone receptor-associated protein complex 230 kDa component|trinucleotide repeat containing 11 (THR-associated protein)|trinucleotide repeat containing 11 (THR-associated protein, 230 kDa subunit)|trinucleotide repeat-containing gene 11 protein
243864	Mill2	MGI:MGI:2179989|Ensembl:ENSMUSG00000040987	7	7 A3|7 9.35 cM	MHC I like leukocyte 2	protein-coding	MHC I like leukocyte 2|MHC class I-like located near the LRC, 2|VMHC class I polypeptide-related sequence B
17392	Mmp3	MGI:MGI:97010|Ensembl:ENSMUSG00000043613	9	9 A1|9 2.46 cM	matrix metallopeptidase 3	protein-coding	stromelysin-1|matrix metalloproteinase 3|progelatinase|transin-1
14012	Mpzl2	MGI:MGI:1289160|Ensembl:ENSMUSG00000032092	9	9 A5.2|9 24.84 cM	myelin protein zero-like 2	protein-coding	myelin protein zero-like protein 2|epithelial V-like antigen 1
66047	Mrpl54	MGI:MGI:1913297|Ensembl:ENSMUSG00000034932	10	10 C1|10 39.72 cM	mitochondrial ribosomal protein L54	protein-coding	39S ribosomal protein L54, mitochondrial|L54mt|MRP-L54
121022	Mrps6	MGI:MGI:2153111|Ensembl:ENSMUSG00000039680	16	16|16 C4	mitochondrial ribosomal protein S6	protein-coding	28S ribosomal protein S6, mitochondrial|MRP-S6|S6mt
76626	Msi2	MGI:MGI:1923876|Ensembl:ENSMUSG00000069769	11	11|11 C	musashi RNA-binding protein 2	protein-coding	RNA-binding protein Musashi homolog 2|Musashi2|musashi-2
68235	Mturn	MGI:MGI:1915485|Ensembl:ENSMUSG00000038065	6	6|6 B3	maturin, neural progenitor differentiation regulator homolog (Xenopus)	protein-coding	maturin|UPF0452 protein C7orf41 homolog|maturin neural progenitor differentiation regulator protein homolog
17880	Myh11	MGI:MGI:102643|Ensembl:ENSMUSG00000018830	16	16 A1|16 9.71 cM	myosin, heavy polypeptide 11, smooth muscle	protein-coding	myosin-11|myosin heavy chain 11, smooth muscle|myosin heavy chain, smooth muscle isoform
107589	Mylk	MGI:MGI:894806|Ensembl:ENSMUSG00000022836	16	16|16 B3	myosin, light polypeptide kinase	protein-coding	myosin light chain kinase, smooth muscle|kinase-related protein|mylk|telokin
69352	Necab1	MGI:MGI:1916602|Ensembl:ENSMUSG00000040536	4	4|4 A2	N-terminal EF-hand calcium binding protein 1	protein-coding	N-terminal EF-hand calcium-binding protein 1|EF-hand calcium-binding protein 1
59126	Nek6	MGI:MGI:1891638|Ensembl:ENSMUSG00000026749	2	2 B|2 24.41 cM	NIMA (never in mitosis gene a)-related expressed kinase 6	protein-coding	serine/threonine-protein kinase Nek6|NIMA-related expressed kinase 6|never in mitosis A-related kinase 6|nimA-related protein kinase 6
18113	Nnmt	MGI:MGI:1099443|Ensembl:ENSMUSG00000032271	9	9 A5.3|9 26.45 cM	nicotinamide N-methyltransferase	protein-coding	nicotinamide N-methyltransferase
170484	Nphs2	MGI:MGI:2157018|Ensembl:ENSMUSG00000026602	1	1|1 G3	nephrosis 2, podocin	protein-coding	podocin|nephrosis 2 homolog, podocin
103466	Nt5dc3	MGI:MGI:3513266|Ensembl:ENSMUSG00000054027	10	10|10 C1	5'-nucleotidase domain containing 3	protein-coding	5'-nucleotidase domain-containing protein 3|TU12B1-TY protein homolog
50914	Olig1	MGI:MGI:1355334|Ensembl:ENSMUSG00000046160	16	16|16 C3.3	oligodendrocyte transcription factor 1	protein-coding	oligodendrocyte transcription factor 1|oligodendrocyte-specific bHLH transcription factor 1
18413	Osm	MGI:MGI:104749|Ensembl:ENSMUSG00000058755	11	11 A1|11 2.94 cM	oncostatin M	protein-coding	oncostatin-M
320452	P4ha3	MGI:MGI:2444049|Ensembl:ENSMUSG00000051048	7	7|7 E2	procollagen-proline, 2-oxoglutarate 4-dioxygenase (proline 4-hydroxylase), alpha polypeptide III	protein-coding	prolyl 4-hydroxylase subunit alpha-3|4-PH alpha-3|collagen prolyl 4-hydroxylase alpha 3|procollagen-proline,2-oxoglutarate-4-dioxygenase subunit alpha-3
93706	Pcdhgc3	MGI:MGI:1935201|Ensembl:ENSMUSG00000102918	18	18 B3|18 19.67 cM	protocadherin gamma subfamily C, 3	protein-coding	protocadherin gamma-C3|protocadherin 2
30052	Pcsk1n	MGI:MGI:1353431|Ensembl:ENSMUSG00000039278	X	X|X A1.1	proprotein convertase subtilisin/kexin type 1 inhibitor	protein-coding	proSAAS|IA-4|basic protein IA-4|big PEN LEN|big SAAS|granin-like neuroendocrine peptide|little LEN|little SAAS|pancreas protein 3|pro-SAAS|proprotein convertase 1 inhibitor|protein serine alanine alanine serine
18597	Pdha1	MGI:MGI:97532|Ensembl:ENSMUSG00000031299	X	X F4|X 73.95 cM	pyruvate dehydrogenase E1 alpha 1	protein-coding	pyruvate dehydrogenase E1 component subunit alpha, somatic form, mitochondrial|PDHE1-A type I|pyruvate dehydrogenase E1alpha subunit
216134	Pdxk	MGI:MGI:1351869|Ensembl:ENSMUSG00000032788	10	10 C1|10 39.72 cM	pyridoxal (pyridoxine, vitamin B6) kinase	protein-coding	pyridoxal kinase|pyridoxine kinase
219131	Phf11a	MGI:MGI:1918441|Ensembl:ENSMUSG00000044703	14	14|14 C3	PHD finger protein 11A	protein-coding	PHD finger protein 11A|PHD finger protein 11
236451	Phf11b	MGI:MGI:3645789|Ensembl:ENSMUSG00000091649	14	14|14 C3	PHD finger protein 11B	protein-coding	PHD finger protein 11 family member
27280	Phlda3	MGI:MGI:1351485|Ensembl:ENSMUSG00000041801	1	1 E4|1 59.26 cM	pleckstrin homology like domain, family A, member 3	protein-coding	pleckstrin homology-like domain family A member 3|TDAG/lpl homolog 1|TDAG51/Ipl homolog 1
67220	Plekho1	MGI:MGI:1914470|Ensembl:ENSMUSG00000015745	3	3|3 F2.1	pleckstrin homology domain containing, family O member 1	protein-coding	pleckstrin homology domain-containing family O member 1|CK2 interacting protein 1|Jun zipper-associated 2|PH domain-containing family O member 1|TNF intracellular domain-interacting protein
18821	Pln	MGI:MGI:97622|Ensembl:ENSMUSG00000038583	10	10|10 B3	phospholamban	protein-coding	cardiac phospholamban
84094	Plvap	MGI:MGI:1890497|Ensembl:ENSMUSG00000034845	8	8 B3.3|8 34.43 cM	plasmalemma vesicle associated protein	protein-coding	plasmalemma vesicle-associated protein|MECA-32 antigen|plasmalemma vesicle protein 1
66625	Pnisr	MGI:MGI:1913875|Ensembl:ENSMUSG00000028248	4	4|4 A3	PNN interacting serine/arginine-rich	protein-coding	arginine/serine-rich protein PNISR|SRrp130|serine/arginine-rich splicing factor 18|serine/arginine-rich-splicing regulatory protein 130|splicing factor, arginine/serine-rich 130|splicing factor, arginine/serine-rich 18
50706	Postn	MGI:MGI:1926321|Ensembl:ENSMUSG00000027750	3	3|3 C	periostin, osteoblast specific factor	protein-coding	periostin|osteoblast specific factor 2 (fasciclin I-like)|osteoblast-specific factor 2|periostin-like factor
19013	Ppara	MGI:MGI:104740|Ensembl:ENSMUSG00000022383	15	15 E2|15 40.42 cM	peroxisome proliferator activated receptor alpha	protein-coding	peroxisome proliferator-activated receptor alpha|nuclear receptor subfamily 1 group C member 1
329251	Ppp1r12b	MGI:MGI:1916417|Ensembl:ENSMUSG00000073557	1	1|1 E4	protein phosphatase 1, regulatory subunit 12B	protein-coding	protein phosphatase 1 regulatory subunit 12B|myosin phosphatase target subunit 2|myosin phosphatase-targeting subunit 2|protein phosphatase 1, regulatory (inhibitor) subunit 12B
18938	Ppp1r14b	MGI:MGI:107682|Ensembl:ENSMUSG00000056612	19	19|19 A	protein phosphatase 1, regulatory inhibitor subunit 14B	protein-coding	protein phosphatase 1 regulatory subunit 14B|phosphatase holoenzyme inhibitor 1|phospholipase C-beta-3 neighbouring gene protein|phospholipase c neighboring
320717	Pptc7	MGI:MGI:2444593|Ensembl:ENSMUSG00000038582	5	5|5 F	PTC7 protein phosphatase homolog	protein-coding	protein phosphatase PTC7 homolog|T-cell activation protein phosphatase 2C
66494	Prelid1	MGI:MGI:1913744|Ensembl:ENSMUSG00000021486	13	13|13 B1	PRELI domain containing 1	protein-coding	PRELI domain-containing protein 1, mitochondrial|PX19 homolog|protein of relevant evolutionary and lymphoid interest|px19-like protein
16913	Psmb8	MGI:MGI:1346527|Ensembl:ENSMUSG00000024338	17	17 B1|17 17.98 cM	proteasome (prosome, macropain) subunit, beta type 8 (large multifunctional peptidase 7)	protein-coding	proteasome subunit beta type-8|MC13 (LMP7)|large multifunctional protease 7|low molecular mass protein 7|macropain subunit C13|multicatalytic endopeptidase complex subunit C13|proteasome component C13|proteasome subunit MC13|proteasome subunit beta-5i|proteosome (prosome, macropain) subunit, beta type 8 (large multifunctional peptidase 7)|proteosome beta 8 subunit
19204	Ptafr	MGI:MGI:106066|Ensembl:ENSMUSG00000056529	4	4 D2.3|4 65.56 cM	platelet-activating factor receptor	protein-coding	platelet-activating factor receptor|PAF receptor
223332	Ranbp3l	MGI:MGI:2444654|Ensembl:ENSMUSG00000048424	15	15|15 A1	RAN binding protein 3-like	protein-coding	ran-binding protein 3-like
217944	Rapgef5	MGI:MGI:2444365|Ensembl:ENSMUSG00000041992	12	12|12 F2	Rap guanine nucleotide exchange factor (GEF) 5	protein-coding	rap guanine nucleotide exchange factor 5|M-Ras-regulated Rap GEF|MR-GEF|Mras regulated guanine nucleotide exchange factor|guanine nucleotide exchange factor for Rap1
98711	Rdh10	MGI:MGI:1924238|Ensembl:ENSMUSG00000025921	1	1 A3|1 4.94 cM	retinol dehydrogenase 10 (all-trans)	protein-coding	retinol dehydrogenase 10
67865	Rgs10	MGI:MGI:1915115|Ensembl:ENSMUSG00000030844	7	7|7 F3	regulator of G-protein signalling 10	protein-coding	regulator of G-protein signaling 10
66889	Rnf128	MGI:MGI:1914139|Ensembl:ENSMUSG00000031438	X	X|X F1	ring finger protein 128	protein-coding	E3 ubiquitin-protein ligase RNF128|RING-type E3 ubiquitin transferase RNF128|gene related to anergy in lymphocytes protein|goliath-related E3 ubiquitin-protein ligase 1
19899	Rpl18	MGI:MGI:98003|Ensembl:ENSMUSG00000059070	7	7|7 B3	ribosomal protein L18	protein-coding	60S ribosomal protein L18
19921	Rpl19	MGI:MGI:98020|Ensembl:ENSMUSG00000017404	11	11|11 D	ribosomal protein L19	protein-coding	60S ribosomal protein L19
19981	Rpl37a	MGI:MGI:98068|Ensembl:ENSMUSG00000046330	1	1|1 C3	ribosomal protein L37a	protein-coding	60S ribosomal protein L37a
20054	Rps15	MGI:MGI:98117|Ensembl:ENSMUSG00000063457	10	10|10 C1	ribosomal protein S15	protein-coding	40S ribosomal protein S15
20115	Rps7	MGI:MGI:1333818|Ensembl:ENSMUSG00000061477	12	12|12 A2	ribosomal protein S7	protein-coding	40S ribosomal protein S7
239405	Rspo2	MGI:MGI:1922667|Ensembl:ENSMUSG00000051920	15	15 B3.1-B3.2|15 16.73 cM	R-spondin 2	protein-coding	R-spondin-2|R-spondin 2 homolog|cristin-2|cysteine-rich and single thrombospondin domain-containing protein 2|mCristin-2|roof plate-specific spondin-2
60406	Sap30	MGI:MGI:1929129|Ensembl:ENSMUSG00000031609	8	8 B2|8 29.85 cM	sin3 associated polypeptide	protein-coding	histone deacetylase complex subunit SAP30|30 kDa Sin3-associated polypeptide|Sin3-associated protein|sap30|sin3 associated polypeptide, 30kD|sin3 corepressor complex subunit SAP30|sin3-associated polypeptide p30|sin3-associated polypeptide, 30 kDa
19018	Scand1	MGI:MGI:1343132|Ensembl:ENSMUSG00000046229	2	2|2 H1	SCAN domain-containing 1	protein-coding	SCAN domain-containing protein 1|leucine-rich-domain inter-acting protein 1|peroxisome proliferative activated receptor, gamma, coactivator 2
20344	Selp	MGI:MGI:98280|Ensembl:ENSMUSG00000026580	1	1 H2.2|1 71.42 cM	selectin, platelet	protein-coding	P-selectin|CD62 antigen-like family member P|granule membrane protein 140|leukocyte-endothelial cell adhesion molecule 3|platelet activation dependent granule-external membrane protein
230779	Serinc2	MGI:MGI:1919132|Ensembl:ENSMUSG00000023232	4	4|4 D2.2	serine incorporator 2	protein-coding	serine incorporator 2
55948	Sfn	MGI:MGI:1891831|Ensembl:ENSMUSG00000047281	4	4 D2.3|4 66.25 cM	stratifin	protein-coding	14-3-3 protein sigma|14-3-3 sigma protein|tyrosine 3-monooxygenase/tryptophan 5-monooxygenase activation protein, sigma polypeptide
24055	Sh3bp2	MGI:MGI:1346349|Ensembl:ENSMUSG00000054520	5	5|5 B2	SH3-domain binding protein 2	protein-coding	SH3 domain-binding protein 2
20408	Sh3gl3	MGI:MGI:700011|Ensembl:ENSMUSG00000030638	7	7 D3|7 47.15 cM	SH3-domain GRB2-like 3	protein-coding	endophilin-A3|SH3 domain protein 2 C2|SH3 domain protein 2C|SH3 domain-containing GRB2-like protein 3|endophilin III|endophilin-3
83382	Siglece	MGI:MGI:1932475|Ensembl:ENSMUSG00000030474	7	7 B3|7	sialic acid binding Ig-like lectin E	protein-coding	sialic acid-binding Ig-like lectin 12|MIS|SIGLEC-like 1|myeloid inhibitory siglec|sialic acid binding Ig-like lectin 5|sialic acid-binding Ig-like lectin-like 1|sialic acid-binding immunoglobulin-like lectin E|siglec-12|siglec-5|siglec-E|siglec-L1
243755	Slc13a4	MGI:MGI:2442367|Ensembl:ENSMUSG00000029843	6	6|6 B1	solute carrier family 13 (sodium/sulfate symporters), member 4	protein-coding	solute carrier family 13 member 4
108052	Slc14a1	MGI:MGI:1351654|Ensembl:ENSMUSG00000059336	18	18|18 E3	solute carrier family 14 (urea transporter), member 1	protein-coding	urea transporter 1|solute carrier family 14 member 1|urea transporter B|urea transporter, erythrocyte
18399	Slc22a6	MGI:MGI:892001|Ensembl:ENSMUSG00000024650	19	19 A|19 5.44 cM	solute carrier family 22 (organic anion transporter), member 6	protein-coding	solute carrier family 22 member 6|kidney-specific transport protein|mNKT|mROAT1|novel kidney transcript|organic anion transporter 1|organic cationic transporter-like 1|renal organic anion transporter 1
226781	Slc30a10	MGI:MGI:2685058|Ensembl:ENSMUSG00000026614	1	1|1 H5	solute carrier family 30, member 10	protein-coding	zinc transporter 10|znT-10
72027	Slc39a4	MGI:MGI:1919277|Ensembl:ENSMUSG00000063354	15	15|15 D3	solute carrier family 39 (zinc transporter), member 4	protein-coding	zinc transporter ZIP4|activated in W/Wv mouse stomach 2|zrt- and Irt-like protein 4
215113	Slc43a2	MGI:MGI:2442746|Ensembl:ENSMUSG00000038178	11	11|11 B5	solute carrier family 43, member 2	protein-coding	large neutral amino acids transporter small subunit 4|L-type amino L-acid transporter 4|L-type amino acid transporter 4
114479	Slc5a5	MGI:MGI:2149330|Ensembl:ENSMUSG00000000792	8	8|8 B3.3	solute carrier family 5 (sodium iodide symporter), member 5	protein-coding	sodium/iodide cotransporter|Na(+)/I(-) cotransporter|Na(+)/I(-) symporter|sodium-iodide symporter|solute carrier family 5 member 5
14411	Slc6a12	MGI:MGI:95628|Ensembl:ENSMUSG00000030109	6	6|6 F1	solute carrier family 6 (neurotransmitter transporter, betaine/GABA), member 12	protein-coding	sodium- and chloride-dependent betaine transporter|Na(+)/Cl(-) betaine/GABA transporter|gamma-aminobutyric acid (GABA-A) transporter 2|sodium- and chloride-dependent GABA transporter 2|solute carrier family 6 member 12
102680	Slc6a20a	MGI:MGI:2143217|Ensembl:ENSMUSG00000036814	9	9 F4|9 74.26 cM	solute carrier family 6 (neurotransmitter transporter), member 20A	protein-coding	sodium- and chloride-dependent transporter XTRP3A|IMINO-B|X transporter protein 3 similar 1|slc6a20a|solute carrier family 6 member 20A
241919	Slc7a14	MGI:MGI:3040688|Ensembl:ENSMUSG00000069072	3	3|3 A3	solute carrier family 7 (cationic amino acid transporter, y+ system), member 14	protein-coding	probable cationic amino acid transporter|solute carrier family 7, member 14
67847	Sncaip	MGI:MGI:1915097|Ensembl:ENSMUSG00000024534	18	18|18 D1	synuclein, alpha interacting protein (synphilin)	protein-coding	synphilin-1|alpha-synuclein-interacting protein
20623	Snrk	MGI:MGI:108104|Ensembl:ENSMUSG00000038145	9	9|9 F4	SNF related kinase	protein-coding	SNF-related serine/threonine-protein kinase|SNF1-related kinase
223920	Soat2	MGI:MGI:1332226|Ensembl:ENSMUSG00000023045	15	15 F2|15 57.33 cM	sterol O-acyltransferase 2	protein-coding	sterol O-acyltransferase 2|ACAT-2|acyl-CoA:cholesterol acyltransferase|acyl-coenzyme A:cholesterol acyltransferase 2|cholesterol acyltransferase 2
20411	Sorbs1	MGI:MGI:700014|Ensembl:ENSMUSG00000025006	19	19 C3|19 34.25 cM	sorbin and SH3 domain containing 1	protein-coding	sorbin and SH3 domain-containing protein 1|SH3 domain protein 5|c-Cbl-associated protein|ponsin|sorbs1
234214	Sorbs2	MGI:MGI:1924574|Ensembl:ENSMUSG00000031626	8	8|8 B1.1	sorbin and SH3 domain containing 2	protein-coding	sorbin and SH3 domain-containing protein 2|Arg/Abl-binding protein 2|Arg/Abl-interacting protein ArgBP2|arg-binding protein 2|arg/Abl-interacting protein 2
20663	Sos2	MGI:MGI:98355|Ensembl:ENSMUSG00000034801	12	12 C2|12 28.93 cM	SOS Ras/Rho guanine nucleotide exchange factor 2	protein-coding	son of sevenless homolog 2
54141	Spag5	MGI:MGI:1927470|Ensembl:ENSMUSG00000002055	11	11 B5|11 46.74 cM	sperm associated antigen 5	protein-coding	sperm-associated antigen 5|astrin|microtubule-associated protein|mitotic spindle-associated protein p126
20742	Sptbn1	MGI:MGI:98388|Ensembl:ENSMUSG00000020315	11	11 A3.3|11 17.44 cM	spectrin beta, non-erythrocytic 1	protein-coding	spectrin beta chain, non-erythrocytic 1|beta fodrin|beta-II spectrin|beta-spectrin 2, non-erythrocytic|brain spectrin|embryonic liver fodrin|fodrin beta chain|non-erythrocytic|spectrin G|spectrin beta 2|spectrin beta chain, brain 1|spectrin, non-erythroid beta chain 1
60510	Syt9	MGI:MGI:1926373|Ensembl:ENSMUSG00000062542	7	7|7 E3	synaptotagmin IX	protein-coding	synaptotagmin-9|synaptotagmin V|sytIX
21346	Tagln2	MGI:MGI:1312985|Ensembl:ENSMUSG00000026547	1	1 H3|1 79.89 cM	transgelin 2	protein-coding	transgelin-2|SM22-beta
66411	Tbcb	MGI:MGI:1913661|Ensembl:ENSMUSG00000006095	7	7|7 B1	tubulin folding cofactor B	protein-coding	tubulin-folding cofactor B|cytoskeleton-associated protein 1|cytoskeleton-associated protein CKAPI|tubulin-specific chaperone B
21419	Tfap2b	MGI:MGI:104672|Ensembl:ENSMUSG00000025927	1	1|1 A3	transcription factor AP-2 beta	protein-coding	transcription factor AP-2-beta|AP2-beta|activating enhancer-binding protein 2 beta
81879	Tfcp2l1	MGI:MGI:2444691|Ensembl:ENSMUSG00000026380	1	1|1 E2.3	transcription factor CP2-like 1	protein-coding	transcription factor CP2-like protein 1|CP2-related transcriptional repressor 1|Tcfcp2-related transcriptional repressor 1|transcription repressor CRTR-1
17112	Tm4sf1	MGI:MGI:104678|Ensembl:ENSMUSG00000027800	3	3|3 D	transmembrane 4 superfamily member 1	protein-coding	transmembrane 4 L6 family member 1|12A8 target antigen|L6 antigen|membrane component chromosome 3 surface marker 1 homolog|membrane component, surface marker 1|tumor-associated antigen L6
72512	Tmem173	MGI:MGI:1919762|Ensembl:ENSMUSG00000024349	18	18 B2|18	transmembrane protein 173	protein-coding	stimulator of interferon genes protein|endoplasmic reticulum interferon stimulator|mediator of IRF3 activation|mitochondrial mediator of IRF3 activation|stimulator of interferon protein
65963	Tmem176b	MGI:MGI:1916348|Ensembl:ENSMUSG00000029810	6	6 B2.3|6 23.75 cM	transmembrane protein 176B	protein-coding	transmembrane protein 176B
387314	Tmtc1	MGI:MGI:3039590|Ensembl:ENSMUSG00000030306	6	6|6 G3	transmembrane and tetratricopeptide repeat containing 1	protein-coding	transmembrane and TPR repeat-containing protein 1|ARG99 homolog
57259	Tob2	MGI:MGI:1888525|Ensembl:ENSMUSG00000048546	15	15|15 E1	transducer of ERBB2, 2	protein-coding	protein Tob2|transducer of erbB-2 2
21983	Tpbg	MGI:MGI:1341264|Ensembl:ENSMUSG00000035274	9	9|9 E3.1	trophoblast glycoprotein	protein-coding	trophoblast glycoprotein|5T4 oncofetal antigen|5T4 oncofetal trophoblast glycoprotein|5T4 oncotrophoblast glycoprotein|wnt-activated inhibitory factor 1
58217	Trem1	MGI:MGI:1930005|Ensembl:ENSMUSG00000042265	17	17|17 C	triggering receptor expressed on myeloid cells 1	protein-coding	triggering receptor expressed on myeloid cells 1|triggering receptor expressed in monocytes 1
83433	Trem2	MGI:MGI:1913150|Ensembl:ENSMUSG00000023992	17	17|17 C	triggering receptor expressed on myeloid cells 2	protein-coding	triggering receptor expressed on myeloid cells 2|triggering receptor expressed on monocytes 2|triggering receptor expressed on myeloid cells 2a|triggering receptor expressed on myeloid cells 2b|triggering receptor expressed on myeloid cells 2c
69716	Trip13	MGI:MGI:1916966|Ensembl:ENSMUSG00000021569	13	13 C1|13 40.15 cM	thyroid hormone receptor interactor 13	protein-coding	pachytene checkpoint protein 2 homolog|TR-interacting protein 13|TRIP-13|thyroid receptor-interacting protein 13
74154	Unkl	MGI:MGI:1921404|Ensembl:ENSMUSG00000015127	17	17|17 A3.3	unkempt family like zinc finger	protein-coding	putative E3 ubiquitin-protein ligase UNKL
22268	Upk1b	MGI:MGI:98912|Ensembl:ENSMUSG00000049436	16	16|16 B4	uroplakin 1B	protein-coding	uroplakin-1b|UP1b|uroplakin Ib
271564	Vps13a	MGI:MGI:2444304|Ensembl:ENSMUSG00000046230	19	19|19 A-B	vacuolar protein sorting 13A	protein-coding	vacuolar protein sorting-associated protein 13A|chorea-acanthocytosis protein homolog|vps13a
268752	Wdfy2	MGI:MGI:2442811|Ensembl:ENSMUSG00000014547	14	14|14 D1	WD repeat and FYVE domain containing 2	protein-coding	WD repeat and FYVE domain-containing protein 2|WD40- and FYVE domain-containing protein 2|propeller-FYVE protein
69847	Wnk4	MGI:MGI:1917097|Ensembl:ENSMUSG00000035112	11	11|11 D	WNK lysine deficient protein kinase 4	protein-coding	serine/threonine-protein kinase WNK4|protein kinase with no lysine 4|protein kinase, lysine deficient 4
75580	Zbtb4	MGI:MGI:1922830|Ensembl:ENSMUSG00000018750	11	11|11 B3	zinc finger and BTB domain containing 4	protein-coding	zinc finger and BTB domain-containing protein 4
278304	Zfp385c	MGI:MGI:3608347|Ensembl:ENSMUSG00000014198	11	11|11 D	zinc finger protein 385C	protein-coding	zinc finger protein 385C
100177	Zmym6	MGI:MGI:106505|Ensembl:ENSMUSG00000042408	4	4 D2.2|4 61.25 cM	zinc finger, MYM-type 6	protein-coding	zinc finger MYM-type protein 6|likely ortholog of H. sapiens zinc finger protein 258 (ZNF258)|probably fused to an N terminal zinc finger domain|transposase-like protein|zinc finger protein 258
