# Supplementary material for: Alterations of gut microbiota contribute to the progression of unruptured intracranial aneurysms
Source: Nat Commun. 2020 Jun 25;11:3218. doi: 10.1038/s41467-020-16990-3 (PMC7316982; doi:10.1038/s41467-020-16990-3)
Supplement: Supplementary file 20 — Supplementary Data 17 [file 41467_2020_16990_MOESM20_ESM.xlsx]

## Sheet: Supplementary Data 17
concentration of fatty acids:µmol/L
	C14	C16	C16:1	C18	C18:1	C18:2	C20:4	C22:6				Abbreviation	human	mice	Common Name	Full Name	MRM	Retention Time (min)
Control-FMT											1	C12	C12		Lauric acid	Lauric acid	367.0 -> 169.0	3.4463
Con-1-1	8.53146	84.913	13.8041	18.3602	17.7084	30.4005	5.99171	39.1061			2	C14	C14	C14	Myristic acid	Myristic acid	395.0 -> 169.0	4.73583
Con-1-2	11.8182	81.8953	18.4051	15.4741	20.0313	34.8779	4.66233	30.904			3	C16	C16	C16	Palmitic acid	Hexadecanoic acid	423.0 -> 169.0	5.968
Con-1-3	14.043	90.6511	21.0922	16.8602	22.4039	39.14	4.50188	34.2846			4	C16:1	C16:1	C16:1	Palmitoleic acid	Cis-9-Hexadecenoic acid	421.0 -> 169.0	5.132
Con-1-4	13.4609	90.3658	18.1053	16.1108	20.5614	39.2886	4.79731	37.1471			5	C18	C18	C18	Stearic acid	Octadecanoic acid	451.0 -> 169.0	7.128
Con-1-5	7.3312	73.8822	7.73801	16.7362	12.177	24.3816	3.28216	26.7271			6	C18:1	C18:1	C18:1	Oleic acid	Cis-9-Octadecenoic acid	449.0 -> 169.0	6.306
Con-2-1	11.2441	118.541	13.486	22.0667	16.6532	19.9121	3.67632	22.3655			7	C18:2	C18:2	C18:2	Linoleic acid	Cis-9,12-Octadecenoic acid	447.0 -> 169.0	5.569
Con-2-2	11.0792	116.549	19.4345	20.5209	21.4453	31.4034	4.43156	27.3287			8	C20:4	C20:4	C20:4	Arachidonic acid (ARA)	Cis-5,8,11,14-Eicosapentaenoic acid	471.0 -> 169.0	5.609
Con-2-3	12.9713	127.416	20.3883	20.6327	26.726	37.6669	5.12392	39.612			9	C22:6	C22:6	C22:6	Docosahexaenoic acid (DHA)	Cis-4,7,10,13,16,19-Docosahexaenoic acid	495.0 -> 183.0	5.592
Con-2-4	11.7302	108.547	11.8052	19.4312	16.7212	28.0599	3.85305	20.2942				C17			Heptadecanoic acid	Heptadecanoic acid	437.0 -> 169.0	6.56
Con-2-5	14.5699	117.162	21.5903	22.4424	22.229	31.9048	4.26821	23.2262
UIA-FMT
UIA-1-1	7.84605	90.59	5.68338	17.283	10.2167	18.6282	2.79573	22.9403
UIA-1-2	9.01706	93.0601	8.25564	18.5542	13.3113	19.8744	3.43267	20.5087
UIA-1-3	13.0174	115.454	19.9578	21.2143	19.8772	21.0436	3.02467	19.4393
UIA-1-4	11.0142	108.409	21.4604	18.8338	19.0969	27.6126	3.85145	27.6958
UIA-1-5	17.4761	115.236	21.4432	19.3334	25.024	32.6435	2.92886	27.5939
UIA-2-1	9.60016	95.7943	9.20485	19.4289	13.1906	24.2908	3.99826	34.1949
UIA-2-2	12.003	128.068	14.8252	24.8652	17.2498	19.106	3.56128	32.7772
UIA-2-3	9.77335	101.159	9.60307	19.8384	12.9059	21.4591	2.87224	27.8857
UIA-2-4	9.48737	122.57	9.37108	21.3215	13.3654	17.4679	3.09671	25.8878
UIA-2-5	10.609	116.978	12.9289	21.3615	15.3633	19.7113	3.12611	23.8083
the mean of UIAs	11.6779	100.992	16.5849	18.8635	19.6657	31.7036	4.45884	30.0996
the SD of UIAs	2.31353	18.6928	4.61917	2.51937	4.02322	6.37902	0.771061	7.1623
the mean of Controls	10.9844	108.732	13.2733	20.2034	15.9601	22.1837	3.2688	26.2732
the SD of Controls	2.72433	12.9976	5.85964	2.10712	4.38547	4.72516	0.42034	4.81534
UIAs VS Controls p value	0.547124	0.296578	0.177483	0.213352	0.0645497	0.003	0.001	0.177925
						P<0.05	P<0.05
concentration of amino acids:µmol/L																																									Common Name	human	mice	MRM	Retention Time (min)
	Methylamine	Ethanolamine	L-Ornithine	L-Lysine	Glycine	L-Alanine	2-Aminoisobutyric acid	Serine	Hypotaurine	Cystathionine	L-Proline	Valine	Homoserine	L-Threonine	L-Cystine	Taurine	L-Isoleucine	L-Leucine	L-Asparagine	L-Aspartic acid	O-Phosphorylethanolamine	L-Glutamine	L-Glutamic acid	o-acetyl-L-serine	L-Methionine	L-Histidine	Allantoin	L-2-aminoadipic acid	DL-methionine sulfoxide	Phenylalanine	L-Arginine	L-Citrulline	Serotonin hydrochloride	L-Tyrosine	L-Tryptophan	L-Kynurenine	L-Cysteine	GSSG			L-Asparagine	L-Asparagine	L-Asparagine	303 -> 171	3.847
Control-FMT																																									Serine	Serine	Serine	276 -> 171	4.024
Con-1-1	7.76	13.4873	55.1405	266.633	369.653	586.454	15.6777	143.748	7.73058	2.29921	115.709	208.718	1.0623	188.597	39.6179	854.831	128.113	84.1572	64.3703	15.4677	9.2785	623.665	42.8225	9.46625	70.1113	70.95	46.5434	5.90811	3.28049	70.315	115.684	79.7057	17.4099	97.7697	94.6629	2.18696	13.7382	14.2823			L-Histidine	L-Histidine	L-Histidine	326 -> 171	3.957
Con-1-2	33.16	11.2681	45.2453	265.754	310.866	420.851	17.2415	112.238	7.22287	1.75009	91.3545	156.031	0.928923	156.144	13.8719	768.872	78.9896	52.1392	41.9969	22.8566	10.2668	501.127	41.1071	8.96029	54.989	68.201	34.7203	5.66994	3.22069	55.0296	111.56	55.4576	16.1441	59.6457	66.7554	1.48587	11.5421	7.73325			Glycine	Glycine	Glycine	246 -> 171	4.278
Con-1-3	23.4	9.90815	57.2976	207.508	307.075	462.098	12.8249	111.397	6.35025	1.91205	85.796	161.442	1.05435	152.889	8.70874	644.559	104.47	58.78	42.3835	9.62315	5.35138	510.683	21.0783	6.84207	55.1705	66.9294	31.4738	3.45856	2.79194	52.883	63.8011	61.8211	10.0858	56.7194	40.4172	1.44563	10.3373	6.1212			Sarcosine	Sarcosine		260 -> 171	4.412
Con-1-4	30.88	9.08387	53.2241	235.303	268.201	400.192	16.9483	125.583	6.07066	1.37183	84.2483	169.135	0.811777	135.312	13.6183	549.619	95.7384	56.7762	34.9951	21.4005	7.09618	366.973	75.6189	7.91347	56.6812	50.999	25.8807	3.434	2.7025	57.9949	82.3185	45.5352	5.84869	54.7625	47.3026	1.55438	10.6245	6.66225			L-Glutamine	L-Glutamine	L-Glutamine	317 -> 171	4.74
Con-1-5	21.68	10.7573	71.5266	302.884	374.064	564.531	26.1933	155.582	7.96401	2.03947	128.666	259.243	1.15497	170.274	12.4201	637.274	203.987	125.647	63.2106	14.8975	6.52337	583.728	35.9668	10.9578	76.4711	81.0586	32.4535	4.36961	4.49589	82.8118	98.9926	64.2061	9.0178	89.0227	102.88	1.4342	17.0072	5.52147			Taurine	Taurine	Taurine	296 -> 171	4.733
Con-2-1	8.96	6.9961	23.8078	102.549	176.231	222.764	14.6417	62.2519	5.58195	1.88584	57.4371	107.599	0.626228	78.1574	14.848	568.05	83.8862	48.0179	29.6005	3.5987	2.51907	401.331	11.7281	5.44729	33.0524	45.3506	18.9659	2.07539	1.27095	49.5384	69.4889	40.2121	10.4922	43.0458	57.1012	2.2587	10.9309	8.2163			Hypotaurine	Hypotaurine	Hypotaurine	280 -> 171	4.875
Con-2-2	10.48	7.49208	38.1112	169.815	229.344	367.63	25.5989	91.1605	6.4315	2.45343	72.1507	119.966	0.880687	95.7338	8.14361	572.142	86.0976	43.8361	33.7986	15.5971	7.67931	459.699	23.653	5.8088	33.4039	60.6667	17.73	3.13011	1.92673	41.5265	84.7835	31.7473	14.2207	26.2094	39.5235	1.22864	7.57341	5.24918			L-Aspartic acid	L-Aspartic acid	L-Aspartic acid	304 -> 171	5.021
Con-2-3	8.52	9.32213	44.7091	143.748	185.767	298.799	19.8496	64.6753	4.99371	1.68078	70.7719	122.256	0.899853	84.7129	16.6025	539.176	77.203	46.278	32.7186	6.7751	5.61486	447.412	16.5046	7.257	34.3687	46.836	20.1519	2.95432	1.23077	45.6855	57.1844	35.4766	14.3255	42.514	51.4759	1.66625	11.7071	7.92099			L-Arginine	L-Arginine	L-Arginine	345 -> 171	5.016
Con-2-4	17.24	9.06468	60.1605	214.336	244.263	318.101	12.4459	103.315	8.37026	3.53272	87.9488	135.564	0.86704	113.849	11.1287	671.622	72.6887	39.5551	35.0343	19.7484	11.6842	498.603	36.5972	7.33814	39.4819	57.3986	25.3429	4.07563	3.92973	41.3607	148.125	43.4593	ND	39.954	44.5672	1.82805	4.36327	16.1549			Ethanolamine	Ethanolamine	Ethanolamine	232 -> 171	5.024
Con-2-5	14.96	6.02246	98.933	185.364	314.277	435.816	19.6246	105.613	7.03552	2.54141	86.8051	141.992	0.77582	100.2	9.96829	660.818	169.231	55.1688	32.2116	10.5783	7.20773	568.011	23.0162	6.98577	32.6902	64.1413	25.5539	2.8385	2.53897	46.9924	44.1711	45.425	13.218	28.8427	36.1134	2.16235	5.77282	7.05914			DL-methionine sulfoxide	DL-methionine sulfoxide	DL-methionine sulfoxide	336 -> 171	5.606
UIA-FMT																																									L-Glutamic acid	L-Glutamic acid	L-Glutamic acid	318 -> 171	5.703
UIA-1-1	4.68	12.1568	47.8779	193.796	255.657	418.533	19.9362	93.1828	7.88799	2.14061	101.805	167.845	0.976932	135.286	13.9954	803.861	111.135	55.6512	48.7942	9.47335	6.35807	685.817	25.4982	7.35717	50.8987	66.4604	35.5538	3.91894	2.82472	58.8246	118.388	66.7855	20.5464	44.1171	56.885	3.81925	10.8024	8.17303			Allantoin	Allantoin	Allantoin	329 -> 171	6.521
UIA-1-2	4.2	8.33838	61.2228	128.488	220.041	263.358	18.8051	68.5357	5.0748	1.62992	62.5564	142.15	0.97715	90.346	14.4778	629.037	102.077	57.126	34.2126	6.88539	3.84704	431.336	17.2043	6.62559	37.5113	56.4396	28.4355	3.55312	1.76229	56.4089	62.2771	49.7789	12.981	51.458	67.9332	3.83002	12.5318	6.57044			L-Citrulline	L-Citrulline	L-Citrulline	346 -> 171	5.867
UIA-1-3	5.04	8.56135	49.0364	187.529	275.507	433.455	26.3943	83.153	4.03743	2.05541	81.5175	159.322	0.942109	86.0687	8.85316	519.832	98.2045	65.3715	34.7757	11.7679	5.06216	432.235	17.9548	8.82905	34.6167	50.9008	36.439	2.97644	1.98812	45.5647	59.4173	59.9887	10.6226	46.5247	50.4202	4.28299	7.19906	5.6824			L-Threonine	L-Threonine	L-Threonine	290 -> 171	5.979
UIA-1-4	4.908	8.5717	43.1676	162.218	270.373	425.712	23.7648	92.7332	3.96317	2.34754	69.7051	130.513	0.889026	93.2386	8.53346	477.669	85.2964	47.7336	39.249	10.3806	4.70313	464.5	19.0655	5.62969	36.4635	50.1155	32.4412	3.39154	1.54279	44.7033	53.8494	53.9432	15.4221	46.7464	49.2718	3.43686	8.58492	5.84163			L-Alanine	L-Alanine	L-Alanine	260 -> 171	6.27
UIA-1-5	11.6	8.98633	35.962	174.019	195.15	257.771	26.3221	74.194	5.30685	1.3853	58.2721	122.143	0.964118	74.3374	8.09932	437.325	79.5675	45.084	29.5537	6.84574	4.39042	463.173	14.1615	8.45456	30.2646	53.9995	26.9881	3.40615	1.17066	46.5162	69.076	42.5921	8.71428	40.6363	35.378	1.69954	11.902	5.45419			L-Proline	L-Proline	L-Proline	286 -> 171	6.538
UIA-2-1	10.76	12.7792	46.1412	204.965	335.776	348.04	22.7941	113.279	14.3056	2.67192	79.6455	158.399	0.966953	120.307	8.1223	730.265	117.818	65.5025	44.6819	11.4561	9.147	523.128	36.51	8.62826	56.6625	60.1392	35.8388	4.21525	1.69046	62.1002	73.3932	63.935	16.3375	79.8528	75.4961	1.43949	10.2625	10.3508			L-Cystine	L-Cystine	L-Cystine	292 -> 171	6.882
UIA-2-2	8.44	11.3513	33.3281	133.71	241.62	345.785	22.4028	75.6686	6.54269	1.71666	70.4352	124.356	0.968247	96.7477	10.5132	505.663	73.8778	46.3416	33.679	8.61251	6.35603	467.085	22.0622	7.02474	39.6351	45.3079	42.0299	2.89589	1.14125	48.8209	55.4069	70.3085	12.7953	53.8841	66.7263	2.39203	12.6091	6.9476			DL-3-Aminoisobutyric acid	DL-3-Aminoisobutyric acid		274 -> 171	7.172
UIA-2-3	15.76	9.19032	33.787	175.084	243.545	346.647	24.3375	75.2159	5.37244	3.08453	71.6628	128.169	0.846603	101.151	10.3139	389.728	63.1439	43.5097	33.3469	4.94826	4.25822	427.785	16.9285	7.37596	41.0539	48.0002	34.1093	3.76956	1.17772	46.8357	67.7366	60.8315	5.92272	55.7453	59.4662	1.85557	8.44926	6.78595			L-Homocystine	L-Homocystine		306 -> 171	7.896
UIA-2-4	16	10.2712	39.7956	162.412	216.583	358.477	17.7419	67.6868	8.08079	2.86011	75.5362	117.286	0.944025	88.6348	12.5185	553.228	55.325	37.3986	31.2481	9.39858	7.76241	475.788	41.1024	7.58483	38.6022	41.715	39.7912	4.67903	1.50351	47.3848	72.0361	64.1335	18.5841	50.2483	73.8637	2.07345	10.2476	11.1137			L-2-Aminobutyric acid	L-2-Aminobutyric acid		274 -> 171	7.792
UIA-2-5	15.04	10.5581	37.1134	171.527	285.2	400.033	25.7442	96.8882	6.74294	2.36577	86.8286	123.748	0.844955	114.122	9.72578	491.843	57.4061	40.4211	39.1704	8.95812	7.86705	459.494	31.8361	6.18045	44.7053	46.0542	36.837	4.42547	1.15016	47.3694	71.5244	60.1054	14.4397	54.8847	66.1432	2.35342	13.6001	8.55046			2-Aminoisobutyric acid		2-Aminoisobutyric acid	274 -> 171	7.613
the mean of UIAs	17.704	9.34021	54.8156	209.389	277.974	407.724	18.1047	107.556	6.77513	2.14668	88.0887	158.194	0.906195	127.587	14.8928	646.696	110.04	61.0356	41.032	14.0543	7.32215	496.123	32.8093	7.69769	48.642	61.2531	27.8816	3.79142	2.73886	54.4138	87.6109	50.3046	12.307	53.8486	58.08	1.7251	10.3597	8.4921			L-Ornithine	L-Ornithine	L-Ornithine	237 -> 171	8.321
the SD of UIAs	9.31167	2.19356	20.2683	61.2477	69.3907	113.638	4.7936	30.1105	1.08172	0.605858	20.9102	45.9298	0.154648	38.4343	9.09977	101.044	44.2048	25.7995	12.6564	6.3507	2.62941	80.7724	18.4201	1.68627	16.3308	11.3344	8.73687	1.2317	1.06268	13.1923	31.4417	14.8188	3.70953	23.6559	23.34	0.364978	3.71146	3.70566			L-Tyrosine	L-Tyrosine	L-Tyrosine	352 -> 171	8.709
the mean of Controls	9.6428	10.0765	42.7432	169.375	253.945	359.781	22.8243	84.0537	6.73147	2.22578	75.7964	137.393	0.932012	100.024	10.5153	553.845	84.3852	50.414	36.8711	8.87265	5.97515	483.034	24.2323	7.36903	41.0414	51.9132	34.8464	3.72314	1.59517	50.4529	70.3105	59.2402	13.6366	52.4098	60.1584	2.71826	10.6189	7.54702			6-Aminocaproic acid	6-Aminocaproic acid		302 -> 171	9.053
the SD of Controls	4.84593	1.60146	8.6565	24.2551	40.3778	62.4128	3.11241	14.654	3.02038	0.55078	12.5216	18.2498	0.0522678	18.2256	2.37447	130.351	22.3491	9.96091	6.08588	2.14738	1.81248	76.4732	9.24803	1.05681	7.84129	7.49561	4.63345	0.593568	0.524184	6.22127	18.2874	8.32665	4.43854	10.8126	12.4771	1.02662	2.08147	1.96182			L-Lysine	L-Lysine	L-Lysine	244 -> 171	9.202
UIAs VS Controls p value	0.049	0.402577	0.10847	0.082	0.35644	0.257508	0.0176724	0.0395455	0.45	0.763514	0.128146	0.208401	0.449	0.131	0.131	0.0919135	0.226	0.406	0.597	0.049	0.198903	0.545	0.21	0.607866	0.597	0.0433311	0.0389461	0.876282	0.013	0.705	0.199	0.113753	0.49	0.821	0.406	0.016	0.849417	0.821			L-Cysteine	L-Cysteine	L-Cysteine	417 -> 171	9.261
	P<0.05						P<0.05	P<0.05												P<0.05						P<0.05	P<0.05		P<0.05							P<0.05					Valine	Valine	Valine	288 -> 171	9.515
																																									L-Isoleucine	L-Isoleucine	L-Isoleucine	302 -> 171	12.671
																																									Phenylalanine	Phenylalanine	Phenylalanine	336 -> 171	12.783
																																									L-Leucine	L-Leucine	L-Leucine	302 -> 171	12.738
																																									L-Tryptophan	L-Tryptophan	L-Tryptophan	375 -> 171	12.992
																																									Methylamine		Methylamine	202 -> 171	5.076
																																									Cystathionine		Cystathionine	282 -> 171	8.956
																																									Homoserine		Homoserine	290 -> 171	4.942
																																									O-Phosphorylethanolamine		O-Phosphorylethanolamine	312 -> 171	3.875
																																									O-acetyl-L-serine		o-acetyl-L-serine	318 -> 171	6.941
																																									L-Methionine		L-Methionine	320 -> 171	8.911
																																									L-2-aminoadipic acid		L-2-aminoadipic acid	332 -> 171	7.075
																																									Serotonin		Serotonin hydrochloride	347 -> 171	8.606
																																									L-Kynurenine		L-Kynurenine	379 -> 171	11.753
																																									GSSG		GSSG	478 -> 171	6.844
