# Supplementary material for: Alterations of gut microbiota contribute to the progression of unruptured intracranial aneurysms
Source: Nat Commun. 2020 Jun 25;11:3218. doi: 10.1038/s41467-020-16990-3 (PMC7316982; doi:10.1038/s41467-020-16990-3)
Supplement: Supplementary file 22 — Source Data [file 41467_2020_16990_MOESM22_ESM.xls]

## Sheet: Fig. 1b
Fig. 1b	Comparison of microbial genus counts based on the genus profiles in the two groups
	NO.	Control	UIA
	1	911	625
	2	631	791
	3	406	632
	4	538	901
	5	642	1005
	6	776	1106
	7	756	915
	8	625	701
	9	936	933
	10	599	786
	11	509	509
	12	1000	902
	13	582	844
	14	879	1064
	15	451	848
	16	768	667
	17	973	1004
	18	1183	757
	19	706	761
	20	814	918
	21	781	651
	22	692	666
	23	905	1016
	24	1130	963
	25	647	688
	26	503	931
	27	643	860
	28	618	763
	29	884	740
	30	805	866
	31	929	789
	32	552	920
	33	460	580
	34	1065	743
	35	616	868
	36	825	580
	37	903	751
	38	803	659
	39	603	434
	40	625	574
	41	502	653
	42	520	457
	43	599	447
	44	820	737
	45	728	967
	46	739	484
	47	702	735
	48	1018	1003
	49	1071	932
	50	858	531
	51	894	573
	52	600	638
	53	671	839
	54	570	541
	55	568	457
	56	431	322
	57	744	464
	58	762	1011
	59	841	644
	60	530	495
	61	948	625
	62	875	1053
	63	547	449
	64	614	853
	65	557	537
	66	818	440
	67	625	534
	68	603	519
	69	665	319
	70	740	639
	71	725	688
	72	689	449
	73	749	416
	74	768	406
	75	982	1033
	76	720	705
	77	770	432
	78	706	556
	79	590	528
	80	700	373
	81	987	661
	82	577	865
	83	483	616
	84	618	356
	85	879	887
	86	558	907
	87	822	609
	88	878	1034
	89	862	532
	90	582	714
	91	870	834
	92	555	855
	93	649	456
	94	906	647
	95	974	607
	96	785	614
	97	825	614
	98	759	418
	99	844	695
	100	746	917

## Sheet: Fig. 1c
Fig. 1c	Comparison of microbial α-diversity (as assessed by the Shannon index) based on the genus profiles in the two groups
	NO.	Control	UIA
	1	1.65327	1.84112
	2	2.27559	1.87802
	3	2.28865	1.31196
	4	2.6509	1.82504
	5	2.08242	1.97693
	6	2.61454	2.23411
	7	2.16652	1.94683
	8	2.06693	2.3393
	9	2.02832	2.38335
	10	2.06842	2.00779
	11	1.05539	2.37058
	12	2.55755	2.71415
	13	1.86642	2.17229
	14	2.47191	2.25311
	15	2.01012	1.59042
	16	1.81736	2.22022
	17	2.53617	2.48077
	18	1.99151	2.51326
	19	2.29152	2.11697
	20	2.5674	2.16255
	21	1.51608	2.03566
	22	2.09236	2.33931
	23	2.58803	2.65372
	24	2.29292	2.07622
	25	1.63998	1.65367
	26	2.58263	1.66023
	27	2.26723	1.78595
	28	2.41798	2.0768
	29	2.38328	2.33555
	30	2.33067	2.56887
	31	2.03016	1.83107
	32	2.33475	1.81143
	33	1.75487	1.56642
	34	2.13672	2.54009
	35	2.2434	1.60161
	36	1.70485	2.35586
	37	2.2774	2.33574
	38	1.62509	1.97543
	39	1.83381	1.74956
	40	1.93465	2.34684
	41	2.1126	1.51954
	42	1.65312	2.22374
	43	1.9836	1.55419
	44	1.6937	2.22102
	45	2.12891	2.00067
	46	1.69459	1.76699
	47	1.59289	2.24413
	48	2.31822	2.40181
	49	2.45409	2.49373
	50	1.80081	2.25174
	51	1.89166	2.66473
	52	1.61358	1.88933
	53	2.10914	1.84937
	54	1.85424	2.01751
	55	1.8255	1.78709
	56	1.30559	1.07613
	57	1.2072	2.55902
	58	2.31068	1.54443
	59	1.76663	2.1398
	60	1.76942	1.13564
	61	2.12467	2.31556
	62	2.60813	2.64586
	63	1.9542	1.81672
	64	1.82976	1.55175
	65	1.84593	1.72019
	66	1.27242	2.16667
	67	1.74439	2.04029
	68	1.41505	1.93147
	69	1.35121	2.10511
	70	1.91862	2.14358
	71	1.91437	1.92642
	72	1.6508	2.11283
	73	1.73806	1.97404
	74	1.45388	2.20984
	75	2.60806	2.38236
	76	2.07047	1.87486
	77	1.39238	1.87562
	78	1.76613	1.75282
	79	1.91159	2.31402
	80	2.03956	2.01246
	81	2.1096	2.38133
	82	2.12627	1.70729
	83	1.82359	1.40575
	84	1.6739	1.74814
	85	2.0177	2.09212
	86	2.28605	2.21583
	87	1.78149	1.96573
	88	2.3811	2.31666
	89	1.93484	2.07624
	90	1.97777	1.45699
	91	2.19665	2.1166
	92	2.06204	1.70194
	93	1.90131	1.72577
	94	2.26258	2.1906
	95	1.60723	2.19126
	96	2.08448	2.25751
	97	2.16181	2.21027
	98	2.14263	2.06243
	99	1.95538	2.16302
	100	2.12415	2.13595

## Sheet: Fig. 1e
Fig. 1e	β-diversity (as assessed by the Bray-Curtis distances) based on the genus profiles in the two groups
	Control	UIA
	7771	9989
	18716	16542
	18453	4855
	16555	3880
	13962	2400
	7460	9213
	6948	11437
	16416	9921
	2030	10657
	779	14753
	9933	17787
	16065	12578
	7287	10938
	12489	9634
	11745	11104
	11004	6544
	593	15245
	7885	10033
	12042	8868
	15890	9487
	9440	10404
	14551	10702
	13486	17731
	98	12118
	15294	13509
	14529	14904
	3731	11274
	13246	10457
	16362	16866
	1555	14810
	2321	13906
	792	18015
	10885	11802
	3136	5390
	185	6355
	6872	9375
	17485	11487
	18829	12295
	15492	14969
	19059	12624
	3455	17973
	5659	12738
	9231	8505
	8933	14888
	1595	5212
	16009	6160
	15249	11402
	6622	8748
	791	1898
	10292	11236
	2584	12783
	19372	4396
	1931	12676
	1393	13539
	3192	16155
	41	8930
	12003	13890
	144	12383
	15124	15886
	17390	11383
	19793	13668
	18890	12382
	2240	5133
	1448	11455
	181	9717
	1073	15003
	14708	12280
	16964	11615
	15595	9828
	7241	9387
	12604	8961
	877	8941
	18332	10796
	16739	6766
	10155	11759
	13905	3438
	2433	9810
	4181	14700
	3309	12185
	13679	9080
	13690	13746
	3172	5897
	17637	12346
	7243	11342
	19603	14928
	15	14746
	19552	4068
	10495	5559
	17707	10812
	14151	10710
	12576	15855
	3843	15822
	15318	13300
	15332	9382
	14650	8976
	7559	9734
	11358	11531
	3108	10688
	12228	10763
	13738	4303
	15048	472
	15661	4930
	7235	5685
	2593	69
	5125	3745
	15992	3562
	2729	548
	11548	10084
	4317	17790
	15618	129
	2995	11054
	13553	1884
	11855	7653
	8167	8775
	3576	16086
	7483	113
	9266	10734
	16427	812
	6650	4264
	12021	8765
	10234	18759
	6321	431
	10295	1016
	8472	16480
	2436	570
	3063	7199
	14998	15917
	6015	16329
	4281	798
	3774	7849
	8859	12784
	5556	388
	4045	6517
	4144	11815
	16928	508
	18725	252
	15164	5643
	18594	334
	9594	11761
	8782	780
	13740	1220
	4833	3464
	10808	4748
	16851	5783
	13931	9349
	4718	6729
	7814	4892
	10455	11199
	9528	219
	19314	3425
	9820	9783
	10829	703
	16195	2076
	9427	6589
	11111	2065
	5671	4670
	14699	2110
	11165	13401
	19601	12905
	19104	1120
	8579	1825
	6528	170
	12117	383
	7710	4975
	15928	1491
	17042	1244
	15940	478
	9871	896
	14682	3313
	12661	57
	17555	6105
	14357	4443
	4017	376
	14356	3399
	10987	244
	8720	3687
	11529	13197
	10097	7373
	12525	633
	10524	8872
	18934	416
	7907	516
	19539	3005
	6248	17087
	19591	2450
	6834	3132
	18346	177
	13458	10572
	10522	2102
	5800	16450
	16720	12993
	15894	13132
	12107	3640
	4130	7157
	8319	9746
	6171	555
	8905	1349
	18653	6586
	18217	11711
	15314	14394
	14285	3583
	17738	8948
	18987	11871
	15389	6961
	19523	16202
	15702	19754
	18925	5692
	15078	16449
	19138	2956
	19223	15081
	17309	16181
	16691	19215
	18350	3930
	17319	16683
	19286	6628
	17643	11154
	17332	17600
	16988	19620
	18365	3364
	16781	3221
	16598	18335
	15707	3725
	14922	13992
	18351	19454
	18172	19157
	17128	3501
	16929	8537
	18319	18494
	16357	4472
	17234	15018
	16693	17469
	19149	1963
	19274	2036
	19127	9022
	19526	1126
	19163	13925
	18639	1128
	19277	9376
	16821	6837
	19151	10652
	19479	13195
	18783	14935
	17123	15510
	19053	13436
	18882	18277
	18969	3259
	19748	8545
	19152	13272
	19183	1847
	19665	1067
	19255	15529
	18127	885
	18229	9444
	19221	753
	16123	18096
	19822	18495
	19497	1758
	19253	7514
	18568	4199
	19524	6712
	18440	3432
	19381	3307
	19544	6026
	19322	5791
	19048	5945
	19406	8991
	19463	4037
	19480	11514
	18504	12133
	9996	3866
	19144	10532
	19146	5487
	18690	8767
	18897	16807
	16676	15011
	18169	2587
	19348	13033
	19185	1621
	18493	2884
	19837	8156
	18171	19388
	19800	9549
	16426	11339
	19310	2636
	18817	15918
	18347	5984
	17169	18279
	19214	18222
	19189	17498
	17318	10818
	16222	14990
	17201	15393
	18081	4363
	17371	7158
	14078	1602
	8959	2444
	10503	1078
	17232	4076
	14431	5190
	13758	810
	19783	10255
	9959	18240
	17642	1436
	6972	11024
	18730	1167
	18928	7952
	9314	6750
	14193	16076
	15548	1658
	9301	8973
	19558	2270
	15409	5363
	5523	11233
	13583	18635
	19378	1465
	7384	2499
	15747	16205
	14381	1576
	13990	8254
	9923	16644
	18354	16317
	10888	3314
	16888	10136
	17568	13215
	15392	218
	19017	5889
	11133	11488
	18569	1831
	17574	2107
	17585	6058
	14284	2024
	19624	11590
	17658	2920
	19292	1924
	10238	5801
	18038	1600
	18792	2660
	8538	10393
	8486	8573
	19357	1264
	16216	12294
	17623	2178
	7185	626
	17776	8624
	19242	3340
	19857	5830
	19615	7736
	7848	4218
	18408	5495
	19296	5562
	13341	12455
	9561	14528
	17974	2809
	17350	325
	16995	1297
	19729	1179
	18130	5915
	19481	1911
	19743	2928
	15178	1587
	18922	1969
	19606	3249
	19777	1277
	19697	5902
	8097	3901
	15469	1888
	18541	677
	19161	951
	16039	4913
	19707	12166
	8515	8499
	12329	2336
	18236	4214
	19318	2358
	12148	2111
	8053	4136
	18811	16406
	12275	153
	14697	1583
	16402	1782
	12300	10556
	15291	4741
	16218	16100
	11943	13703
	18858	11852
	9239	5482
	10484	8908
	17249	9784
	13835	2371
	12899	2033
	10696	1692
	11884	5220
	15223	7902
	1940	5443
	13749	5922
	19171	12992
	12454	18526
	1716	6726
	10943	9962
	2393	4736
	5231	8238
	12289	6704
	13903	16527
	4520	7424
	4167	8168
	5420	5725
	10876	7955
	6915	11876
	2047	17660
	18152	6126
	6645	7439
	2483	14467
	14260	6491
	15934	8661
	2254	17909
	17077	15026
	13369	8154
	16156	13670
	2860	13503
	15218	2009
	17805	5961
	13644	10749
	624	6940
	5068	7599
	5105	10280
	8671	7237
	18358	13492
	16769	7763
	5494	4810
	12338	8737
	16748	2795
	4995	4090
	6600	8807
	13011	6979
	17931	1419
	3986	12609
	15131	6571
	7806	2744
	16976	6956
	18207	7110
	19467	9971
	18379	7335
	12388	8007
	16315	10093
	5541	9329
	16158	10642
	17163	13286
	6808	6452
	15565	2293
	16854	5636
	19075	5027
	16839	11701
	3739	6595
	7975	6387
	3484	5522
	13958	5321
	6720	5865
	19080	5580
	6507	5394
	9076	4168
	15997	6970
	5561	1610
	17675	5411
	16617	9333
	19128	10349
	14084	8706
	2265	4901
	15864	1303
	10272	7094
	13538	7036
	18867	8655
	17120	14967
	15489	1939
	15668	2489
	3348	5314
	11435	8912
	1986	9751
	16200	14204
	3664	12756
	3606	10618
	14046	6794
	15057	9802
	18102	9410
	13430	6459
	1900	5952
	5051	4760
	10243	7749
	11337	3645
	6281	5419
	18147	11077
	4914	13630
	14365	5352
	3578	7756
	14974	7276
	14987	7853
	6479	2418
	7956	13750
	11346	7523
	6432	6400
	17666	4649
	10118	5392
	5206	7012
	10056	17566
	14999	9066
	5787	10738
	10398	14625
	6703	7648
	8649	6376
	9169	13802
	13432	14310
	7874	9130
	9114	15839
	13577	8891
	10650	3044
	13173	2484
	6518	7253
	15578	8198
	16742	7723
	14955	8411
	16284	9856
	17226	15571
	13743	8715
	17700	2658
	5575	12145
	15171	3889
	17137	2600
	8547	7686
	6232	3719
	15757	316
	14164	7721
	12540	5818
	15496	3451
	14462	10698
	15818	8670
	19407	13779
	17170	5546
	7623	11602
	12389	8165
	17590	14123
	11072	9630
	16881	11046
	17210	8361
	11987	3684
	12599	5615
	18201	5060
	12812	11535
	18289	8444
	19236	4952
	13058	5385
	15516	6183
	18797	6416
	18262	4192
	18871	6128
	8680	1234
	10053	8678
	16246	607
	16262	5365
	13804	10283
	17844	11191
	8560	5614
	9905	10792
	14565	5124
	18062	8777
	10424	8008
	17289	8581
	13414	14314
	18011	711
	11403	1154
	15483	7592
	7620	8210
	10851	13998
	12102	16528
	12826	9436
	15204	9122
	8789	5337
	8084	6166
	14344	9598
	10002	6359
	9270	5126
	4667	2515
	12424	2787
	1075	675
	10221	11799
	2446	16037
	14509	689
	942	10082
	12066	2229
	12918	7430
	5038	7533
	1648	13404
	6344	350
	4388	9204
	15677	422
	4857	3792
	6784	8138
	7647	18198
	9106	421
	6158	1614
	10236	15749
	3069	231
	5728	6102
	7705	14949
	7178	15613
	3103	1273
	3149	8174
	8341	9611
	4683	156
	7273	5527
	1450	10149
	16704	444
	16752	694
	12415	5310
	17104	203
	9298	11260
	6469	619
	13729	1746
	1523	4715
	7310	5067
	14941	5826
	8963	7660
	1172	5652
	7144	4219
	7903	9422
	5582	324
	17356	3735
	5377	9815
	10334	568
	16282	2524
	9324	7048
	5555	1182
	5200	4233
	15037	2910
	10081	12251
	18672	11746
	17459	897
	5531	3041
	4888	266
	11240	481
	4582	3088
	15518	1533
	17361	630
	12625	328
	9400	1003
	15266	2221
	12996	1
	18474	4720
	10209	3058
	4783	399
	11505	2659
	8422	365
	4798	3767
	12914	12616
	5723	7531
	7467	674
	7260	9864
	18581	558
	4359	287
	17921	3819
	7404	16422
	19037	1790
	4269	2654
	15638	311
	8825	9760
	7912	3479
	5149	16042
	12427	11988
	14868	11989
	7943	3555
	3777	7142
	9690	8786
	3977	304
	6202	622
	14907	4402
	4125	3238
	10983	13065
	4668	16786
	14235	4821
	5673	5633
	12153	7844
	13321	5111
	3638	6689
	4767	13425
	5062	4868
	9641	7017
	14389	4289
	7579	2705
	10629	10505
	10174	14163
	9148	4600
	11969	5906
	9362	11830
	4983	4053
	7077	6816
	13844	14679
	7208	12290
	4601	5819
	4489	11564
	5831	7978
	5079	4446
	7013	7366
	2207	7552
	16261	5013
	18644	5999
	15570	7203
	18933	5034
	9842	12060
	8587	4463
	12435	4224
	3073	7477
	5759	6810
	15068	6167
	13862	5279
	4536	8136
	7670	5470
	9132	11319
	7868	5361
	19324	5001
	8584	5885
	10533	4157
	14937	8304
	9155	4464
	10188	5223
	5331	5727
	13121	9036
	15727	8000
	19742	9782
	18878	5376
	2230	5594
	7212	4778
	10745	2616
	7309	5753
	14865	5653
	16460	5086
	15859	2651
	8095	3635
	12405	3019
	11569	2758
	16971	4682
	13956	4613
	2396	5766
	13708	4579
	9837	4632
	8176	6626
	12163	8244
	12951	8164
	11169	4099
	9191	11143
	18426	4203
	2465	3319
	19554	6864
	6954	12906
	19593	4352
	5258	6042
	17577	5514
	9171	6741
	8521	7754
	7735	12480
	14126	9538
	15062	7919
	14343	3263
	7288	6346
	11819	5868
	1784	2331
	10054	3652
	14640	2337
	19021	8379
	9715	9759
	532	2066
	10753	6814
	871	8193
	1633	8044
	10497	2083
	13695	8365
	5158	4620
	3482	9407
	1222	2938
	11724	1501
	3374	2954
	2523	16796
	18026	5861
	5751	7815
	1285	15230
	13221	3869
	14615	3084
	2490	13111
	16819	14350
	13402	5234
	15580	12811
	2950	8850
	15560	4795
	17432	3716
	11266	9245
	1043	5540
	1246	5539
	553	5143
	7762	7133
	18300	12474
	16055	5199
	2823	1342
	10942	9536
	14989	6249
	640	3936
	4305	4896
	11814	2676
	17418	1983
	4104	3898
	14368	4625
	7603	6234
	15494	9932
	18159	6095
	19461	10707
	18174	4514
	10252	8375
	15563	4608
	1401	10035
	16321	6124
	16792	6420
	8452	7134
	13477	6914
	15380	3823
	19030	2542
	15581	9789
	2291	6434
	3427	1832
	143	1816
	16448	4142
	2897	4183
	19114	2425
	2140	1732
	8347	639
	14423	5468
	982	2255
	17512	3371
	15531	5569
	19020	12513
	13074	3619
	196	7191
	15474	10805
	12637	5302
	11082	3046
	17281	4348
	16360	15503
	14681	1930
	14773	2237
	7451	5399
	10608	9438
	543	10518
	15652	16558
	1188	10867
	616	10333
	12925	1718
	14227	2840
	17734	8735
	12108	1757
	1108	3118
	5647	8860
	5403	15362
	15153	534
	1916	10613
	13358	4492
	12466	8485
	6576	7095
	489	15326
	5888	2051
	7255	10529
	16121	1874
	6895	3591
	10469	7657
	8756	18656
	3950	1249
	9180	2553
	11147	16907
	1325	1059
	6525	8079
	12837	16212
	2890	16616
	1160	1708
	1164	9823
	8640	12284
	1329	1136
	2868	7281
	2882	11926
	17171	1680
	17587	2438
	14125	4093
	18122	2322
	6104	11823
	5292	1976
	9117	615
	3296	5121
	4462	5161
	15849	5841
	12135	8821
	3447	7479
	4572	3651
	8618	8576
	3509	1679
	18854	4284
	2987	10861
	5113	2572
	10531	5179
	5075	7303
	8208	3650
	1919	4532
	15159	5804
	10918	13564
	19376	12638
	18353	2434
	2647	3530
	1910	1099
	5435	729
	3055	5144
	15511	2824
	17153	1913
	14254	1056
	7194	1481
	13079	2894
	7156	821
	18485	3912
	13830	3639
	5590	1826
	12353	2095
	5970	225
	2829	3740
	6778	13332
	8209	7726
	9684	2541
	4599	10374
	18490	1894
	5498	2153
	19026	2941
	2226	17300
	19374	1662
	5544	3160
	17283	954
	11637	10009
	9469	6116
	2406	17158
	14196	12401
	14572	12921
	10592	4280
	3023	4950
	8323	10525
	2248	1632
	7432	1526
	15181	15228
	18144	6418
	13328	11999
	16551	17621
	13375	11576
	16116	9869
	2690	16433
	12161	12345
	16740	12977
	17218	10403
	12165	10656
	18745	7642
	17144	18022
	1326	14346
	18973	16302
	17479	16778
	7543	10346
	17692	12657
	18957	14309
	3233	17542
	7788	8045
	3785	17528
	13315	12673
	6828	15086
	2618	10666
	10740	14406
	18802	14106
	19572	12587
	18095	8313
	19675	14110
	2046	15499
	8569	12506
	12050	7230
	13459	16350
	3122	14568
	17947	10443
	18649	12285
	10069	10246
	1174	7847
	13010	10201
	968	10340
	19826	13976
	2077	14988
	2665	12276
	3141	18573
	105	10402
	17550	16005
	631	15372
	16849	17690
	19356	13295
	19898	11844
	19530	15945
	4933	15308
	4395	13085
	551	11940
	659	15258
	16931	13429
	17005	9091
	18686	11903
	8689	13530
	12908	13113
	921	11034
	18108	11562
	19224	10591
	13594	12430
	16771	10768
	1754	10050
	5422	9471
	4417	15413
	17984	13080
	18020	15701
	3822	17136
	19285	12845
	12061	12271
	19881	6563
	513	17849
	19862	9310
	14803	9605
	19288	12635
	17749	12634
	16751	15914
	7751	16345
	18954	13829
	18176	15347
	18429	10248
	12866	9656
	15941	15135
	7755	10609
	16365	11211
	13600	14828
	2251	15853
	9895	19685
	12432	17397
	1374	6051
	5042	8651
	6920	18273
	3924	17437
	14035	14639
	4408	11280
	2703	8484
	6538	18113
	12078	18694
	5940	19484
	7464	19475
	3558	17273
	3224	10993
	9260	8118
	10182	18443
	5178	17167
	5991	19773
	6818	9976
	6950	18527
	9144	9249
	661	14780
	15125	18298
	15977	18963
	10347	16256
	14444	19261
	14191	19701
	8862	18301
	14129	14301
	2569	19715
	7413	18597
	13614	14177
	7388	13513
	2605	8568
	11327	12296
	8042	6765
	8854	18216
	15417	18838
	9267	19509
	12671	18989
	17876	19795
	13793	15225
	3841	19585
	7541	15967
	12581	19771
	10454	13975
	18323	13096
	16591	19438
	5891	19126
	8261	18025
	15847	15344
	8615	19450
	15070	19295
	16979	15040
	9523	14484
	11908	17290
	15334	16328
	15255	15441
	16547	11436
	9910	9951
	3928	18763
	11905	14139
	12830	16010
	8476	18255
	14597	19225
	7180	11738
	6639	19417
	11380	19736
	18121	18751
	3287	15795
	15598	17088
	10061	17164
	18467	13451
	5006	12444
	14040	18781
	4987	18248
	6958	19714
	7668	19668
	9070	16036
	12855	17491
	7409	12350
	5731	8698
	9647	18488
	4617	14594
	6646	14854
	13611	11853
	930	4360
	580	8305
	13259	6480
	15085	15938
	1909	826
	4919	11160
	680	1593
	10204	4118
	9659	7226
	564	18899
	16941	3093
	10171	3820
	1082	17074
	14963	1674
	16636	8234
	4794	15299
	15873	17480
	14098	362
	16114	9108
	1604	12399
	14379	2232
	16344	7165
	14465	12931
	107	1730
	2385	815
	1594	3701
	8886	1756
	16632	11048
	16727	1058
	1669	412
	13324	5397
	16806	5883
	914	5756
	8495	9526
	14342	7695
	16458	5127
	1729	8435
	15545	373
	9205	5290
	17029	10863
	17292	927
	19159	4471
	17259	7176
	14377	4158
	14930	5626
	696	3543
	18084	13965
	18784	11538
	6685	3308
	15445	4051
	16514	1053
	18305	1608
	15379	7037
	302	2439
	1681	974
	646	1334
	13171	2035
	1780	4606
	18359	379
	900	4812
	12735	3205
	15898	1771
	1207	3231
	17027	717
	16919	2714
	18309	14114
	15106	9672
	614	3018
	16075	11373
	8631	741
	14152	1494
	19649	522
	15600	17694
	17928	2739
	16188	4521
	7009	1012
	12858	11666
	1255	3644
	16186	16870
	3926	12804
	265	14308
	16310	5687
	15168	6564
	18523	11242
	14734	1327
	2195	1711
	11221	15097
	11654	409
	4166	7075
	2785	11866
	6672	11388
	3581	159
	15509	8828
	5702	7338
	5326	9198
	7019	2479
	9666	11787
	4787	13478
	8695	1552
	2952	11917
	5138	7458
	7884	14225
	6594	1337
	1709	13192
	4934	17703
	8431	2967
	4342	11222
	7562	6998
	1753	586
	15626	11767
	16323	13017
	12159	13216
	15336	12872
	11491	17554
	7179	12016
	13117	8290
	2157	15084
	8367	10839
	14015	6927
	7329	3574
	1417	6713
	10023	6835
	7917	6758
	7218	11948
	14561	9551
	6771	1134
	9303	12162
	16859	16285
	11660	2277
	3675	14171
	6922	9747
	14569	16346
	9807	236
	16628	7453
	16596	13748
	5764	12085
	5944	11271
	13199	8047
	6912	13782
	14596	13203
	16689	11565
	10389	7794
	10507	10120
	14841	9223
	13646	9940
	18197	6000
	9530	6503
	6253	13041
	11062	7841
	10806	10214
	6379	13825
	12188	545
	5071	5123
	7320	13072
	7796	15137
	18269	12512
	4241	10751
	15884	13422
	7522	768
	17941	7239
	5296	7481
	14764	11420
	7813	128
	7571	16154
	5848	2410
	9178	1368
	13737	66
	6468	8377
	2803	7895
	9312	501
	3900	8211
	5405	9736
	483	13884
	11587	11499
	12967	18937
	2993	1975
	5623	13796
	1269	5439
	9338	8455
	8338	16150
	2299	19532
	15250	1422
	11410	1546
	678	17740
	11620	2673
	13776	11501
	5345	19424
	14116	18552
	12727	4517
	13820	6466
	531	17934
	12201	223
	14537	10355
	11508	15730
	1235	1065
	4301	1318
	1320	9445
	10348	1405
	15242	11638
	13736	1034
	802	6159
	10789	3596
	12469	4319
	1271	6443
	7380	12472
	12605	12217
	14216	6019
	2109	17288
	12417	2904
	11864	2831
	14522	9578
	14874	1503
	14915	1788
	14925	13155
	13891	2135
	12698	6347
	799	1891
	18591	15265
	19246	16718
	9449	491
	12119	1962
	14832	2090
	16909	3741
	14303	3947
	473	2103
	1877	4244
	1106	3984
	12434	5467
	1354	6643
	14603	2914
	2599	8248
	11262	6711
	12953	1804
	1561	4227
	11007	3384
	14622	6791
	16898	15058
	16320	11025
	1194	1498
	13865	6072
	10213	1191
	10769	1774
	19443	7418
	14187	18742
	18135	3754
	13336	5198
	8388	1388
	11276	14761
	273	5347
	12733	17809
	3030	17938
	891	14892
	16896	8329
	14069	13021
	16224	13077
	10896	4217
	898	5918
	13320	9982
	11663	13981
	3269	7780
	7632	40
	575	7391
	9190	8949
	11689	9950
	3127	4107
	11545	10245
	13163	10385
	1807	1266
	10752	9603
	15955	8746
	7725	15948
	10659	1459
	11932	10879
	11881	16766
	1275	4085
	13268	9379
	12174	7999
	13493	1223
	1485	8734
	4159	10553
	426	11409
	11581	10728
	12478	16069
	13533	10557
	1480	6781
	13153	13761
	14774	9146
	946	8016
	10536	4565
	13118	8830
	10680	6721
	2417	9755
	14790	9296
	13788	9481
	14338	588
	13685	10350
	17848	14480
	12808	2392
	15923	12744
	10790	10305
	423	14468
	18892	1819
	19531	8558
	10977	11710
	12232	10583
	12114	9613
	14030	6839
	12132	13766
	676	9574
	1027	8423
	1132	7914
	12040	8642
	770	8359
	14135	7786
	1052	6891
	14556	7086
	14701	9304
	565	7787
	14581	8291
	14331	11255
	15630	212
	17393	8204
	1929	10954
	14918	14339
	13181	9726
	13435	8831
	19655	10956
	10968	1336
	19227	6815
	13900	7136
	11008	9195
	12645	74
	1346	13211
	12886	855
	5203	418
	836	415
	17883	9098
	13031	9571
	17627	7
	12392	8050
	1980	7327
	6633	8105
	7238	9593
	5710	7905
	14951	7729
	7696	3158
	3138	3944
	8043	16843
	13427	11239
	7667	13273
	8276	14847
	6865	8898
	6165	3535
	10661	8089
	9861	14620
	5221	10072
	8559	17505
	6836	6535
	8919	7080
	10417	1690
	1444	7556
	15278	9898
	17535	11593
	12759	8967
	17028	13247
	14786	17054
	11277	9612
	15143	5351
	2619	15172
	8214	6965
	13609	2461
	7448	6267
	3661	3129
	11472	2032
	11068	2710
	8629	10015
	13995	7269
	10722	13885
	13949	11230
	18449	16309
	14386	6139
	2772	13554
	8520	8311
	12863	16220
	12608	6957
	17571	5348
	17777	11463
	4776	8436
	9808	8970
	16468	6537
	9786	13754
	16556	13188
	17811	7697
	11816	4692
	13008	7888
	16322	8265
	15871	7138
	16384	3481
	9162	1487
	4786	10889
	13781	3214
	12551	7873
	10099	10439
	16393	12777
	7257	4112
	7063	13045
	10615	12281
	18312	10575
	2015	7444
	14889	9547
	10857	14047
	17258	2289
	3858	2582
	14898	11284
	4143	11070
	6874	15708
	9518	16793
	8023	10566
	13559	8679
	7945	4467
	6863	1686
	12739	11177
	3337	5788
	7370	7859
	6465	15966
	6173	15007
	15728	12187
	4899	11704
	9849	11439
	8925	14630
	728	16492
	9738	18348
	11526	17975
	908	14440
	7155	5579
	11596	10163
	972	16031
	692	17581
	90	19462
	7934	8355
	2395	16831
	600	10024
	2222	11510
	16777	15155
	16958	16894
	13164	15572
	16918	17763
	2390	19411
	3462	16863
	8681	13697
	3620	19040
	1748	16077
	15655	11974
	10725	7395
	1795	5023
	1046	12672
	7167	4702
	1219	16920
	17798	17166
	613	17825
	3017	17673
	8128	19403
	971	10573
	7633	18643
	230	12152
	15399	19283
	11731	8467
	19293	10513
	17633	18462
	1135	17442
	283	16655
	2457	13521
	239	18210
	15316	17793
	17235	14997
	13448	11716
	6509	15004
	12711	14045
	3998	13385
	18303	10771
	13540	10184
	5177	16784
	11559	14550
	2642	15087
	1403	17134
	4549	17784
	8314	5578
	8943	17594
	1478	19347
	18513	16623
	3964	13921
	18705	17756
	375	13232
	19327	11394
	6057	11096
	15776	17252
	9615	15877
	10307	19162
	2698	19027
	13269	12983
	14900	14446
	8727	10018
	2604	9442
	7800	15467
	1512	13137
	9089	12689
	2759	11450
	4717	1992
	5638	4644
	6984	8906
	852	18715
	10167	702
	7612	601
	2581	16118
	6421	789
	10781	7871
	5625	16519
	8385	16394
	6336	1763
	7962	8754
	830	13389
	7039	733
	9119	7708
	6071	11653
	5187	64
	9677	147
	6152	6258
	9377	904
	11136	11996
	9827	654
	3422	2697
	6723	5709
	9465	5414
	4989	6675
	6743	9113
	6143	7826
	9230	5844
	529	11703
	8988	739
	10180	4070
	9778	9785
	10957	827
	15337	2570
	10419	7490
	10706	1945
	7163	4226
	3602	2217
	16534	13207
	18843	12522
	8142	878
	7590	3541
	8189	384
	11446	1157
	8662	3743
	3821	477
	5824	1849
	5335	1026
	7587	1772
	4079	4081
	12751	332
	6641	6702
	9710	4431
	8148	190
	4257	4730
	10804	959
	9503	4791
	13170	11232
	13846	7835
	3656	1145
	9775	11732
	9414	318
	6617	115
	19483	4299
	8030	16798
	18234	3551
	10074	5627
	8723	536
	11572	10464
	2132	4775
	8326	15128
	6356	13535
	4056	12798
	14485	4750
	8220	7910
	12606	9502
	6212	1032
	1828	2412
	8429	10360
	8258	11551
	3378	11632
	1951	2864
	13623	12881
	3676	14017
	3130	432
	6187	11591
	9005	10366
	2915	17109
	12010	1143
	6033	13437
	9761	17762
	4293	3893
	9184	9170
	13179	6374
	5205	910
	7024	11793
	7656	12259
	4739	13426
	8315	13318
	15634	17808
	11966	12862
	7607	8196
	4679	15912
	11983	8069
	6847	7953
	3969	5752
	3849	8597
	14673	7027
	3877	9573
	10073	11582
	8500	9706
	11312	1072
	14576	12924
	18675	16774
	15419	2816
	5480	14829
	11571	13156
	7757	16508
	12304	956
	16728	9875
	10194	12755
	10249	10276
	9476	11448
	16595	9704
	10275	14964
	8567	13144
	11320	12103
	3588	9638
	13189	10031
	9385	9911
	17831	9261
	10958	7655
	7877	7637
	10285	12633
	5329	6461
	14578	10399
	10408	13412
	16938	354
	6363	9908
	1483	13506
	11359	13649
	13817	12505
	6749	12194
	17155	13752
	12969	938
	17046	6578
	9494	7507
	8363	11797
	8421	175
	2990	16273
	10798	909
	3380	188
	6309	97
	7961	10837
	7368	10872
	12612	215
	7915	10723
	1968	9924
	11443	2984
	13316	6911
	3605	17924
	16151	3004
	14751	3978
	2163	16318
	15685	2126
	16504	6141
	7790	11867
	16443	14600
	16032	2839
	16148	11386
	1936	9265
	16147	1979
	16014	5701
	15176	8133
	1820	1844
	2561	2167
	1361	4437
	13193	1245
	16169	10904
	16339	2833
	2317	1588
	14469	5359
	15400	5378
	16	5608
	11811	7005
	15984	4651
	15974	4286
	3458	8769
	16226	1013
	15329	3244
	16619	10106
	16548	3393
	18620	4177
	16288	7324
	16516	5408
	14875	4515
	13	4932
	19076	12100
	19780	11951
	11573	3351
	15055	4403
	16451	1964
	17532	1178
	16283	6438
	475	4012
	42	1322
	1093	1971
	15126	2550
	697	1882
	17331	471
	100	4554
	16027	2472
	15431	2441
	18	3112
	16824	776
	16654	4976
	17695	13392
	17866	5453
	1802	3347
	16526	11378
	11931	1815
	14945	1605
	19848	2497
	15809	14563
	19458	1560
	15243	1851
	11170	718
	15733	9240
	1314	4590
	16063	16980
	5552	12144
	59	10487
	18550	2807
	16889	6326
	18285	8965
	14647	2007
	3410	537
	9273	4870
	6154	17812
	10744	5892
	9886	8134
	8628	16208
	5002	4867
	7870	4007
	11870	9857
	10102	15486
	6977	6169
	5629	11707
	6127	9347
	8865	4480
	7529	3277
	3845	10432
	11318	6056
	15134	6773
	11057	4490
	15462	6932
	10902	12154
	9026	5181
	12002	2502
	6613	7429
	9350	7615
	14237	3793
	12009	5655
	5943	4929
	9466	3469
	4951	7085
	8605	5610
	17034	4745
	8036	10998
	13052	6100
	16955	10492
	10181	6579
	11622	6548
	7070	3567
	11812	9987
	15383	9160
	19105	9177
	14090	6562
	8539	7546
	7378	5172
	13897	2332
	7193	7389
	10383	6754
	14592	2638
	11784	1298
	8403	3673
	12043	3799
	14295	3498
	14422	2730
	15119	1504
	6985	6021
	9801	3052
	11304	4154
	7604	6760
	13159	13261
	12613	4724
	8934	7106
	9859	11697
	15174	4498
	7669	2975
	19465	6277
	9569	15508
	19145	2376
	8733	4323
	13613	5667
	10984	10039
	9441	10172
	8003	17497
	13368	13130
	10096	10453
	12806	1002
	8076	2591
	11794	10020
	7408	1114
	9491	4084
	5949	17733
	16858	12611
	1937	14073
	5459	16265
	8708	8100
	8686	7266
	2966	8638
	14419	14880
	7764	8696
	12310	18063
	6767	8958
	11655	11396
	14601	4646
	3392	9136
	10786	10284
	10916	11770
	7259	8955
	9740	13406
	18049	17392
	13165	11780
	13617	5215
	3923	15120
	11981	13394
	11124	6907
	1544	8115
	5619	5137
	16163	5309
	7383	4204
	12458	10251
	7622	10799
	13790	14856
	17097	13281
	19427	17191
	17635	6607
	3694	16067
	13158	7920
	12129	17668
	11500	10299
	12094	5776
	11522	13234
	10134	14390
	12210	10028
	18713	7440
	12945	14976
	15094	12419
	16630	5815
	6168	6786
	16061	10802
	15122	9958
	18798	7553
	13812	8611
[truncated: 2,952 more rows]

## Sheet: Fig. 1f
Fig. 1f	Relative abundances of the most abundant genera that showed significant differences between UIAs and controls
	genus	avg(A)	sd(A)	avg(N)	sd(N)	P value: UIAs_VS_Controls
	f__Ruminococcaceae;g__Faecalibacterium	0.037858	0.027829	0.066536	0.063514	0.00478902
	f__Eubacteriaceae;g__Eubacterium	0.023249	0.016495	0.023262	0.037629	0.00210499
	f__Coriobacteriaceae;g__Collinsella	0.000315	0.000586	0.000913	0.001881	2.8e-05
	f__Lactobacillaceae;g__Lactobacillus	0.000442	0.001014	0.000528	0.002807	0.000372559
	f__Clostridiaceae;g__Butyricicoccus	0.000188	0.000235	0.000558	0.002275	0.00165597
	f__Veillonellaceae;g__Mitsuokella	0.00043	0.003574	0.001286	0.012342	5.93e-05
	f__Streptococcaceae;g__Lactococcus	2.4e-05	2.1e-05	6.6e-05	0.000495	0.000243741
	f__Actinomycetaceae;g__Actinomyces	1.7e-05	3.4e-05	0.000139	0.000992	0.000776942
	f__Acholeplasmataceae;g__Acholeplasma	6.5e-05	0.000219	7e-05	0.000417	0.0036682
	f__Enterobacteriaceae;g__Kluyvera	2e-06	8e-06	0.000138	0.001275	0.00335465
	f__Bacteroidaceae;g__Bacteroides	0.324857	0.162423	0.216546	0.142997	2.15e-06
	f__Porphyromonadaceae;g__Parabacteroides	0.013072	0.010363	0.009242	0.005906	0.000268105
	f__Ruminococcaceae;g__Ruminococcus	0.016525	0.018937	0.010416	0.012011	0.00343397
	f__Lachnospiraceae;g__Blautia	0.009108	0.01253	0.00502	0.003423	9.94e-08
	f__Lachnospiraceae;g__Coprococcus	0.004238	0.00526	0.003834	0.007271	0.00210499
	f__Lachnospiraceae;g__Butyrivibrio	0.00246	0.01034	0.001133	0.002355	0.00192294
	f__Lachnospiraceae;g__Lachnospira	0.002947	0.004973	0.00164	0.005789	1.36e-05
	f__Veillonellaceae;g__Veillonella	0.002205	0.007442	0.000675	0.002374	1.67e-06
	f__Fusobacteriaceae;g__Fusobacterium	0.002469	0.013482	0.000995	0.005038	3.95e-07
	f__Porphyromonadaceae;g__Dysgonomonas	0.000706	0.004323	0.000142	0.000321	1.28e-05

## Sheet: Fig. 2
Fig. 2	Alterations of gut microbial species in UIA patients
The first cohort					The second cohort
ID	TAX	Diff	p-value		ID	TAX	Diff	p-value
s__Ruminococcus_torques	g__Blautia|s__Ruminococcus_torques	0.500361	3.53827e-09		s__Clostridium_citroniae	g__Clostridium|s__Clostridium_citroniae	0.0020285	0.000147003
s__Bacteroides_thetaiotaomicron	g__Bacteroides|s__Bacteroides_thetaiotaomicron	1.17913	3.77821e-07		s__Bacteroides_nordii	g__Bacteroides|s__Bacteroides_nordii	0.0116691	0.000384202
s__Escherichia_unclassified	g__Escherichia|s__Escherichia_unclassified	-0.485035	3.78427e-06		s__Odoribacter_splanchnicus	g__Odoribacter|s__Odoribacter_splanchnicus	0.420699	0.000452503
s__Lachnospiraceae_bacterium_5_1_63FAA	g__Lachnospiraceae_noname|s__Lachnospiraceae_bacterium_5_1_63FAA	0.0440039	6.92973e-06		s__Streptococcus_salivarius	g__Streptococcus|s__Streptococcus_salivarius	-0.237189	0.000784365
s__Bacteroides_massiliensis	g__Bacteroides|s__Bacteroides_massiliensis	2.96392	2.4327e-05		s__Alistipes_putredinis	g__Alistipes|s__Alistipes_putredinis	0.142239	0.000965062
s__Ruminococcus_obeum	g__Blautia|s__Ruminococcus_obeum	0.0354342	2.45921e-05		s__Peptostreptococcaceae_noname_unclassified	g__Peptostreptococcaceae_noname|s__Peptostreptococcaceae_noname_unclassified	-0.219192	0.0017932
s__Collinsella_aerofaciens	g__Collinsella|s__Collinsella_aerofaciens	-0.138995	3.10021e-05		s__Alistipes_shahii	g__Alistipes|s__Alistipes_shahii	0.381865	0.00276613
s__Bacteroides_xylanisolvens	g__Bacteroides|s__Bacteroides_xylanisolvens	0.274297	4.2195e-05		s__Oscillibacter_unclassified	g__Oscillibacter|s__Oscillibacter_unclassified	0.101498	0.00407473
s__Faecalibacterium_prausnitzii	g__Faecalibacterium|s__Faecalibacterium_prausnitzii	-8.92349	0.000163951		s__Lachnospiraceae_bacterium_7_1_58FAA	g__Lachnospiraceae_noname|s__Lachnospiraceae_bacterium_7_1_58FAA	0.005547	0.0059226
s__Eubacterium_hallii	g__Eubacterium|s__Eubacterium_hallii	0.0240984	0.000172162		s__Veillonella_unclassified	g__Veillonella|s__Veillonella_unclassified	-0.0259065	0.00628001
s__Bacteroides_nordii	g__Bacteroides|s__Bacteroides_nordii	0.00954543	0.000187014		s__Veillonella_parvula	g__Veillonella|s__Veillonella_parvula	-0.067619	0.00665673
s__Lachnospiraceae_bacterium_1_1_57FAA	g__Lachnospiraceae_noname|s__Lachnospiraceae_bacterium_1_1_57FAA	0.729509	0.000203065		s__Bilophila_wadsworthia	g__Bilophila|s__Bilophila_wadsworthia	0.0203867	0.00768891
s__Bacteroides_dorei	g__Bacteroides|s__Bacteroides_dorei	1.62245	0.000313359		s__Lachnospiraceae_bacterium_3_1_46FAA	g__Lachnospiraceae_noname|s__Lachnospiraceae_bacterium_3_1_46FAA	0.287222	0.00991352
s__Bacteroides_ovatus	g__Bacteroides|s__Bacteroides_ovatus	0.362749	0.000426101		s__Bacteroides_intestinalis	g__Bacteroides|s__Bacteroides_intestinalis	0.024456	0.0104797
s__Streptococcus_salivarius	g__Streptococcus|s__Streptococcus_salivarius	0.0230345	0.000644426		s__Parabacteroides_sp_D25	g__Parabacteroides|s__Parabacteroides_sp_D25	0.000105258	0.0107734
s__Dialister_invisus	g__Dialister|s__Dialister_invisus	0.514358	0.00108766		s__Bilophila_unclassified	g__Bilophila|s__Bilophila_unclassified	0.126322	0.0159334
s__Clostridium_bartlettii	g__Peptostreptococcaceae_noname|s__Clostridium_bartlettii	0.020277	0.00125852		s__Alistipes_finegoldii	g__Alistipes|s__Alistipes_finegoldii	0.0534	0.0165749
s__Lachnospiraceae_bacterium_3_1_46FAA	g__Lachnospiraceae_noname|s__Lachnospiraceae_bacterium_3_1_46FAA	0.0228362	0.00147861		s__Veillonella_dispar	g__Veillonella|s__Veillonella_dispar	-0.00720925	0.0176946
s__Ruminococcus_gnavus	g__Blautia|s__Ruminococcus_gnavus	0.673429	0.00151644		s__Bacteroides_cellulosilyticus	g__Bacteroides|s__Bacteroides_cellulosilyticus	0.0161988	0.0220123
s__Ruminococcus_bromii	g__Ruminococcus|s__Ruminococcus_bromii	0.767491	0.00152283		s__Faecalibacterium_prausnitzii	g__Faecalibacterium|s__Faecalibacterium_prausnitzii	4.27695	0.0255871
s__Bacteroidales_bacterium_ph8	g__Bacteroidales_noname|s__Bacteroidales_bacterium_ph8	-0.407531	0.00152925		s__Bacteroidales_bacterium_ph8	g__Bacteroidales_noname|s__Bacteroidales_bacterium_ph8	0.164666	0.0296537
s__Eubacterium_ventriosum	g__Eubacterium|s__Eubacterium_ventriosum	0.0963548	0.00214851		s__Hungatella hathewayi	g__Hungatella|s__Hungatella hathewayi	-0.0158358	0.0370844
s__Odoribacter_splanchnicus	g__Odoribacter|s__Odoribacter_splanchnicus	0.332804	0.00271724		s__Barnesiella_intestinihominis	g__Barnesiella|s__Barnesiella_intestinihominis	0.357712	0.0448251
s__Hungatella hathewayi	g__Hungatella|s__Hungatella hathewayi	-0.0211717	0.00280486		s__Veillonella_atypica	g__Veillonella|s__Veillonella_atypica	-0.015095	0.0463866
s__Coprobacillus_unclassified	g__Coprobacillus|s__Coprobacillus_unclassified	0.0651336	0.00344748
s__Sutterella_wadsworthensis	g__Sutterella|s__Sutterella_wadsworthensis	-3.10507	0.00395188
s__Parabacteroides_sp_D25	g__Parabacteroides|s__Parabacteroides_sp_D25	0.000112138	0.00417176
s__Bacteroides_cellulosilyticus	g__Bacteroides|s__Bacteroides_cellulosilyticus	0.0318952	0.00435224
s__Alistipes_onderdonkii	g__Alistipes|s__Alistipes_onderdonkii	-1.26146	0.00464512
s__Dorea_formicigenerans	g__Dorea|s__Dorea_formicigenerans	0.0012028	0.00881071
s__Anaerostipes_hadrus	g__Anaerostipes|s__Anaerostipes_hadrus	0.0089076	0.00932874
s__Parabacteroides_merdae	g__Parabacteroides|s__Parabacteroides_merdae	0.708706	0.00994386
s__Lachnospiraceae_bacterium_2_1_58FAA	g__Lachnospiraceae_noname|s__Lachnospiraceae_bacterium_2_1_58FAA	0.0174108	0.0114418
s__Bacteroides_fragilis	g__Bacteroides|s__Bacteroides_fragilis	1.27806	0.0139694
s__Clostridium_nexile	g__Clostridium|s__Clostridium_nexile	0.144425	0.0144029
s__Bacteroides_caccae	g__Bacteroides|s__Bacteroides_caccae	0.963874	0.0151519
s__Prevotella_copri	g__Prevotella|s__Prevotella_copri	-7.23161	0.0155652
s__Dorea_longicatena	g__Dorea|s__Dorea_longicatena	0.0112283	0.0158816
s__Coprococcus_comes	g__Coprococcus|s__Coprococcus_comes	0.0755339	0.0204072
s__Streptococcus_thermophilus	g__Streptococcus|s__Streptococcus_thermophilus	0.0612767	0.0208082
s__Escherichia_coli	g__Escherichia|s__Escherichia_coli	0.624713	0.0252117
s__Elizabethkingia_unclassified	g__Elizabethkingia|s__Elizabethkingia_unclassified	0.0133257	0.0278744
s__Bacteroides_intestinalis	g__Bacteroides|s__Bacteroides_intestinalis	0.0190074	0.0317345
s__Bilophila_unclassified	g__Bilophila|s__Bilophila_unclassified	-0.642613	0.0323218
s__Clostridium_bolteae	g__Clostridium|s__Clostridium_bolteae	0.0742386	0.0335242
s__Eubacterium_rectale	g__Eubacterium|s__Eubacterium_rectale	0.757001	0.0341397
s__Alistipes_putredinis	g__Alistipes|s__Alistipes_putredinis	0.0582012	0.0475552

## Sheet: Fig. 4a
Fig. 4	Pathways with biologically significant differential abundance between UIA patients and controls
UIA enriched				Control enriched
#ID	Diff(UIAs/Controls)	p-value		#ID	Diff(UIAs/Controls)	p-value
PWY66-400: glycolysis VI (metazoan)	318.124	3.78427e-06		PWY-6151: S-adenosyl-L-methionine cycle I	-902.326	1.65551e-06
LPSSYN-PWY: superpathway of lipopolysaccharide biosynthesis	39.5386	5.76227e-06		PWY-6123: inosine-5'-phosphate biosynthesis I	-344.844	0.000109784
PWY-7211: superpathway of pyrimidine deoxyribonucleotides de novo biosynthesis	167.093	3.63826e-05		PWY-7234: inosine-5'-phosphate biosynthesis III	-228.539	0.000123756
PWY-7196: superpathway of pyrimidine ribonucleosides salvage	194.016	4.13138e-05		PWY-7221: guanosine ribonucleotides de novo biosynthesis	-547.995	0.000963346
TRPSYN-PWY: L-tryptophan biosynthesis	192.382	7.09879e-05		NONMEVIPP-PWY: methylerythritol phosphate pathway I	-442.238	0.00106695
PWY490-3: nitrate reduction VI (assimilatory)	4.8889	9.82952e-05		PWY-6124: inosine-5'-phosphate biosynthesis II	-232.819	0.00122668
PWY-7323: superpathway of GDP-mannose-derived O-antigen building blocks biosynthesis	79.4152	0.000102335		GLUCUROCAT-PWY: superpathway of beta;-D-glucuronide and D-glucuronate degradation	-286.367	0.00149112
PWY-7003: glycerol degradation to butanol	29.4579	0.000242579		THRESYN-PWY: superpathway of L-threonine biosynthesis	-264.38	0.00159883
PWY-6531: mannitol cycle	31.5516	0.0003032		PWY-3001: superpathway of L-isoleucine biosynthesis I	-270.231	0.00183801
PWY-6588: pyruvate fermentation to acetone	35.7844	0.000591669		GALACT-GLUCUROCAT-PWY: superpathway of hexuronide and hexuronate degradation	-272.411	0.00201208
ANAEROFRUCAT-PWY: homolactic fermentation	182.182	0.0006245		PWY-724: superpathway of L-lysine, L-threonine and L-methionine biosynthesis II	-342.758	0.00217709
COLANSYN-PWY: colanic acid building blocks biosynthesis	74.3667	0.000695305		PWY-7242: D-fructuronate degradation	-312.556	0.00220182
PWY-5920: superpathway of heme biosynthesis from glycine	15.6855	0.00102376		PWY-6386: UDP-N-acetylmuramoyl-pentapeptide biosynthesis II (lysine-containing)	-510.203	0.00230653
PWY-5484: glycolysis II (from fructose 6-phosphate)	150.156	0.00246701		PWY-6122: 5-aminoimidazole ribonucleotide biosynthesis II	-480.631	0.00236912
PWY-6936: seleno-amino acid biosynthesis	34.9671	0.00254797		PWY-6277: superpathway of 5-aminoimidazole ribonucleotide biosynthesis	-480.631	0.00236912
PWY-5692: allantoin degradation to glyoxylate II	2.07223	0.00378657		PWY-5177: glutaryl-CoA degradation	-64.6097	0.00256934
PWY0-41: allantoin degradation IV (anaerobic)	3.563	0.0040762		GALACTUROCAT-PWY: D-galacturonate degradation I	-290.964	0.00291989
PWY-6629: superpathway of L-tryptophan biosynthesis	87.4153	0.00526511		PWY-6507: 4-deoxy-L-threo-hex-4-enopyranuronate degradation	-236.615	0.00364176
KETOGLUCONMET-PWY: ketogluconate metabolism	14.0229	0.00546722		DAPLYSINESYN-PWY: L-lysine biosynthesis I	-191.618	0.00402917
PWY-6901: superpathway of glucose and xylose degradation	83.89	0.00593672		PWY-5097: L-lysine biosynthesis VI	-437.991	0.00484402
PWY-6285: superpathway of fatty acids biosynthesis	47.3479	0.00653823		SER-GLYSYN-PWY: superpathway of L-serine and glycine biosynthesis I	-222.236	0.00900188
PWY-5367: petroselinate biosynthesis	73.27	0.00675888
PWY-6284: superpathway of unsaturated fatty acids biosynthesis	43.1569	0.00762632
PWY-5005: biotin biosynthesis II	57.8562	0.00793691
P461-PWY: hexitol fermentation to lactate, formate, ethanol and acetate	136	0.00939537

## Sheet: Fig. 5d
Fig. 5d	Detailed information of the differentially expressed genes in different groups.
##DEGs of Protein coding RNAs(UIA-FMT-model vs UIA-FMT-sham)									##DEGs of Protein coding RNAs(UIA-FMT-model vs Control-FMT-model)									##DEGs of Protein coding RNAs(Control-FMT-model vs Control-FMT-sham)
#Gene id	Symbol	log2ratio	p-value	q-value	log2 Mean (IA-model)	log2 Mean (UIA-FMT-model vs UIA-FMT-sham)			#Gene id	Symbol	log2ratio	p-value	q-value	log2 Mean (IA-model)	log2 Mean (UIA-FMT-model vs Control-FMT-model)			#Gene id	Symbol	log2ratio	p-value	q-value	log2 Mean (Con-model)	log2 Mean (Control-FMT-model vs Control-FMT-sham)
ENSMUSG00000040026	Saa3	5.2386	2.78503e-08	3.72316e-05	5.81071	0.572112			ENSMUSG00000076621	Ighj1	-1.2957	9.44824e-08	0.000151763	0	1.2957			ENSMUSG00000001131	Timp1	3.00227	3.34494e-07	0.00333825	7.56429	4.56202
ENSMUSG00000001506	Col1a1	2.31943	2.87873e-08	3.72316e-05	8.44633	6.12689			ENSMUSG00000023034	Nr4a1	-2.40853	1.51139e-07	0.000151763	4.05283	6.46136			ENSMUSG00000001493	Meox1	1.80901	1.44652e-06	0.00400637	2.04433	0.235319
ENSMUSG00000002020	Ltbp2	3.63048	4.10827e-08	4.06935e-05	5.08327	1.45279			ENSMUSG00000041134	Cyyr1	-1.25365	2.13887e-07	0.000151763	0.826628	2.08028			ENSMUSG00000025804	Ccr1	1.47565	1.61302e-06	0.00400637	4.07601	2.60036
ENSMUSG00000048126	Col6a3	1.19349	4.71961e-08	4.06935e-05	3.6914	2.49791			ENSMUSG00000020022	Ndufa12	1.00851	2.1391e-07	0.000151763	5.36626	4.35775			ENSMUSG00000002020	Ltbp2	3.3571	1.75379e-06	0.00400637	4.94937	1.59227
ENSMUSG00000031803	B3gnt3	1.15758	6.91311e-08	4.11033e-05	3.66448	2.5069			ENSMUSG00000026826	Nr4a2	-2.18957	4.18498e-07	0.000191027	1.97049	4.16006			ENSMUSG00000032334	Loxl1	1.36281	1.80648e-06	0.00400637	6.50719	5.14438
ENSMUSG00000026043	Col3a1	2.60309	7.1963e-08	4.11033e-05	7.26364	4.66056			ENSMUSG00000045392	Olfr1033	-1.96263	4.28129e-07	0.000191027	0.985093	2.94772			ENSMUSG00000007888	Crlf1	2.05095	2.30326e-06	0.00459732	5.0547	3.00375
ENSMUSG00000006522	Itih3	2.86988	7.67076e-08	4.11033e-05	5.86922	2.99934			ENSMUSG00000048546	Tob2	-1.08114	8.37311e-07	0.000215595	3.5419	4.62304			ENSMUSG00000079227	Ccr5	1.2041	4.73025e-06	0.00693228	2.16635	0.962251
ENSMUSG00000028111	Ctsk	1.08499	8.5363e-08	4.11033e-05	5.83832	4.75334			ENSMUSG00000022491	Glycam1	1.09777	9.45291e-07	0.000215595	2.33372	1.23595			ENSMUSG00000034205	Loxl2	2.30287	4.86232e-06	0.00693228	5.05773	2.75486
ENSMUSG00000029661	Col1a2	1.20088	9.16636e-08	4.11033e-05	7.62511	6.42423			ENSMUSG00000024042	Sik1	-1.08894	1.14804e-06	0.000215595	3.599	4.68794			ENSMUSG00000018593	Sparc	1.10066	5.78194e-06	0.00769384	9.58731	8.48664
ENSMUSG00000034845	Plvap	2.54984	1.08758e-07	4.11033e-05	4.08793	1.53809			ENSMUSG00000062619	2310039H08Rik	1.01754	1.3912e-06	0.000215595	4.65783	3.64029			ENSMUSG00000048126	Col6a3	1.67102	7.09218e-06	0.00832706	4.27797	2.60695
ENSMUSG00000032334	Loxl1	1.61646	1.10332e-07	4.11033e-05	6.89512	5.27866			ENSMUSG00000060639	Hist1h4i	1.37259	1.40001e-06	0.000215595	3.59861	2.22602			ENSMUSG00000029675	Eln	2.42095	7.59311e-06	0.00841991	8.21316	5.79221
ENSMUSG00000021922	Itih4	1.95641	1.15889e-07	4.11033e-05	2.25483	0.29842			ENSMUSG00000075706	Gpx4	1.06928	1.42247e-06	0.000215595	7.83598	6.7667			ENSMUSG00000031375	Bgn	1.15306	9.2797e-06	0.00864313	8.67439	7.52133
ENSMUSG00000018339	Gpx3	3.70029	1.25955e-07	4.2496e-05	8.18616	4.48587			ENSMUSG00000000787	Ddx3x	-1.00879	1.43523e-06	0.000215595	5.19919	6.20798			ENSMUSG00000028108	Ecm1	1.22214	9.75324e-06	0.00864313	7.46476	6.24262
ENSMUSG00000047592	Nxpe5	2.24355	1.47709e-07	4.42006e-05	2.45249	0.20894			ENSMUSG00000049470	Aff4	-1.25448	1.72192e-06	0.000215595	2.79594	4.05042			ENSMUSG00000049699	Ucn2	1.37538	1.49143e-05	0.010762	1.59314	0.217755
ENSMUSG00000034205	Loxl2	2.53769	1.56149e-07	4.42006e-05	5.14218	2.60449			ENSMUSG00000041697	Cox6a1	1.15922	1.7856e-06	0.000215595	8.69331	7.53409			ENSMUSG00000028459	Cd72	1.33686	1.60996e-05	0.0108869	2.84937	1.51252
ENSMUSG00000001493	Meox1	2.24746	1.70879e-07	4.42006e-05	2.51811	0.270656			ENSMUSG00000030660	Pik3c2a	-1.34125	2.32775e-06	0.00023222	0.613589	1.95484			ENSMUSG00000005413	Hmox1	3.88229	2.05357e-05	0.012421	7.93217	4.04988
ENSMUSG00000018593	Sparc	1.54676	1.9206e-07	4.65745e-05	9.98833	8.44157			ENSMUSG00000023939	Mrpl14	1.24913	2.43235e-06	0.00023222	4.09221	2.84308			ENSMUSG00000000982	Ccl3	2.09031	2.1693e-05	0.0127351	3.02554	0.935226
ENSMUSG00000036585	Fgf1	-1.50007	2.72617e-07	5.38492e-05	4.19898	5.69905			ENSMUSG00000075470	Alg10b	-1.69431	2.54989e-06	0.00023347	1.44823	3.14255			ENSMUSG00000048779	P2ry6	1.19853	2.39334e-05	0.0136489	3.88765	2.68912
ENSMUSG00000071984	Fndc1	1.56459	2.72902e-07	5.38492e-05	2.30276	0.738173			ENSMUSG00000038582	Pptc7	-1.18472	2.58979e-06	0.00023347	1.75685	2.94157			ENSMUSG00000024529	Lox	2.29348	2.6116e-05	0.0140016	6.40459	4.1111
ENSMUSG00000039462	Col10a1	1.00395	2.73629e-07	5.38492e-05	1.01651	0.0125588			ENSMUSG00000058258	Idi1	-1.18344	2.78389e-06	0.000233653	1.66995	2.8534			ENSMUSG00000071984	Fndc1	1.78249	2.66832e-05	0.0140016	2.69831	0.915825
ENSMUSG00000002900	Lamb1	1.43635	2.84512e-07	5.38492e-05	4.08425	2.6479			ENSMUSG00000003226	Ranbp2	-1.28683	2.79856e-06	0.000233653	2.70691	3.99374			ENSMUSG00000026043	Col3a1	2.53783	2.85273e-05	0.0140393	7.37286	4.83504
ENSMUSG00000025491	Ifitm1	1.9165	3.03212e-07	5.47191e-05	8.34103	6.42452			ENSMUSG00000027346	Gpcpd1	-1.12658	2.92837e-06	0.00023452	3.15859	4.28517			ENSMUSG00000025650	Col7a1	2.23539	2.88382e-05	0.0140393	3.28925	1.05385
ENSMUSG00000020808	Fam64a	2.55217	3.18064e-07	5.48483e-05	2.70726	0.15509			ENSMUSG00000029178	Klf3	-1.27136	3.06164e-06	0.000241404	2.61758	3.88894			ENSMUSG00000042379	Esm1	1.6617	3.043e-05	0.0144573	4.02849	2.36678
ENSMUSG00000028459	Cd72	1.73219	3.76176e-07	5.88e-05	3.35515	1.62296			ENSMUSG00000067336	Bmpr2	-1.05446	3.15616e-06	0.000241404	2.80666	3.86112			ENSMUSG00000039787	Cercam	1.00785	3.18687e-05	0.0144573	2.47696	1.46911
ENSMUSG00000031502	Col4a1	2.11338	3.76872e-07	5.88e-05	7.10428	4.9909			ENSMUSG00000039701	Usp53	-1.32686	3.32585e-06	0.000241404	1.71164	3.03849			ENSMUSG00000030116	Mfap5	1.35519	3.18698e-05	0.0144573	4.23805	2.88286
ENSMUSG00000022816	Fstl1	1.09063	3.9402e-07	5.88e-05	7.13506	6.04444			ENSMUSG00000093674	Rpl41	1.35116	3.45783e-06	0.000241404	9.29627	7.94511			ENSMUSG00000021423	Ly86	1.16484	3.7716e-05	0.0156647	6.05054	4.88571
ENSMUSG00000026042	Col5a2	1.97153	4.49449e-07	6.45874e-05	5.52204	3.55051			ENSMUSG00000035840	Lysmd3	-1.76684	3.55917e-06	0.000241404	1.1886	2.95544			ENSMUSG00000029664	Tfpi2	2.16677	3.80404e-05	0.0156647	2.92746	0.760698
ENSMUSG00000030148	Clec4a2	1.37975	4.73209e-07	6.64131e-05	3.32494	1.94519			ENSMUSG00000056427	Slit3	-1.32115	3.64399e-06	0.000241404	1.47711	2.79827			ENSMUSG00000049130	C5ar1	1.658	3.96205e-05	0.0156647	4.17356	2.51556
ENSMUSG00000022491	Glycam1	1.76946	4.87828e-07	6.64131e-05	2.33372	0.564259			ENSMUSG00000039219	Arid4b	-1.00238	3.69575e-06	0.000241404	1.06936	2.07174			ENSMUSG00000023349	Clec4n	2.51697	4.0199e-05	0.0156647	4.70769	2.19072
ENSMUSG00000029622	Arpc1b	1.20408	5.23809e-07	6.67774e-05	6.23987	5.03579			ENSMUSG00000059149	Mfsd4a	-1.31851	3.91992e-06	0.000241585	0.561614	1.88012			ENSMUSG00000019987	Arg1	4.28329	4.16998e-05	0.0156647	4.71529	0.432004
ENSMUSG00000027490	E2f1	1.23316	5.40446e-07	6.7643e-05	2.57394	1.34078			ENSMUSG00000028643	Svbp	1.02101	3.93498e-06	0.000241585	5.12283	4.10182			ENSMUSG00000026042	Col5a2	1.99389	4.57454e-05	0.0156647	5.56775	3.57386
ENSMUSG00000022033	Pbk	3.04888	5.60714e-07	6.88205e-05	3.25272	0.203839			ENSMUSG00000036990	Otud4	-1.08171	4.13625e-06	0.000248478	2.01415	3.09586			ENSMUSG00000042367	Gjb3	1.36949	4.62194e-05	0.0156647	1.5764	0.206903
ENSMUSG00000059089	Fcgr4	3.63669	5.68459e-07	6.88205e-05	5.34344	1.70675			ENSMUSG00000004880	Lbr	-1.24547	4.32592e-06	0.000248885	1.60301	2.84848			ENSMUSG00000028339	Col15a1	1.39062	4.63296e-05	0.0156647	3.68845	2.29783
ENSMUSG00000064246	Chil1	1.81256	5.93467e-07	6.88205e-05	3.18094	1.36838			ENSMUSG00000055839	Elob	1.11681	4.77478e-06	0.000251884	8.4325	7.31569			ENSMUSG00000028364	Tnc	2.3881	4.63361e-05	0.0156647	3.79409	1.40599
ENSMUSG00000005373	Mlxipl	-1.14771	5.97182e-07	6.88205e-05	1.52622	2.67394			ENSMUSG00000043019	Edem3	-1.27487	5.34001e-06	0.000257061	2.61281	3.88768			ENSMUSG00000036256	Igfbp7	1.62993	4.70883e-05	0.0156647	8.79399	7.16406
ENSMUSG00000022440	C1qtnf6	1.63078	6.60743e-07	7.3248e-05	4.33235	2.70157			ENSMUSG00000017002	Slpi	1.40914	5.34831e-06	0.000257061	2.72508	1.31594			ENSMUSG00000001435	Col18a1	1.43368	5.11565e-05	0.0164691	6.55238	5.1187
ENSMUSG00000058818	Pirb	2.13601	6.91433e-07	7.45211e-05	4.16954	2.03353			ENSMUSG00000033487	Fndc3a	-1.06191	5.44017e-06	0.000258078	2.80284	3.86475			ENSMUSG00000046223	Plaur	1.56296	6.04277e-05	0.0178264	4.17025	2.60729
ENSMUSG00000079553	Kifc1	1.85914	7.04593e-07	7.48992e-05	2.14243	0.283289			ENSMUSG00000038418	Egr1	-1.77987	5.45352e-06	0.000258078	3.66333	5.4432			ENSMUSG00000006403	Adamts4	1.33821	6.1205e-05	0.0178264	2.82098	1.48276
ENSMUSG00000020893	Per1	-1.30965	7.25046e-07	7.60319e-05	4.07406	5.38371			ENSMUSG00000022723	Crybg3	-0.765558	5.55459e-06	0.000259908	2.13198	2.89754			ENSMUSG00000022816	Fstl1	1.36513	6.56123e-05	0.0182914	7.40202	6.0369
ENSMUSG00000024538	Ppic	1.16553	7.65749e-07	7.64861e-05	6.80466	5.63913			ENSMUSG00000034932	Mrpl54	1.10875	5.67375e-06	0.00026056	5.78621	4.67746			ENSMUSG00000034394	Lif	1.55115	6.73033e-05	0.0183311	2.25519	0.704044
ENSMUSG00000029675	Eln	2.76073	7.91876e-07	7.77843e-05	8.5303	5.76956			ENSMUSG00000094441	Zfp955a	-1.31452	5.77226e-06	0.000260918	0.814578	2.1291			ENSMUSG00000019122	Ccl9	2.02451	6.88795e-05	0.0183311	4.47253	2.44803
ENSMUSG00000025650	Col7a1	2.68972	9.4053e-07	8.59918e-05	3.86825	1.17853			ENSMUSG00000055024	Ep300	-1.16132	5.84547e-06	0.000260918	2.03217	3.19348			ENSMUSG00000031503	Col4a2	1.65544	6.99311e-05	0.0183661	6.75338	5.09794
ENSMUSG00000028597	Gpx7	1.46942	9.95438e-07	8.87885e-05	5.56673	4.09731			ENSMUSG00000039841	Zfp800	-1.14117	6.44652e-06	0.000275817	0.795258	1.93643			ENSMUSG00000007682	Dio2	2.00536	7.31631e-05	0.0184853	4.80961	2.80424
ENSMUSG00000021871	Pnp	1.31842	1.01855e-06	8.97058e-05	4.44926	3.13084			ENSMUSG00000019907	Ppp1r12a	-1.20345	6.819e-06	0.000275875	3.05489	4.25834			ENSMUSG00000002847	Pla1a	1.62593	7.457e-05	0.0186052	5.27002	3.6441
ENSMUSG00000016024	Lbp	1.25076	1.05606e-06	8.97058e-05	6.55852	5.30777			ENSMUSG00000021374	Nup153	-1.00641	6.82519e-06	0.000275875	2.34831	3.35472			ENSMUSG00000009185	Ccl8	2.08203	8.08709e-05	0.0190151	5.34326	3.26123
ENSMUSG00000024989	Cep55	1.7359	1.10091e-06	8.97058e-05	1.87295	0.137051			ENSMUSG00000020859	Spag9	-1.00031	6.91539e-06	0.000275875	3.48485	4.48516			ENSMUSG00000059498	Fcgr3	1.52162	8.0902e-05	0.0190151	6.38296	4.86134
ENSMUSG00000036256	Igfbp7	2.46163	1.18667e-06	9.20857e-05	9.4299	6.96828			ENSMUSG00000025986	Slc39a10	-1.02697	7.58714e-06	0.00028899	2.60341	3.63038			ENSMUSG00000001506	Col1a1	2.07223	8.09246e-05	0.0190151	8.2452	6.17297
ENSMUSG00000021485	Mxd3	2.33444	1.24449e-06	9.4679e-05	2.62198	0.287547			ENSMUSG00000044894	Uqcrq	1.1844	7.95001e-06	0.000290249	6.15884	4.97444			ENSMUSG00000069793	Slfn9	1.1708	8.38341e-05	0.0190151	1.94278	0.77198
ENSMUSG00000026822	Lcn2	3.39002	1.27621e-06	9.61496e-05	6.98409	3.59406			ENSMUSG00000021606	Ndufs6	1.05695	7.99917e-06	0.000290249	5.3823	4.32534			ENSMUSG00000026536	Ifi211	1.11896	8.60742e-05	0.0190893	2.96704	1.84808
ENSMUSG00000037872	Ackr1	3.45601	1.34377e-06	9.97433e-05	6.87824	3.42223			ENSMUSG00000038174	Fam126b	-1.06327	8.04924e-06	0.000290249	0.660509	1.72377			ENSMUSG00000024679	Ms4a6d	2.08708	8.84242e-05	0.0191218	5.47658	3.38949
ENSMUSG00000068101	Cenpm	2.49485	1.40185e-06	9.97433e-05	2.92323	0.428381			ENSMUSG00000024477	Pggt1b	-1.08615	8.05329e-06	0.000290249	1.61825	2.7044			ENSMUSG00000024538	Ppic	1.00013	9.10574e-05	0.0191218	6.62948	5.62935
ENSMUSG00000002847	Pla1a	2.23612	1.48915e-06	9.97433e-05	5.92009	3.68397			ENSMUSG00000084786	Ubl5	1.06785	8.09988e-06	0.000290249	4.68147	3.61361			ENSMUSG00000073418	C4b	1.1472	9.40245e-05	0.0191218	6.83703	5.68983
ENSMUSG00000029084	Cd38	1.88084	1.49938e-06	9.97433e-05	4.0592	2.17836			ENSMUSG00000033792	Atp7a	-1.17295	8.18096e-06	0.000290249	0.220892	1.39384			ENSMUSG00000025044	Msr1	1.40041	9.40828e-05	0.0191218	2.9716	1.57119
ENSMUSG00000028980	H6pd	1.51576	1.50198e-06	9.97433e-05	4.47387	2.95811			ENSMUSG00000020954	Strn3	-1.27237	8.33686e-06	0.000291751	2.39797	3.67034			ENSMUSG00000015947	Fcgr1	1.27482	9.43217e-05	0.0191218	4.2243	2.94948
ENSMUSG00000032271	Nnmt	1.41194	1.50443e-06	9.97433e-05	3.15716	1.74522			ENSMUSG00000003032	Klf4	-1.02682	8.50198e-06	0.000293384	4.74808	5.7749			ENSMUSG00000020000	Moxd1	1.21282	9.45019e-05	0.0191218	5.76092	4.5481
ENSMUSG00000060591	Ifitm2	1.63004	1.51664e-06	9.97433e-05	6.73774	5.10769			ENSMUSG00000034801	Sos2	-1.19443	8.89853e-06	0.000293384	2.20337	3.3978			ENSMUSG00000001228	Uhrf1	1.54224	9.48425e-05	0.0191218	2.32926	0.787013
ENSMUSG00000040133	Gpr176	1.21394	1.53146e-06	9.97433e-05	1.87328	0.659342			ENSMUSG00000025262	Fam120c	-1.57615	8.97844e-06	0.000293849	0.516165	2.09231			ENSMUSG00000024737	Slc15a3	1.26329	9.74845e-05	0.019255	2.39405	1.13076
ENSMUSG00000053687	Dpep2	1.52859	1.56726e-06	9.97433e-05	1.8014	0.272811			ENSMUSG00000033307	Mif	1.12155	9.10214e-06	0.000295366	7.38472	6.26317			ENSMUSG00000068220	Lgals1	1.09926	9.83974e-05	0.019255	8.54856	7.4493
ENSMUSG00000003847	Nfat5	-1.00229	1.59219e-06	9.97433e-05	2.57231	3.5746			ENSMUSG00000073412	Lst1	1.18045	1.00828e-05	0.000303434	4.86548	3.68502			ENSMUSG00000068129	Cst7	1.57757	0.000100941	0.0193364	2.33336	0.755794
ENSMUSG00000001435	Col18a1	1.61764	1.69607e-06	0.000104456	6.54801	4.93037			ENSMUSG00000020170	Frs2	-1.01962	1.01765e-05	0.000303434	2.057	3.07663			ENSMUSG00000022033	Pbk	1.98871	0.000106604	0.0198861	2.42074	0.432032
ENSMUSG00000062647	Rpl7a	1.03201	1.71974e-06	0.000104557	7.23054	6.19853			ENSMUSG00000015127	Unkl	-1.16283	1.03443e-05	0.000304634	0.546455	1.70929			ENSMUSG00000078763	Slfn1	1.36581	0.000109774	0.019947	3.15834	1.79253
ENSMUSG00000002028	Kmt2a	-1.08292	1.78776e-06	0.000105099	1.933	3.01592			ENSMUSG00000048047	Zbtb33	-1.08118	1.04518e-05	0.000305317	1.30518	2.38636			ENSMUSG00000036040	Adamtsl2	1.11428	0.000118485	0.0206511	2.43835	1.32407
ENSMUSG00000013707	Tnfaip8l2	2.29043	1.89164e-06	0.000106789	4.95556	2.66512			ENSMUSG00000045205	Dpy19l4	-1.0442	1.05414e-05	0.000306188	1.81745	2.86165			ENSMUSG00000028980	H6pd	1.10508	0.000123049	0.021173	4.27625	3.17118
ENSMUSG00000020218	Wif1	1.64547	1.89739e-06	0.000106789	2.36656	0.721091			ENSMUSG00000021738	Atxn7	-1.04091	1.07321e-05	0.000306188	1.74105	2.78195			ENSMUSG00000031502	Col4a1	1.81723	0.000124838	0.0212972	7.25239	5.43516
ENSMUSG00000028108	Ecm1	1.65908	1.94015e-06	0.000106899	7.94093	6.28184			ENSMUSG00000041035	Gm17018	1.07157	1.09006e-05	0.000307857	3.83494	2.76337			ENSMUSG00000032523	Hhatl	-1.38575	0.000127128	0.0213816	2.09409	3.47984
ENSMUSG00000056069	Fam105a	1.09993	1.94237e-06	0.000106899	4.06339	2.96345			ENSMUSG00000044098	Rsbn1	-1.22734	1.10926e-05	0.000307857	0.406114	1.63345			ENSMUSG00000040552	C3ar1	1.62994	0.000130923	0.0214198	4.00784	2.3779
ENSMUSG00000030116	Mfap5	1.69384	1.97772e-06	0.000108078	4.82945	3.13562			ENSMUSG00000022893	Adamts1	-1.47546	1.13042e-05	0.000309259	4.35316	5.82862			ENSMUSG00000047592	Nxpe5	1.755	0.000132469	0.0214966	1.99419	0.239184
ENSMUSG00000028339	Col15a1	1.25446	2.02411e-06	0.00010984	3.37807	2.12361			ENSMUSG00000024194	Cuta	1.01762	1.13046e-05	0.000309259	6.98706	5.96943			ENSMUSG00000031740	Mmp2	1.74628	0.00013413	0.0215906	5.54608	3.79979
ENSMUSG00000020372	Rack1	1.00637	2.05974e-06	0.000110997	6.77389	5.76752			ENSMUSG00000037475	Thoc2	-1.06547	1.20706e-05	0.000316148	1.71801	2.78347			ENSMUSG00000026656	Fcgr2b	1.73277	0.000150005	0.0224356	5.03268	3.29992
ENSMUSG00000029082	Bst1	2.13597	2.13797e-06	0.000113087	2.94359	0.807627			ENSMUSG00000033107	Rnf125	-1.84439	1.22075e-05	0.000318398	1.15225	2.99664			ENSMUSG00000068101	Cenpm	1.23431	0.0001535	0.0224356	1.65864	0.424328
ENSMUSG00000031503	Col4a2	2.03147	2.21213e-06	0.000115209	6.79418	4.76271			ENSMUSG00000102976	Zc3h11a	-1.07423	1.24042e-05	0.000319017	0.170359	1.24459			ENSMUSG00000038600	Atp6v0a4	1.09678	0.000154989	0.0224356	2.27844	1.18166
ENSMUSG00000050410	Tcf19	2.24702	2.28138e-06	0.000115785	4.00601	1.75899			ENSMUSG00000020300	Cpeb4	-1.47427	1.24854e-05	0.000319017	2.14568	3.61996			ENSMUSG00000022665	Ccdc80	1.92268	0.000156709	0.0224356	4.08598	2.1633
ENSMUSG00000030560	Ctsc	1.53544	2.28304e-06	0.000115785	5.78634	4.25091			ENSMUSG00000042473	Tbc1d8b	-1.11971	1.34199e-05	0.000323666	1.08617	2.20588			ENSMUSG00000053113	Socs3	1.77921	0.000158327	0.0224356	5.43998	3.66077
ENSMUSG00000048546	Tob2	-1.39075	2.29857e-06	0.000115785	3.5419	4.93265			ENSMUSG00000028024	Enpep	-1.0139	1.40958e-05	0.000329782	1.46179	2.47569			ENSMUSG00000027859	Ngf	1.50523	0.000158587	0.0224356	3.37043	1.8652
ENSMUSG00000027204	Fbn1	1.31958	2.3257e-06	0.000115785	4.66259	3.34301			ENSMUSG00000052155	Acvr2a	-1.03237	1.43714e-05	0.000331686	1.42755	2.45992			ENSMUSG00000056737	Capg	1.21553	0.000159612	0.0224356	5.23639	4.02086
ENSMUSG00000024791	Cdca5	1.70426	2.38548e-06	0.000116902	1.84595	0.141683			ENSMUSG00000030432	Rpl28	1.20989	1.45202e-05	0.000331686	7.62759	6.4177			ENSMUSG00000074622	Mafb	1.64974	0.000166096	0.0229359	4.59454	2.9448
ENSMUSG00000023505	Cdca3	2.69075	2.39529e-06	0.000116902	3.1969	0.506151			ENSMUSG00000103088	Pcdhgb6	-1.43402	1.47614e-05	0.000331686	1.00607	2.4401			ENSMUSG00000040747	Cd53	1.37206	0.000170736	0.0231523	5.78006	4.408
ENSMUSG00000021384	Susd3	1.361	2.42622e-06	0.000116941	2.42201	1.06101			ENSMUSG00000021823	Vcl	-2.43299	1.47668e-05	0.000331686	2.06157	4.49456			ENSMUSG00000035673	Sbno2	1.14732	0.0001938	0.0247961	4.03563	2.88832
ENSMUSG00000024164	C3	2.46087	2.49524e-06	0.000118067	4.07133	1.61046			ENSMUSG00000006740	Kif5b	-1.37784	1.55353e-05	0.000331773	3.36138	4.73922			ENSMUSG00000112023	Lilr4b	1.80296	0.000196584	0.0247961	3.2275	1.42454
ENSMUSG00000023232	Serinc2	2.45244	2.61984e-06	0.000122024	3.31424	0.861793			ENSMUSG00000018199	Trove2	-1.01086	1.57273e-05	0.00033314	1.85751	2.86837			ENSMUSG00000027611	Procr	1.03186	0.000198767	0.0247961	4.60492	3.57306
ENSMUSG00000029163	Emilin1	1.13961	2.62603e-06	0.000122024	5.70331	4.5637			ENSMUSG00000031010	Usp9x	-1.31838	1.58114e-05	0.00033314	1.7244	3.04279			ENSMUSG00000020914	Top2a	1.8866	0.000203181	0.0249067	2.39849	0.511897
ENSMUSG00000031540	Kat6a	-1.02031	2.68554e-06	0.00012358	2.61611	3.63642			ENSMUSG00000025860	Xiap	-1.10329	1.60087e-05	0.00033314	2.40461	3.5079			ENSMUSG00000068196	Col8a1	1.65085	0.00020714	0.0249067	5.62731	3.97647
ENSMUSG00000037725	Ckap2	2.12749	2.69136e-06	0.00012358	2.32057	0.193077			ENSMUSG00000024953	Prdx5	1.02321	1.65229e-05	0.000336679	6.89277	5.86956			ENSMUSG00000027204	Fbn1	1.5739	0.000213672	0.0253862	5.00908	3.43518
ENSMUSG00000041035	Gm17018	1.02243	2.77629e-06	0.000124904	3.83494	2.81251			ENSMUSG00000036499	Eea1	-1.16923	1.66543e-05	0.000336679	2.29256	3.46179			ENSMUSG00000036446	Lum	1.5934	0.000225532	0.0261722	7.0392	5.44581
ENSMUSG00000073418	C4b	1.10283	2.81693e-06	0.000124904	6.82962	5.72679			ENSMUSG00000103793	Pcdhga6	-1.00985	1.66952e-05	0.00033696	0.610819	1.62066			ENSMUSG00000068758	Il3ra	1.09597	0.000241008	0.0270254	4.02001	2.92404
ENSMUSG00000028643	Svbp	1.2197	2.82119e-06	0.000124904	5.12283	3.90313			ENSMUSG00000053702	Nebl	-1.02911	1.77128e-05	0.000341609	2.63071	3.65982			ENSMUSG00000029661	Col1a2	1.24094	0.00025103	0.0275306	7.68921	6.44827
ENSMUSG00000043895	S1pr2	1.00066	2.82575e-06	0.000124904	2.61531	1.61465			ENSMUSG00000037112	Sik2	-1.04863	1.78396e-05	0.000341835	0.526565	1.5752			ENSMUSG00000004098	Col5a3	1.6205	0.000259705	0.0280059	3.13407	1.51357
ENSMUSG00000036446	Lum	1.51221	2.93169e-06	0.000127809	6.81174	5.29953			ENSMUSG00000072872	Rybp	-1.02597	1.81693e-05	0.000344453	1.89034	2.91631			ENSMUSG00000037411	Serpine1	2.80383	0.000296051	0.0296944	6.86852	4.06469
ENSMUSG00000006398	Cdc20	1.92531	3.02786e-06	0.000129345	3.82446	1.89915			ENSMUSG00000060012	Kif13b	-1.73941	1.84338e-05	0.000347803	1.03114	2.77055			ENSMUSG00000020218	Wif1	1.18316	0.000298142	0.0297546	2.1244	0.94124
ENSMUSG00000020897	Aurkb	2.20532	3.12218e-06	0.000130963	2.46853	0.263207			ENSMUSG00000033863	Klf9	-1.95913	1.86785e-05	0.000349337	3.75616	5.71529			ENSMUSG00000095079	Igha	2.17134	0.000304819	0.0299352	2.95065	0.779313
ENSMUSG00000022844	Pdia5	1.47317	3.27383e-06	0.000133914	3.91447	2.4413			ENSMUSG00000025531	Chm	-1.3913	1.93943e-05	0.000354244	1.25	2.6413			ENSMUSG00000020649	Rrm2	1.93932	0.00030595	0.0299352	2.71007	0.770745
ENSMUSG00000020307	Cdc34	1.04862	3.35987e-06	0.000133914	5.34295	4.29434			ENSMUSG00000003847	Nfat5	-1.02922	1.9846e-05	0.000357296	2.57231	3.60153			ENSMUSG00000005124	Wisp1	1.4071	0.000308943	0.0300805	2.52205	1.11495
ENSMUSG00000069072	Slc7a14	-1.09375	3.37079e-06	0.000133914	1.53468	2.62843			ENSMUSG00000032878	Ccdc85a	-1.12327	1.9974e-05	0.000357296	1.61536	2.73863			ENSMUSG00000000957	Mmp14	1.02172	0.000333185	0.0311775	6.37573	5.35402
ENSMUSG00000022146	Osmr	1.00018	3.38792e-06	0.000133914	3.56551	2.56533			ENSMUSG00000021719	Rgs7bp	-1.52872	2.00838e-05	0.000357496	1.81333	3.34205			ENSMUSG00000030144	Clec4d	2.32954	0.000337648	0.0312012	3.81483	1.48529
ENSMUSG00000024953	Prdx5	1.26838	3.41676e-06	0.000133914	6.89277	5.62439			ENSMUSG00000042507	Elmsan1	-1.04189	2.01176e-05	0.000357496	2.16114	3.20303			ENSMUSG00000021922	Itih4	1.63503	0.000342197	0.0314157	2.13799	0.502961
ENSMUSG00000068758	Il3ra	1.85915	3.43489e-06	0.000133943	4.80166	2.94251			ENSMUSG00000021870	Slmap	-1.076	2.02467e-05	0.000357582	3.25057	4.32657			ENSMUSG00000036905	C1qb	1.37196	0.000359845	0.031824	8.73196	7.36
ENSMUSG00000041841	Rpl37	1.24848	3.6226e-06	0.000135643	7.71434	6.46586			ENSMUSG00000059518	Znhit1	1.00558	2.05157e-05	0.000358977	4.78717	3.78159			ENSMUSG00000018927	Ccl6	2.23537	0.00036735	0.0318796	6.21135	3.97598
ENSMUSG00000043832	Clec4a3	1.66123	3.68307e-06	0.000135643	4.3693	2.70808			ENSMUSG00000037573	Tob1	-1.2627	2.07862e-05	0.000360261	3.59364	4.85635			ENSMUSG00000021091	Serpina3n	2.97102	0.000380482	0.0327346	7.58774	4.61672
ENSMUSG00000048939	Atp13a5	-1.10475	3.74075e-06	0.000135643	3.44003	4.54479			ENSMUSG00000056342	Usp34	-1.27841	2.07909e-05	0.000360261	1.11435	2.39275			ENSMUSG00000000555	Itga5	1.54489	0.000386432	0.0329624	6.13625	4.59135
ENSMUSG00000055839	Elob	1.29925	3.74189e-06	0.000135643	8.4325	7.13325			ENSMUSG00000063457	Rps15	1.02081	2.12787e-05	0.000364167	9.96506	8.94425			ENSMUSG00000028111	Ctsk	1.09043	0.000397709	0.0334399	5.75487	4.66444
ENSMUSG00000025171	Ubtd1	1.5475	3.75572e-06	0.000135643	5.3087	3.7612			ENSMUSG00000042293	Gm5617	1.0874	2.17711e-05	0.000368166	4.38542	3.29802			ENSMUSG00000025473	Adam8	2.55116	0.000398732	0.0334399	3.82618	1.27502
ENSMUSG00000039787	Cercam	1.23633	3.75881e-06	0.000135643	2.81157	1.57524			ENSMUSG00000045767	B230219D22Rik	-1.00233	2.17776e-05	0.000368166	3.5154	4.51774			ENSMUSG00000024056	Ndc80	1.19089	0.0004226	0.0340125	1.5753	0.384407
ENSMUSG00000041801	Phlda3	1.53058	3.85398e-06	0.00013782	6.43861	4.90803			ENSMUSG00000020044	Timp3	-1.96772	2.19836e-05	0.000370172	5.56187	7.52959			ENSMUSG00000029304	Spp1	1.42265	0.000425981	0.0341469	9.85996	8.43731
ENSMUSG00000020407	Upp1	2.29514	3.95329e-06	0.000138662	3.35663	1.06149			ENSMUSG00000041841	Rpl37	1.1406	2.21629e-05	0.000370172	7.71434	6.57374			ENSMUSG00000021190	Lgmn	1.69033	0.000454935	0.034925	7.38365	5.69332
ENSMUSG00000026656	Fcgr2b	2.06331	3.99329e-06	0.000138662	5.26043	3.19711			ENSMUSG00000066113	Adamtsl1	-1.01517	2.24025e-05	0.000370704	1.35306	2.36823			ENSMUSG00000038642	Ctss	1.57509	0.000456712	0.034925	8.68895	7.11386
ENSMUSG00000023349	Clec4n	3.74137	4.0113e-06	0.000138662	5.80103	2.05966			ENSMUSG00000071528	Usmg5	1.00792	2.27608e-05	0.000373663	7.18626	6.17834			ENSMUSG00000074476	Spc24	1.13336	0.000460045	0.034925	1.58471	0.451354
ENSMUSG00000068220	Lgals1	1.92433	4.04028e-06	0.000138662	9.39118	7.46685			ENSMUSG00000046138	9930021J03Rik	-1.12871	2.31304e-05	0.000377253	1.31704	2.44575			ENSMUSG00000029581	Fscn1	1.28044	0.000471529	0.034925	4.59492	3.31448
ENSMUSG00000020914	Top2a	2.38357	4.05434e-06	0.000138662	2.74601	0.362438			ENSMUSG00000026678	Rgs5	-1.27265	2.36333e-05	0.00037848	4.78323	6.05588			ENSMUSG00000025746	Il6	1.28392	0.000491588	0.0353391	1.29996	0.0160383
ENSMUSG00000010830	Kdelr3	1.45533	4.05459e-06	0.000138662	4.77501	3.31968			ENSMUSG00000029648	Flt1	-1.0674	2.37733e-05	0.00037848	3.36086	4.42826			ENSMUSG00000021614	Vcan	1.29124	0.000493885	0.0353391	2.25804	0.966802
ENSMUSG00000069792	Wfdc17	3.27229	4.13773e-06	0.000139562	6.98947	3.71718			ENSMUSG00000036751	Cox6b1	1.00826	2.39512e-05	0.000378596	7.87234	6.86409			ENSMUSG00000039316	Rftn1	1.02023	0.00049515	0.0353391	3.03015	2.00991
ENSMUSG00000029322	Plac8	2.36739	4.14208e-06	0.000139562	3.54563	1.17824			ENSMUSG00000024083	Pja2	-1.23371	2.42995e-05	0.000379184	3.8549	5.0886			ENSMUSG00000037725	Ckap2	1.75374	0.000496402	0.0353391	1.98245	0.228711
ENSMUSG00000001131	Timp1	4.31043	4.15449e-06	0.000139562	9.0309	4.72047			ENSMUSG00000047466	8030462N17Rik	-1.22284	2.43354e-05	0.000379184	1.18469	2.40752			ENSMUSG00000043740	B430306N03Rik	1.0295	0.000502778	0.035461	1.43773	0.408226
ENSMUSG00000041695	Kcnj2	-1.43959	4.21651e-06	0.000140375	2.39587	3.83546			ENSMUSG00000022708	Zbtb20	-1.04793	2.48169e-05	0.000381344	1.82318	2.87111			ENSMUSG00000021485	Mxd3	1.25391	0.000535266	0.036841	1.5557	0.301782
ENSMUSG00000031740	Mmp2	2.14891	4.23297e-06	0.000140375	5.81316	3.66426			ENSMUSG00000078496	Zfp982	-1.16591	2.48579e-05	0.000381344	0.335681	1.50159			ENSMUSG00000024672	Ms4a7	1.16501	0.000547507	0.0372919	3.1677	2.00269
ENSMUSG00000060012	Kif13b	-1.69217	4.39409e-06	0.000141304	1.03114	2.72331			ENSMUSG00000037762	Slc16a9	-1.52954	2.52477e-05	0.000381582	2.46273	3.99227			ENSMUSG00000036887	C1qa	1.21976	0.000549289	0.0372919	8.96179	7.74203
ENSMUSG00000067274	Rplp0	1.08916	4.41797e-06	0.000141304	9.70069	8.61154			ENSMUSG00000030275	Etnk1	-1.00514	2.54207e-05	0.000381582	2.73525	3.74039			ENSMUSG00000016024	Lbp	1.09528	0.000559186	0.0375803	6.23632	5.14104
ENSMUSG00000023015	Racgap1	1.58666	4.50323e-06	0.000143217	2.19214	0.605481			ENSMUSG00000028053	Ash1l	-1.10781	2.54882e-05	0.000381582	1.96205	3.06985			ENSMUSG00000063234	Gpr84	1.08004	0.000564121	0.0375921	1.63987	0.559833
ENSMUSG00000033467	Crlf2	1.26897	4.5603e-06	0.000143461	5.648	4.37903			ENSMUSG00000034610	Zcchc11	-1.22109	2.54977e-05	0.000381582	1.76229	2.98338			ENSMUSG00000032218	Ccnb2	1.91945	0.00057182	0.0376684	2.76429	0.844836
ENSMUSG00000007888	Crlf1	3.0163	4.61154e-06	0.000143461	5.88258	2.86627			ENSMUSG00000019820	Utrn	-1.13793	2.57944e-05	0.000381582	2.33237	3.47031			ENSMUSG00000030748	Il4ra	1.34161	0.000577254	0.0378997	4.23022	2.88861
ENSMUSG00000036887	C1qa	2.06027	4.6218e-06	0.000143461	9.95451	7.89424			ENSMUSG00000031229	Atrx	-1.25896	2.59535e-05	0.000381582	1.75724	3.01621			ENSMUSG00000050335	Lgals3	2.30247	0.000579129	0.0378997	5.62685	3.32437
ENSMUSG00000058740	Kcnt1	-1.85125	4.72186e-06	0.000144454	3.27095	5.1222			ENSMUSG00000022883	Robo1	-1.22479	2.62388e-05	0.000383457	2.96289	4.18768			ENSMUSG00000027469	Tpx2	1.7975	0.000597532	0.0383496	2.28227	0.484766
ENSMUSG00000001228	Uhrf1	2.18625	4.72826e-06	0.000144454	2.91604	0.729788			ENSMUSG00000033730	Egr3	-2.03552	2.68415e-05	0.000385891	0.706773	2.7423			ENSMUSG00000018930	Ccl4	1.63254	0.000600535	0.0384031	2.34487	0.712329
ENSMUSG00000037628	Cdkn3	2.4104	4.92422e-06	0.000145604	3.00808	0.597689			ENSMUSG00000060591	Ifitm2	1.1936	2.7533e-05	0.000389442	6.73774	5.54414			ENSMUSG00000032783	Troap	1.07053	0.00060887	0.038465	1.30972	0.239188
ENSMUSG00000030730	Atp2a1	-1.20753	4.93477e-06	0.000145604	0.750375	1.9579			ENSMUSG00000020163	Uqcr11	1.25676	2.85899e-05	0.000393807	7.02974	5.77298			ENSMUSG00000073489	Ifi204	1.32843	0.000609441	0.038465	3.56915	2.24072
ENSMUSG00000095677	Dynlt1f	1.06462	4.99484e-06	0.000146818	4.6056	3.54098			ENSMUSG00000021745	Ptprg	-1.0701	2.86889e-05	0.000393854	2.1101	3.1802			ENSMUSG00000024989	Cep55	1.38072	0.000627811	0.0385467	1.60403	0.223304
ENSMUSG00000060572	Mfap2	1.24029	5.03644e-06	0.000146878	5.15382	3.91353			ENSMUSG00000040536	Necab1	-1.2043	2.92481e-05	0.000395161	0.736699	1.941			ENSMUSG00000005087	Cd44	1.1538	0.0006299	0.0385467	3.62115	2.46735
ENSMUSG00000062480	Acat3	1.05197	5.05368e-06	0.000146878	1.47687	0.424902			ENSMUSG00000057322	Rpl38	1.20236	2.9433e-05	0.000395161	8.06586	6.86351			ENSMUSG00000030786	Itgam	1.51388	0.000629952	0.0385467	3.39368	1.87981
ENSMUSG00000059498	Fcgr3	2.34045	5.31699e-06	0.000151623	7.20692	4.86647			ENSMUSG00000050377	Il31ra	-1.09899	2.95105e-05	0.000395161	0.59847	1.69746			ENSMUSG00000005470	Asf1b	1.14259	0.000629999	0.0385467	1.6751	0.532509
ENSMUSG00000071052	Rpl7a-ps5	1.15054	5.38616e-06	0.000151623	2.49834	1.3478			ENSMUSG00000032092	Mpzl2	-1.39524	3.10439e-05	0.000404025	1.21661	2.61185			ENSMUSG00000019942	Cdk1	1.40687	0.000630064	0.0385467	1.71068	0.303802
ENSMUSG00000050919	Zfp366	-1.20807	5.38911e-06	0.000151623	0.159916	1.36798			ENSMUSG00000033624	Pdpr	-1.62284	3.10928e-05	0.000404025	0.769223	2.39207			ENSMUSG00000004371	Il11	1.40635	0.000641961	0.0389469	2.22045	0.814101
ENSMUSG00000005640	Insrr	-1.03634	5.39434e-06	0.000151623	1.96279	2.99913			ENSMUSG00000069892	9930111J21Rik2	-1.29571	3.10962e-05	0.000404025	0.452562	1.74827			ENSMUSG00000020399	Havcr2	1.29607	0.000674141	0.0396091	2.86468	1.56861
ENSMUSG00000037418	Best1	1.19629	5.43286e-06	0.000151651	2.69919	1.5029			ENSMUSG00000034109	Golim4	-1.06314	3.2817e-05	0.000409122	2.8238	3.88694			ENSMUSG00000059089	Fcgr4	2.16105	0.000677769	0.0396091	4.36225	2.2012
ENSMUSG00000001128	Cfp	1.93346	5.63382e-06	0.00015452	5.93427	4.00081			ENSMUSG00000070858	Gm1673	1.35649	3.32665e-05	0.000411498	4.34345	2.98697			ENSMUSG00000030560	Ctsc	1.11263	0.000678267	0.0396091	5.65414	4.54151
ENSMUSG00000032359	Ctsh	1.13949	5.75084e-06	0.000155942	6.56432	5.42483			ENSMUSG00000021709	Erbin	-1.00309	3.36911e-05	0.000414324	3.47982	4.48292			ENSMUSG00000024696	Lpxn	1.06668	0.000682562	0.0396091	3.14484	2.07816
ENSMUSG00000057841	Rpl32	1.21041	5.79811e-06	0.000155942	8.42661	7.2162			ENSMUSG00000031540	Kat6a	-1.10965	3.41088e-05	0.000416552	2.61611	3.72576			ENSMUSG00000041431	Ccnb1	1.41881	0.000690245	0.0396121	1.56895	0.150147
ENSMUSG00000044894	Uqcrq	1.2003	5.96273e-06	0.000156133	6.15884	4.95853			ENSMUSG00000074939	Chrm5	-1.57824	3.47802e-05	0.000417713	0.433354	2.01159			ENSMUSG00000040026	Saa3	3.10794	0.00069341	0.0396121	3.72413	0.616181
ENSMUSG00000057135	Scimp	1.1689	5.97627e-06	0.000156133	2.36007	1.19117			ENSMUSG00000060981	Hist1h4h	1.395	3.48106e-05	0.000417713	4.15643	2.76144			ENSMUSG00000005233	Spc25	1.1524	0.000699072	0.0396121	2.11584	0.963438
ENSMUSG00000063011	Msln	1.46209	5.97645e-06	0.000156133	5.15893	3.69684			ENSMUSG00000041685	Fcho2	-1.06023	3.5123e-05	0.000418307	3.21889	4.27912			ENSMUSG00000036896	C1qc	1.26748	0.000721095	0.0405438	7.72951	6.46203
ENSMUSG00000021242	Npc2	1.13651	6.09362e-06	0.000156277	6.64284	5.50633			ENSMUSG00000038056	Kmt2c	-1.00304	3.70455e-05	0.000424617	1.30212	2.30516			ENSMUSG00000040204	Pclaf	1.14055	0.000744466	0.0411202	1.55022	0.409671
ENSMUSG00000046295	Ankle1	1.20389	6.14231e-06	0.000156277	1.38223	0.17834			ENSMUSG00000029004	Kmt2e	-1.60531	3.70785e-05	0.000424617	2.15534	3.76064			ENSMUSG00000094689	Ighv1-81	1.79831	0.000750153	0.0411202	1.99285	0.194534
ENSMUSG00000009185	Ccl8	2.96716	6.16704e-06	0.000156393	6.24299	3.27583			ENSMUSG00000022292	Rrm2b	-1.06918	3.71483e-05	0.000424617	1.83314	2.90232			ENSMUSG00000040613	Apobec1	1.24777	0.000794904	0.042537	4.28716	3.03939
ENSMUSG00000049988	Lrrc25	2.03339	6.27564e-06	0.000157363	4.89073	2.85734			ENSMUSG00000046230	Vps13a	-1.33209	3.73045e-05	0.000425235	1.29129	2.62338			ENSMUSG00000022440	C1qtnf6	1.50768	0.000834387	0.0437968	4.13112	2.62344
ENSMUSG00000030748	Il4ra	2.36	6.42836e-06	0.000157363	5.03634	2.67634			ENSMUSG00000008036	Ap2s1	1.18902	3.76344e-05	0.000427048	6.79417	5.60515			ENSMUSG00000026073	Il1r2	1.63095	0.000858803	0.0445239	2.1506	0.519652
ENSMUSG00000021965	Ska3	1.11696	6.54453e-06	0.000159703	1.51919	0.402232			ENSMUSG00000035107	Dcbld2	-1.00142	3.82622e-05	0.000427969	1.88992	2.89135			ENSMUSG00000048376	F2r	1.288	0.000878609	0.0448736	4.02884	2.74083
ENSMUSG00000028551	Cdkn2c	1.21067	6.7611e-06	0.000159712	3.20815	1.99748			ENSMUSG00000025491	Ifitm1	1.07512	3.89577e-05	0.000430718	8.34103	7.2659			ENSMUSG00000027074	Slc43a3	1.49461	0.000922479	0.0455296	3.06879	1.57418
ENSMUSG00000073802	Cdkn2b	1.85672	6.77944e-06	0.000159712	2.5368	0.680077			ENSMUSG00000022772	Senp5	-1.18814	3.97755e-05	0.000435902	1.25644	2.44458			ENSMUSG00000037628	Cdkn3	1.37112	0.000923798	0.0455296	1.98364	0.612522
ENSMUSG00000066026	Dhrs3	1.04676	6.78988e-06	0.000159712	6.44832	5.40155			ENSMUSG00000035726	Supt16	-1.09454	4.00078e-05	0.000436745	2.35138	3.44592			ENSMUSG00000020808	Fam64a	1.48641	0.000929256	0.0455296	1.81779	0.331386
ENSMUSG00000021423	Ly86	1.66462	6.79068e-06	0.000159712	6.63454	4.96992			ENSMUSG00000025240	Sacm1l	-1.85165	4.00138e-05	0.000436745	1.65605	3.5077			ENSMUSG00000049988	Lrrc25	1.05457	0.000933144	0.0455296	3.99527	2.94071
ENSMUSG00000030432	Rpl28	1.39683	6.79189e-06	0.000159712	7.62759	6.23076			ENSMUSG00000054178	Gm9938	-1.57959	4.02402e-05	0.00043754	0.19742	1.77701			ENSMUSG00000026177	Slc11a1	1.13255	0.000939261	0.0455296	3.92375	2.79119
ENSMUSG00000036905	C1qb	2.1609	6.83846e-06	0.000159872	9.6902	7.5293			ENSMUSG00000029298	Gbp9	-1.23583	4.05154e-05	0.000438837	2.1845	3.42033			ENSMUSG00000043157	Arl11	1.34886	0.000942922	0.0455296	3.00239	1.65353
ENSMUSG00000003379	Cd79a	-1.18339	6.8546e-06	0.000159872	2.50848	3.69187			ENSMUSG00000095362	Gm14325	-1.03668	4.05702e-05	0.000438837	1.82622	2.8629			ENSMUSG00000022146	Osmr	1.00418	0.000954805	0.0456004	3.75411	2.74993
ENSMUSG00000093674	Rpl41	1.54219	6.86047e-06	0.000159872	9.29627	7.75408			ENSMUSG00000096910	Zfp955b	-1.18472	4.06982e-05	0.000439461	0.708997	1.89371			ENSMUSG00000034708	Grn	1.07848	0.000954959	0.0456004	7.17157	6.09309
ENSMUSG00000027074	Slc43a3	1.69396	6.89733e-06	0.000160033	3.36942	1.67547			ENSMUSG00000035133	Arhgap5	-1.46176	4.14812e-05	0.000443171	1.64398	3.10574			ENSMUSG00000053175	Bcl3	1.02908	0.000968754	0.0458928	3.54978	2.5207
ENSMUSG00000024529	Lox	2.33883	6.92794e-06	0.000160033	6.04964	3.71081			ENSMUSG00000038145	Snrk	-1.05045	4.16803e-05	0.000443171	2.63238	3.68282			ENSMUSG00000048327	Ckap2l	1.53963	0.000970398	0.0458928	1.91327	0.373638
ENSMUSG00000044811	Cd300c2	2.32207	6.9843e-06	0.000160384	5.46455	3.14248			ENSMUSG00000002028	Kmt2a	-1.08067	4.33459e-05	0.000453318	1.933	3.01367			ENSMUSG00000022218	Tgm1	1.93941	0.000982917	0.0459462	2.3374	0.397993
ENSMUSG00000030867	Plk1	2.1172	7.01569e-06	0.000160384	2.92946	0.812258			ENSMUSG00000024074	Crim1	-1.31872	4.41284e-05	0.000457969	3.77002	5.08874			ENSMUSG00000051439	Cd14	1.52907	0.000985338	0.0459517	5.98554	4.45647
ENSMUSG00000024644	Cndp2	1.4993	7.0261e-06	0.000160384	6.01917	4.51987			ENSMUSG00000019362	D8Ertd738e	1.01321	4.52746e-05	0.000459823	7.60184	6.58863			ENSMUSG00000027514	Zbp1	1.23167	0.000991568	0.0459863	3.3956	2.16393
ENSMUSG00000060981	Hist1h4h	1.17526	7.02715e-06	0.000160384	4.15643	2.98118			ENSMUSG00000026185	Igfbp5	-1.0921	4.5592e-05	0.000459823	7.2894	8.3815			ENSMUSG00000015950	Ncf1	1.1142	0.00101267	0.0459998	3.97669	2.86249
ENSMUSG00000027469	Tpx2	2.45677	7.07144e-06	0.000160619	2.86595	0.409176			ENSMUSG00000026153	Fam135a	-1.10201	4.56422e-05	0.000459823	1.60365	2.70566			ENSMUSG00000020330	Hmmr	1.48533	0.00101742	0.0459998	1.63559	0.15026
ENSMUSG00000001403	Ube2c	2.85455	7.12481e-06	0.000161191	3.71556	0.861015			ENSMUSG00000031558	Slit2	-1.10014	4.62541e-05	0.000462006	1.20915	2.30929			ENSMUSG00000022500	Litaf	1.10758	0.00106413	0.0465664	5.63465	4.52708
ENSMUSG00000034932	Mrpl54	1.12289	7.15743e-06	0.000161458	5.78621	4.66332			ENSMUSG00000024290	Rock1	-1.48737	4.64247e-05	0.000462006	2.6308	4.11817			ENSMUSG00000073490	Ifi207	1.24553	0.00106523	0.0465664	3.9295	2.68397
ENSMUSG00000048327	Ckap2l	1.82371	7.35807e-06	0.000164549	2.11433	0.290618			ENSMUSG00000022309	Angpt1	-1.09338	4.67797e-05	0.000464574	2.24391	3.33728			ENSMUSG00000033777	Tlr13	1.23592	0.00109264	0.0468866	3.4602	2.22428
ENSMUSG00000036896	C1qc	2.00984	7.44852e-06	0.000164646	8.64977	6.63993			ENSMUSG00000064246	Chil1	1.34642	4.70532e-05	0.000465266	3.18094	1.83451			ENSMUSG00000039911	Spsb1	1.21305	0.0011103	0.0468968	4.24369	3.03064
ENSMUSG00000025492	Ifitm3	1.54351	7.46283e-06	0.000164646	9.72533	8.18182			ENSMUSG00000056612	Ppp1r14b	1.17745	4.79082e-05	0.000467871	6.25703	5.07958			ENSMUSG00000031004	Mki67	1.66184	0.00111199	0.0468968	2.34042	0.678586
ENSMUSG00000021190	Lgmn	2.33741	7.4897e-06	0.000164646	7.99333	5.65592			ENSMUSG00000035674	Ndufa3	1.13158	5.00408e-05	0.000476963	5.48427	4.35268			ENSMUSG00000018362	Kpna2	1.08862	0.00113013	0.0468968	4.00176	2.91313
ENSMUSG00000018819	Lsp1	1.50755	7.55469e-06	0.000165096	5.07933	3.57178			ENSMUSG00000048732	Klhl11	-1.06113	5.06772e-05	0.000481674	0.425812	1.48694			ENSMUSG00000027379	Bub1	1.07992	0.00115837	0.0471858	1.24681	0.16689
ENSMUSG00000024349	Tmem173	1.30802	7.93e-06	0.00017189	4.78206	3.47405			ENSMUSG00000040524	Zfp609	-1.07466	5.18095e-05	0.000487069	2.17184	3.24649			ENSMUSG00000030208	Emp1	1.28847	0.00117138	0.0473425	5.69023	4.40176
ENSMUSG00000032122	Slc37a2	1.66076	8.05164e-06	0.000173558	2.80409	1.14333			ENSMUSG00000034723	Tmx4	-1.00974	5.2503e-05	0.000491339	2.50221	3.51195			ENSMUSG00000040152	Thbs1	1.56238	0.00124746	0.0487613	6.37	4.80762
ENSMUSG00000028068	Iqgap3	1.2327	8.12844e-06	0.00017417	1.33593	0.103231			ENSMUSG00000006134	Crkl	-1.202	5.41239e-05	0.000498089	2.52094	3.72294			ENSMUSG00000042684	Npl	1.11093	0.00125075	0.0487613	2.52234	1.41141
ENSMUSG00000010051	Hyal1	-1.52385	8.37436e-06	0.000175556	1.44211	2.96597			ENSMUSG00000020634	Ubxn2a	-1.12202	5.51693e-05	0.000503262	2.99709	4.11911			ENSMUSG00000031994	Adamts8	1.10511	0.00126413	0.0487613	2.53947	1.43436
ENSMUSG00000040699	Limd2	1.13676	8.57184e-06	0.00017735	4.89779	3.76103			ENSMUSG00000019158	Tmem160	1.17199	5.54671e-05	0.000503937	4.42299	3.251			ENSMUSG00000001025	S100a6	1.31344	0.00128595	0.0487613	6.90465	5.59121
ENSMUSG00000039208	Metrnl	1.64112	8.60244e-06	0.00017735	4.76658	3.12546			ENSMUSG00000034462	Pkd2	-1.05764	5.5726e-05	0.000503937	3.4592	4.51684			ENSMUSG00000058715	Fcer1g	1.2402	0.00128744	0.0487613	7.05206	5.81186
ENSMUSG00000001517	Foxm1	1.33641	8.6161e-06	0.00017735	2.04161	0.705206			ENSMUSG00000040225	Prrc2c	-1.16337	5.58921e-05	0.000503937	2.47812	3.64149			ENSMUSG00000047798	Cd300lf	1.8081	0.0012992	0.04888	2.55674	0.748642
ENSMUSG00000061171	Slc38a11	-1.10331	8.68362e-06	0.000178267	0.17665	1.27996			ENSMUSG00000026674	Ddr2	-1.02089	5.63557e-05	0.000503937	4.12745	5.14834			ENSMUSG00000023031	Cela1	1.14746	0.00131636	0.04888	2.25701	1.10955
ENSMUSG00000045128	Rpl18a	1.06169	8.86409e-06	0.000180343	8.19864	7.13695			ENSMUSG00000101523	Gm10031	-1.31621	5.68045e-05	0.000503937	0.921248	2.23746			ENSMUSG00000027715	Ccna2	1.45621	0.00131989	0.04888	2.06163	0.605426
ENSMUSG00000079227	Ccr5	1.38398	8.90097e-06	0.000180343	2.35659	0.972615			ENSMUSG00000050552	Lamtor4	1.09508	5.73425e-05	0.000506611	5.30934	4.21426			ENSMUSG00000035385	Ccl2	1.55044	0.00133404	0.0491465	4.39701	2.84657
ENSMUSG00000020000	Moxd1	1.07865	9.02917e-06	0.000181861	5.8019	4.72325			ENSMUSG00000054958	Nt5c1a	-1.41778	5.73653e-05	0.000506611	0.792929	2.21071			ENSMUSG00000020493	Prr11	1.06337	0.00134999	0.0494228	1.64444	0.581069
ENSMUSG00000060639	Hist1h4i	1.68539	9.0696e-06	0.000181861	3.59861	1.91322			ENSMUSG00000047721	Bola2	1.06656	6.01531e-05	0.000517009	2.87321	1.80665			ENSMUSG00000018774	Cd68	1.75137	0.00135195	0.0494228	6.99144	5.24007
ENSMUSG00000019820	Utrn	-1.00905	9.15749e-06	0.00018315	2.33237	3.34142			ENSMUSG00000020315	Sptbn1	-1.00471	6.1501e-05	0.000520081	4.86992	5.87462			ENSMUSG00000058818	Pirb	1.34716	0.00137366	0.0496706	3.63323	2.28607
ENSMUSG00000040170	Fmo2	-1.70915	9.22495e-06	0.000183916	1.3793	3.08845			ENSMUSG00000068240	Gm11808	1.30466	6.15018e-05	0.000520081	8.24537	6.94071			ENSMUSG00000020053	Igf1	1.00794	0.00138582	0.0498395	3.72131	2.71337
ENSMUSG00000032218	Ccnb2	2.78288	9.33267e-06	0.000184279	3.55556	0.772674			ENSMUSG00000066687	Zbtb16	-1.57243	6.30173e-05	0.000527408	1.71677	3.28919
ENSMUSG00000023939	Mrpl14	1.16221	9.59125e-06	0.000185606	4.09221	2.93			ENSMUSG00000066571	4931406P16Rik	-1.81344	6.32117e-05	0.000527408	0.94441	2.75784
ENSMUSG00000042462	Dctpp1	1.83296	9.65846e-06	0.000186442	4.43603	2.60307			ENSMUSG00000005580	Adcy9	-1.34024	6.34992e-05	0.000527814	0.824829	2.16507
ENSMUSG00000051378	Kif18b	1.23687	9.99754e-06	0.000190149	1.58667	0.349803			ENSMUSG00000061665	Cd2ap	-1.09982	6.36211e-05	0.000527814	3.43899	4.53881
ENSMUSG00000031849	Comp	-1.05249	1.01197e-05	0.00019027	1.6923	2.74479			ENSMUSG00000019966	Kitl	-1.21165	6.3678e-05	0.000527814	2.14707	3.35872
ENSMUSG00000027750	Postn	1.21769	1.01987e-05	0.000190664	3.39621	2.17852			ENSMUSG00000041797	Abca9	-1.25481	6.39556e-05	0.000528254	3.34424	4.59905
ENSMUSG00000017404	Rpl19	1.15339	1.03524e-05	0.000192541	7.44189	6.2885			ENSMUSG00000036570	Fxyd1	1.56784	6.5635e-05	0.000536131	6.72886	5.16102
ENSMUSG00000035683	Melk	1.49038	1.05714e-05	0.000192569	1.69567	0.205291			ENSMUSG00000063895	Nupl1	-1.00782	7.1029e-05	0.000557833	2.45736	3.46518
ENSMUSG00000049932	H2afx	1.80558	1.06428e-05	0.000193254	4.95789	3.15231			ENSMUSG00000036501	Fam13b	-1.29968	7.19586e-05	0.00056258	1.97097	3.27065
ENSMUSG00000074476	Spc24	2.05636	1.06838e-05	0.000193254	2.46117	0.404815			ENSMUSG00000025776	Crispld1	-1.36727	7.3848e-05	0.000569961	2.14547	3.51274
ENSMUSG00000029810	Tmem176b	1.04177	1.09891e-05	0.000195176	7.1305	6.08874			ENSMUSG00000035992	Fnip1	-1.12465	7.41878e-05	0.000569961	2.01842	3.14307
ENSMUSG00000028234	Rps20	1.28387	1.09892e-05	0.000195176	5.99839	4.71452			ENSMUSG00000025959	Klf7	-1.04622	7.55563e-05	0.000573133	0.520106	1.56633
ENSMUSG00000045532	C1ql1	-1.22455	1.1066e-05	0.000195176	3.63434	4.85889			ENSMUSG00000033960	9430020K01Rik	-1.23898	7.88387e-05	0.000586634	4.47492	5.7139
ENSMUSG00000004655	Aqp1	3.28905	1.11441e-05	0.000195307	5.4562	2.16715			ENSMUSG00000041741	Pde3a	-1.17447	7.94372e-05	0.000589016	0.904343	2.07881
ENSMUSG00000073557	Ppp1r12b	-1.30506	1.14191e-05	0.000195307	2.29907	3.60413			ENSMUSG00000025006	Sorbs1	-2.23127	8.10573e-05	0.000594782	2.59169	4.82295
ENSMUSG00000029636	Wasf3	-1.08284	1.14318e-05	0.000195307	2.01072	3.09357			ENSMUSG00000025597	Klhl4	-1.57096	8.11585e-05	0.000595036	1.43182	3.00278
ENSMUSG00000063229	Ldha	1.05728	1.15219e-05	0.000195307	7.20226	6.14499			ENSMUSG00000035258	Abi3bp	-1.24274	8.41641e-05	0.000605334	1.25371	2.49646
ENSMUSG00000022945	Chaf1b	1.2575	1.1545e-05	0.000195307	1.49417	0.236675			ENSMUSG00000018585	Atox1	1.25536	8.49992e-05	0.000606822	7.25878	6.00343
ENSMUSG00000032783	Troap	1.67918	1.156e-05	0.000195307	1.86969	0.190515			ENSMUSG00000046330	Rpl37a	1.11757	8.67315e-05	0.000610286	7.34943	6.23186
ENSMUSG00000040564	Apoc1	2.31748	1.18729e-05	0.000198564	3.34781	1.03033			ENSMUSG00000020267	Hint1	1.03569	8.77371e-05	0.000613263	7.27242	6.23673
ENSMUSG00000073412	Lst1	1.93176	1.19703e-05	0.000199334	4.86548	2.93371			ENSMUSG00000067847	Romo1	1.01896	8.97832e-05	0.000621559	5.45566	4.4367
ENSMUSG00000061477	Rps7	1.02755	1.2012e-05	0.000199599	7.44035	6.4128			ENSMUSG00000031490	Eif4ebp1	1.05931	8.99812e-05	0.000622088	4.66862	3.60931
ENSMUSG00000020263	Appl2	-1.27136	1.21067e-05	0.000200231	4.30154	5.5729			ENSMUSG00000033020	Polr2f	1.05291	9.1747e-05	0.000626758	6.0388	4.98589
ENSMUSG00000029664	Tfpi2	2.46986	1.21639e-05	0.000200231	3.25623	0.786377			ENSMUSG00000005893	Nr2c2	-1.05131	9.2473e-05	0.000629303	0.276172	1.32748
ENSMUSG00000042541	Sem1	1.12083	1.2274e-05	0.000200231	4.5282	3.40737			ENSMUSG00000059534	Uqcr10	1.11682	9.32234e-05	0.000631277	7.48872	6.3719
ENSMUSG00000031807	Pgls	1.00431	1.22784e-05	0.000200231	4.63953	3.63522			ENSMUSG00000073557	Ppp1r12b	-1.14816	9.77983e-05	0.000651641	2.29907	3.44723
ENSMUSG00000068744	Psrc1	1.67756	1.22822e-05	0.000200231	2.12191	0.444348			ENSMUSG00000059278	Naa38	1.00914	9.9226e-05	0.000657297	3.54016	2.53102
ENSMUSG00000015027	Galns	1.41416	1.23513e-05	0.000200495	3.91485	2.50069			ENSMUSG00000026385	Dbi	1.16902	9.98552e-05	0.000659368	7.81375	6.64473
ENSMUSG00000073599	Ecscr	1.67095	1.2398e-05	0.000200495	5.06414	3.39319			ENSMUSG00000020219	Timm13	1.16664	0.000101622	0.000666289	5.42085	4.25421
ENSMUSG00000034708	Grn	1.55885	1.26014e-05	0.000202486	7.66402	6.10517			ENSMUSG00000072294	Klf12	-1.7536	0.000102685	0.000669025	0.425216	2.17881
ENSMUSG00000050075	Gpr171	1.45138	1.26841e-05	0.000202486	1.96005	0.508663			ENSMUSG00000064368	mt-Nd6	1.0345	0.000104078	0.000674435	11.3261	10.2916
ENSMUSG00000034947	Tmem106a	1.39541	1.29011e-05	0.000203481	4.524	3.12858			ENSMUSG00000025437	Usp33	-1.04186	0.000104188	0.000674435	0.656619	1.69848
ENSMUSG00000070524	Fcrlb	1.49341	1.29685e-05	0.00020355	1.64723	0.153823			ENSMUSG00000079260	Tmppe	-1.05302	0.000106422	0.000681831	0.491337	1.54436
ENSMUSG00000038766	Gabpb2	-1.06641	1.29842e-05	0.00020355	1.7818	2.84821			ENSMUSG00000073016	Uprt	-1.10764	0.000108375	0.000689043	0.32856	1.4362
ENSMUSG00000031004	Mki67	1.94374	1.31895e-05	0.000203612	2.43876	0.495019			ENSMUSG00000032788	Pdxk	-1.77257	0.000109987	0.000695172	2.70617	4.47874
ENSMUSG00000049037	Clec4a1	1.32549	1.32881e-05	0.000203787	4.7026	3.37711			ENSMUSG00000079523	Tmsb10	1.0913	0.000110055	0.000695172	8.65928	7.56798
ENSMUSG00000039195	1110008P14Rik	1.19003	1.33534e-05	0.000203981	4.20961	3.01958			ENSMUSG00000056234	Ncoa4	-1.28529	0.00011055	0.000696102	2.69553	3.98083
ENSMUSG00000046330	Rpl37a	1.41692	1.34911e-05	0.000204075	7.34943	5.93251			ENSMUSG00000025780	Itih5	-1.01578	0.000110632	0.000696102	5.08789	6.10367
ENSMUSG00000031375	Bgn	1.1446	1.36126e-05	0.000204886	8.6468	7.5022			ENSMUSG00000035284	Vps13c	-1.12043	0.000114508	0.00071032	0.795395	1.91583
ENSMUSG00000037411	Serpine1	3.67765	1.36854e-05	0.000204886	7.30121	3.62356			ENSMUSG00000030516	Tjp1	-1.09521	0.000114938	0.000711539	4.55022	5.64543
ENSMUSG00000041757	Plekha6	-1.27141	1.43714e-05	0.000209461	2.05198	3.32339			ENSMUSG00000054312	Mrps21	1.09397	0.000121198	0.000732542	6.31217	5.2182
ENSMUSG00000024672	Ms4a7	1.86451	1.46084e-05	0.000211006	3.86575	2.00125			ENSMUSG00000034903	Cobll1	-1.05772	0.000123029	0.000737899	1.10956	2.16728
ENSMUSG00000003355	Fkbp11	2.03139	1.46353e-05	0.000211006	3.73617	1.70478			ENSMUSG00000057863	Rpl36	1.07625	0.000124679	0.000742094	8.70425	7.628
ENSMUSG00000000682	Cd52	2.50784	1.46562e-05	0.000211006	6.06661	3.55877			ENSMUSG00000039782	Cpeb2	-1.33457	0.000125419	0.000743831	2.35754	3.69211
ENSMUSG00000070407	Hs3st3b1	-1.20801	1.47322e-05	0.000211316	1.99793	3.20594			ENSMUSG00000079065	BC005561	-1.02246	0.000129451	0.000758928	0.200127	1.22259
ENSMUSG00000026034	Clk1	-1.00316	1.50063e-05	0.000212562	4.18237	5.18553			ENSMUSG00000053205	Styx	-1.32807	0.0001324	0.000766001	0.875982	2.20405
ENSMUSG00000029762	Akr1b8	1.5112	1.50748e-05	0.000212562	5.15585	3.64465			ENSMUSG00000028005	Gucy1b3	-1.07305	0.000132706	0.000766775	2.14561	3.21866
ENSMUSG00000032014	Oaf	1.50133	1.50986e-05	0.000212562	4.55114	3.04981			ENSMUSG00000069045	Ddx3y	-1.61638	0.000133089	0.000767293	2.79759	4.41397
ENSMUSG00000040084	Bub1b	1.24862	1.50987e-05	0.000212562	2.05903	0.810416			ENSMUSG00000070469	Adamtsl3	-1.48551	0.000136251	0.000776916	2.9865	4.47201
ENSMUSG00000005410	Mcm5	1.64105	1.51191e-05	0.000212562	3.13127	1.49023			ENSMUSG00000028211	Trp53inp1	-1.01059	0.000138945	0.000788678	2.64684	3.65743
ENSMUSG00000042408	Zmym6	-1.18678	1.5204e-05	0.000212562	1.40151	2.58829			ENSMUSG00000087687	Pet100	1.06085	0.000141423	0.000796228	2.90786	1.847
ENSMUSG00000059070	Rpl18	1.14107	1.52406e-05	0.000212562	6.67071	5.52964			ENSMUSG00000042462	Dctpp1	1.27512	0.000142979	0.000801744	4.43603	3.16091
ENSMUSG00000089665	Fcor	1.5405	1.54148e-05	0.000213987	2.25513	0.714627			ENSMUSG00000037014	Sstr4	-2.08362	0.000151279	0.0008246	1.29519	3.37881
ENSMUSG00000029177	Cenpa	1.63661	1.55338e-05	0.00021421	2.10065	0.464037			ENSMUSG00000032525	Nktr	-1.29909	0.000152465	0.000829617	0.779696	2.07878
ENSMUSG00000051285	Pcmtd1	-1.09983	1.56944e-05	0.000214417	3.30917	4.409			ENSMUSG00000025323	Sp4	-1.12494	0.000153999	0.000835777	0.769023	1.89396
ENSMUSG00000033307	Mif	1.2572	1.57408e-05	0.000214672	7.38472	6.12752			ENSMUSG00000022193	Psmb5	1.02816	0.000155375	0.000838871	5.47615	4.44799
ENSMUSG00000032523	Hhatl	-1.53902	1.59009e-05	0.000215718	2.03848	3.5775			ENSMUSG00000040855	Reps2	-1.05129	0.00016046	0.000854511	1.62737	2.67866
ENSMUSG00000033538	Casp4	1.32131	1.61356e-05	0.000217491	2.75895	1.43763			ENSMUSG00000054150	Syne3	-1.10614	0.000167108	0.000878465	0.82416	1.9303
ENSMUSG00000026548	Slamf9	1.23371	1.62372e-05	0.000217491	3.91951	2.6858			ENSMUSG00000022533	Atp13a3	-1.02526	0.000174834	0.000902961	3.24664	4.2719
ENSMUSG00000042747	Krtcap2	1.08098	1.6254e-05	0.000217491	5.92924	4.84826			ENSMUSG00000027907	S100a11	1.10061	0.000175008	0.00090311	9.76687	8.66627
ENSMUSG00000073705	Apitd1	1.02088	1.62894e-05	0.000217491	1.55855	0.537669			ENSMUSG00000000838	Fmr1	-1.08019	0.000176282	0.000905699	1.81812	2.8983
ENSMUSG00000056481	Cd248	1.03504	1.63908e-05	0.000217491	6.42244	5.3874			ENSMUSG00000048834	Vstm2a	-1.04755	0.00017729	0.000907022	0.837527	1.88508
ENSMUSG00000068335	Dok1	1.11823	1.63959e-05	0.000217491	3.77348	2.65524			ENSMUSG00000038146	Notch3	-1.1142	0.000177395	0.000907186	2.08096	3.19516
ENSMUSG00000040896	Kcnd3	-1.03366	1.64752e-05	0.00021817	1.19434	2.22801			ENSMUSG00000038489	Polr2l	1.07743	0.000178766	0.000912331	5.21706	4.13963
ENSMUSG00000027555	Car13	-1.52564	1.68859e-05	0.000219667	5.02991	6.55555			ENSMUSG00000039899	Fgl2	-1.10019	0.000178846	0.000912366	4.89534	5.99553
ENSMUSG00000031596	Slc7a2	-1.16605	1.69118e-05	0.000219667	4.30602	5.47207			ENSMUSG00000005871	Apc	-1.18092	0.000178925	0.000912394	1.97681	3.15774
ENSMUSG00000030789	Itgax	1.31572	1.6964e-05	0.000219667	2.15559	0.839873			ENSMUSG00000047793	Sned1	-1.89143	0.000179935	0.000915377	3.07872	4.97016
ENSMUSG00000079523	Tmsb10	1.48584	1.70695e-05	0.000219667	8.65928	7.17344			ENSMUSG00000042607	Asb4	-1.08512	0.000181405	0.00091982	1.04418	2.1293
ENSMUSG00000019942	Cdk1	2.39721	1.71531e-05	0.000220013	2.63975	0.242541			ENSMUSG00000047330	Kcne4	-1.40304	0.000183469	0.000925369	2.66643	4.06947
ENSMUSG00000031851	Ntpcr	1.06177	1.73984e-05	0.00022135	4.12929	3.06752			ENSMUSG00000054008	Ndst1	-1.24343	0.000184274	0.00092644	3.34156	4.58499
ENSMUSG00000023959	Clic5	-1.56164	1.74453e-05	0.00022135	0.943878	2.50552			ENSMUSG00000001098	Kctd10	-1.2042	0.000188683	0.000937105	3.27127	4.47547
ENSMUSG00000021486	Prelid1	1.05718	1.74855e-05	0.00022135	7.72611	6.66893			ENSMUSG00000090698	Apold1	-1.60472	0.000190669	0.000942654	2.29367	3.89839
ENSMUSG00000027496	Aurka	1.92711	1.76458e-05	0.000222099	2.66484	0.737729			ENSMUSG00000026781	Acbd5	-1.00811	0.000192273	0.000945722	3.22592	4.23402
ENSMUSG00000052160	Pld4	1.40308	1.76874e-05	0.000222099	5.39409	3.99102			ENSMUSG00000023845	Lnpep	-1.30645	0.000193857	0.000951637	1.36913	2.67558
ENSMUSG00000003779	Kif20a	1.29321	1.77329e-05	0.000222099	1.78382	0.490613			ENSMUSG00000043336	Filip1l	-1.32824	0.000198233	0.000963281	3.14299	4.47124
ENSMUSG00000006095	Tbcb	1.04349	1.77632e-05	0.000222099	5.7603	4.71681			ENSMUSG00000003429	Rps11	1.21769	0.000201341	0.000972705	6.28572	5.06804
ENSMUSG00000063457	Rps15	1.08896	1.79392e-05	0.00022309	9.96506	8.8761			ENSMUSG00000028967	Errfi1	-1.06935	0.000203001	0.000979591	5.84576	6.91511
ENSMUSG00000020649	Rrm2	2.65463	1.8003e-05	0.000223249	3.25165	0.597027			ENSMUSG00000033501	Crygs	1.32658	0.00020767	0.000993298	2.24158	0.915004
ENSMUSG00000025892	Gria4	-1.19828	1.81406e-05	0.000223657	1.58734	2.78562			ENSMUSG00000091159	Gm17545	-1.08531	0.000209984	0.000999773	0	1.08531
ENSMUSG00000008036	Ap2s1	1.41716	1.81625e-05	0.000223657	6.79417	5.37701			ENSMUSG00000024298	Zfp871	-1.66879	0.000212386	0.00100699	0.314891	1.98369
ENSMUSG00000020330	Hmmr	1.64959	1.85935e-05	0.00022545	1.79728	0.147692			ENSMUSG00000042333	Tnfrsf14	-1.09358	0.000213932	0.00101088	1.3072	2.40078
ENSMUSG00000024056	Ndc80	1.93546	1.86264e-05	0.00022545	2.21016	0.274694			ENSMUSG00000034390	Cmip	-1.25544	0.000215839	0.0010168	2.24414	3.49958
ENSMUSG00000027239	Mdk	1.27464	1.86291e-05	0.00022545	7.20108	5.92644			ENSMUSG00000030587	2200002D01Rik	1.0142	0.00021829	0.00102256	3.96127	2.94708
ENSMUSG00000069516	Lyz2	2.4393	1.87356e-05	0.000225758	10.8952	8.45591			ENSMUSG00000003233	Dvl3	-1.37923	0.000224363	0.0010374	1.78959	3.16882
ENSMUSG00000053175	Bcl3	2.21042	1.89368e-05	0.000226775	4.21615	2.00574			ENSMUSG00000068101	Cenpm	1.26459	0.000230003	0.00105511	2.92323	1.65864
ENSMUSG00000022965	Ifngr2	1.10276	1.90796e-05	0.000227705	4.80801	3.70526			ENSMUSG00000026894	Morn5	1.03287	0.00023974	0.00108363	1.49722	0.464357
ENSMUSG00000015127	Unkl	-1.15647	1.91026e-05	0.000227705	0.546455	1.70292			ENSMUSG00000035248	Zcchc6	-1.06853	0.000241525	0.00108894	2.82379	3.89232
ENSMUSG00000003283	Hck	1.7054	1.92098e-05	0.000227933	4.22464	2.51924			ENSMUSG00000050856	Atp5k	1.20104	0.000244223	0.00109654	5.72411	4.52307
ENSMUSG00000054999	Naaladl1	-1.25377	1.96398e-05	0.000229314	2.21843	3.4722			ENSMUSG00000014547	Wdfy2	-1.33849	0.000244551	0.00109654	0.664876	2.00336
ENSMUSG00000034675	Dbn1	1.01636	1.96928e-05	0.000229314	5.36399	4.34763			ENSMUSG00000075592	Nynrin	-1.17791	0.000246508	0.00110186	0.362928	1.54084
ENSMUSG00000038065	Mturn	-1.05886	1.97104e-05	0.000229314	2.77109	3.82996			ENSMUSG00000032179	Bmp5	-1.44802	0.000255615	0.00112964	1.52384	2.97186
ENSMUSG00000038642	Ctss	2.09935	1.99074e-05	0.000229777	9.15783	7.05848			ENSMUSG00000067288	Rps28	1.12931	0.000256096	0.00112981	6.46594	5.33662
ENSMUSG00000040528	Milr1	1.49464	1.99214e-05	0.000229777	2.64193	1.14729			ENSMUSG00000050761	Gp1bb	1.14913	0.000260284	0.0011446	3.3537	2.20457
ENSMUSG00000036570	Fxyd1	1.63757	1.99235e-05	0.000229777	6.72886	5.0913			ENSMUSG00000020154	Ptprb	-1.1297	0.000261637	0.00114863	3.68656	4.81626
ENSMUSG00000050212	Eva1b	1.27506	2.00344e-05	0.000230321	5.11632	3.84126			ENSMUSG00000052305	Hbb-bs	1.5604	0.000262939	0.00115226	12.8546	11.2942
ENSMUSG00000058099	Nfam1	1.3728	2.00981e-05	0.000230371	4.03005	2.65725			ENSMUSG00000062997	Rpl35	1.23564	0.000263908	0.00115444	5.37504	4.13939
ENSMUSG00000022385	Gtse1	2.00258	2.04244e-05	0.000232055	2.43049	0.427913			ENSMUSG00000110332	Gm45396	2.05343	0.000265538	0.00115995	4.10869	2.05526
ENSMUSG00000057191	AB124611	2.23896	2.06569e-05	0.000232757	4.74683	2.50786			ENSMUSG00000013707	Tnfaip8l2	1.13636	0.000265764	0.00116014	4.95556	3.8192
ENSMUSG00000024844	Banf1	1.10274	2.06613e-05	0.000232757	6.26806	5.16532			ENSMUSG00000026768	Itga8	-1.24969	0.000265797	0.00116014	1.84564	3.09533
ENSMUSG00000021091	Serpina3n	5.05052	2.06916e-05	0.000232757	9.10397	4.05346			ENSMUSG00000058443	Rpl10-ps3	1.13789	0.000271496	0.00117366	3.5225	2.38461
ENSMUSG00000051439	Cd14	2.58282	2.16148e-05	0.000237917	6.38895	3.80614			ENSMUSG00000024208	Uqcc2	1.10481	0.000285959	0.00121599	5.82044	4.71563
ENSMUSG00000030109	Slc6a12	-1.17839	2.16881e-05	0.000238385	5.03652	6.21491			ENSMUSG00000039680	Mrps6	1.10007	0.000289999	0.00122899	5.54937	4.44929
ENSMUSG00000000303	Cdh1	-1.09271	2.17783e-05	0.0002387	4.96655	6.05926			ENSMUSG00000058897	Col25a1	-1.0128	0.000294428	0.00124114	0.971001	1.9838
ENSMUSG00000006585	Cdt1	1.62707	2.18684e-05	0.000238957	2.49803	0.870966			ENSMUSG00000033855	Ston1	-1.83161	0.000300048	0.00125581	2.56132	4.39294
ENSMUSG00000067279	Ppp1r3c	-1.15986	2.20173e-05	0.000238957	4.14325	5.30311			ENSMUSG00000050919	Zfp366	-1.02332	0.000302174	0.0012613	0.159916	1.18324
ENSMUSG00000060938	Rpl26	1.03337	2.23579e-05	0.000241977	8.1367	7.10333			ENSMUSG00000090942	F830016B08Rik	-1.02546	0.000305221	0.00127065	0.16893	1.19439
ENSMUSG00000071714	Csf2rb2	1.95202	2.2583e-05	0.000243302	3.18742	1.2354			ENSMUSG00000028843	Sh3bgrl3	1.10707	0.000306588	0.00127341	7.21425	6.10717
ENSMUSG00000018585	Atox1	1.68764	2.3026e-05	0.0002453	7.25878	5.57114			ENSMUSG00000042082	Arsb	-1.07894	0.000310441	0.00128298	2.16431	3.24325
ENSMUSG00000018293	Pfn1	1.29571	2.30443e-05	0.0002453	7.98331	6.6876			ENSMUSG00000044949	Ubtd2	-1.02703	0.000321609	0.00131179	2.3797	3.40673
ENSMUSG00000037563	Rps16	1.00737	2.35077e-05	0.000247182	8.17913	7.17176			ENSMUSG00000062980	Cped1	-1.0959	0.000341339	0.00136341	3.68272	4.77862
ENSMUSG00000036820	Amdhd2	1.09053	2.35753e-05	0.000247557	4.08885	2.99832			ENSMUSG00000028259	Fhl5	-1.07992	0.000343629	0.00137159	0.136205	1.21613
ENSMUSG00000042379	Esm1	1.59207	2.3969e-05	0.000249316	3.90421	2.31215			ENSMUSG00000072501	Phf20l1	-1.07255	0.000348048	0.0013826	2.24066	3.31322
ENSMUSG00000024608	Rps14	1.09872	2.41306e-05	0.000249316	8.45165	7.35293			ENSMUSG00000055485	Soga1	-1.01297	0.000356914	0.00140531	1.31028	2.32325
ENSMUSG00000054958	Nt5c1a	-1.73561	2.42061e-05	0.000249316	0.792929	2.52854			ENSMUSG00000020423	Btg2	-1.22197	0.000370053	0.00143337	4.34443	5.5664
ENSMUSG00000000028	Cdc45	1.37285	2.44286e-05	0.000249316	2.3872	1.01435			ENSMUSG00000035984	Nme5	1.08082	0.000371569	0.00143764	2.75035	1.66953
ENSMUSG00000064254	Ethe1	1.30532	2.44532e-05	0.000249316	3.9389	2.63357			ENSMUSG00000050708	Ftl1	1.71946	0.000411046	0.00153019	8.24064	6.52118
ENSMUSG00000024743	Syt7	-1.25178	2.44953e-05	0.000249316	2.20149	3.45327			ENSMUSG00000028528	Dnajc6	-1.01906	0.000416243	0.00154173	3.24509	4.26416
ENSMUSG00000018927	Ccl6	3.77435	2.45843e-05	0.000249316	7.3972	3.62285			ENSMUSG00000043556	Fbxl7	-1.55849	0.000418122	0.00154366	1.23351	2.792
ENSMUSG00000027907	S100a11	1.80486	2.46058e-05	0.000249316	9.76687	7.96202			ENSMUSG00000040584	Abcb1a	-1.04556	0.000421966	0.00155463	4.36208	5.40764
ENSMUSG00000005672	Kit	-1.17964	2.48568e-05	0.000249316	2.54548	3.72512			ENSMUSG00000070394	Tmem256	1.13541	0.000432243	0.00158185	5.27647	4.14105
ENSMUSG00000023992	Trem2	2.36208	2.50313e-05	0.000249316	4.8518	2.48971			ENSMUSG00000019326	Aoc3	-1.32886	0.000436451	0.00159157	2.07993	3.40879
ENSMUSG00000049625	Tifab	1.05493	2.5084e-05	0.000249316	3.3061	2.25117			ENSMUSG00000090877	Hspa1b	-1.54556	0.000454425	0.00163187	3.96545	5.51101
ENSMUSG00000024965	Fermt3	1.41274	2.52283e-05	0.000249316	4.93314	3.52039			ENSMUSG00000000682	Cd52	1.19166	0.000456795	0.00163756	6.06661	4.87495
ENSMUSG00000015947	Fcgr1	1.98096	2.52988e-05	0.000249316	4.94051	2.95955			ENSMUSG00000035847	Ids	-1.02388	0.000460367	0.00164658	3.64972	4.67359
ENSMUSG00000004846	Plod3	1.11571	2.53265e-05	0.000249316	4.99847	3.88276			ENSMUSG00000041977	Arhgef11	-1.04952	0.000477417	0.00168967	2.01992	3.06944
ENSMUSG00000008668	Rps18	1.20636	2.55669e-05	0.000249316	6.92245	5.71609			ENSMUSG00000038630	Zkscan16	-1.17621	0.000496811	0.00173535	0.154102	1.33031
ENSMUSG00000002111	Spi1	2.26433	2.56719e-05	0.000249316	5.21732	2.95299			ENSMUSG00000006519	Cyba	1.1589	0.000496815	0.00173535	7.52037	6.36146
ENSMUSG00000005883	Spo11	-1.25935	2.5684e-05	0.000249316	1.19922	2.45857			ENSMUSG00000005716	Pvalb	1.1997	0.000500165	0.00174108	2.90471	1.70501
ENSMUSG00000034906	Ncaph	1.49383	2.57009e-05	0.000249316	1.92796	0.434132			ENSMUSG00000039103	Nexn	-1.01003	0.000508746	0.00176021	2.16755	3.17758
ENSMUSG00000031165	Was	1.1745	2.57341e-05	0.000249316	3.35135	2.17685			ENSMUSG00000035711	Dok3	1.04203	0.000509057	0.00176021	5.041	3.99897
ENSMUSG00000032717	Mdfi	1.21629	2.57361e-05	0.000249316	3.51665	2.30035			ENSMUSG00000040254	Sema3d	-1.37821	0.000510947	0.00176338	2.29067	3.66888
ENSMUSG00000071068	Treml2	1.15172	2.57561e-05	0.000249316	1.9793	0.827577			ENSMUSG00000034892	Rps29	1.31717	0.000518724	0.00177854	7.75619	6.43902
ENSMUSG00000024338	Psmb8	1.12505	2.57847e-05	0.000249316	3.41192	2.28686			ENSMUSG00000014444	Piezo1	-1.07877	0.000520611	0.00178073	1.84312	2.92189
ENSMUSG00000026580	Selp	1.811	2.5883e-05	0.000249316	2.22678	0.415774			ENSMUSG00000042254	Cilp	-1.78067	0.000530958	0.00180495	0.749164	2.52983
ENSMUSG00000041859	Mcm3	1.33034	2.59239e-05	0.000249316	3.15355	1.8232			ENSMUSG00000022003	Slc25a30	-1.03085	0.000532926	0.00180974	1.41366	2.44451
ENSMUSG00000044206	Vsig4	1.97912	2.61357e-05	0.000250387	2.56373	0.584615			ENSMUSG00000049932	H2afx	1.03143	0.000549593	0.00184478	4.95789	3.92646
ENSMUSG00000003429	Rps11	1.22701	2.62158e-05	0.00025057	6.28572	5.05871			ENSMUSG00000014498	Ankrd52	-1.1983	0.000556557	0.0018591	2.11706	3.31536
ENSMUSG00000061013	Mkx	-1.11527	2.64802e-05	0.000251514	1.24369	2.35895			ENSMUSG00000047497	Adamts12	-1.18955	0.000565665	0.00187455	0.469398	1.65895
ENSMUSG00000025324	Atp10a	-1.30667	2.66032e-05	0.000251541	3.00557	4.31224			ENSMUSG00000046718	Bst2	1.02221	0.000573886	0.00189335	7.46834	6.44613
ENSMUSG00000035545	Leng8	-1.16119	2.67889e-05	0.000251541	5.00411	6.1653			ENSMUSG00000079487	Med12	-1.12184	0.000582464	0.00191196	2.24203	3.36387
ENSMUSG00000002831	Plin4	-1.34488	2.68016e-05	0.000251541	2.32929	3.67417			ENSMUSG00000022462	Slc38a2	-1.13095	0.000584661	0.00191464	7.09261	8.22356
ENSMUSG00000032878	Ccdc85a	-1.38925	2.6925e-05	0.000251541	1.61536	3.00461			ENSMUSG00000050299	Gm9843	1.13491	0.000600203	0.00195224	7.42633	6.29142
ENSMUSG00000073702	Rpl31	1.04845	2.69882e-05	0.000251717	7.30679	6.25834			ENSMUSG00000040952	Rps19	1.07421	0.000604174	0.00196107	5.56366	4.48945
ENSMUSG00000044533	Rps2	1.31222	2.71826e-05	0.000252317	8.66953	7.35731			ENSMUSG00000028341	Nr4a3	-1.69819	0.000606804	0.00196807	1.95081	3.649
ENSMUSG00000030677	Kif22	1.50827	2.73212e-05	0.000252385	2.21787	0.709603			ENSMUSG00000046618	Olfml2a	-1.23167	0.000607982	0.00197047	3.72006	4.95174
ENSMUSG00000068854	Hist2h2be	-1.2081	2.77222e-05	0.000252684	2.7293	3.9374			ENSMUSG00000022836	Mylk	-1.3875	0.000622754	0.00200161	3.24231	4.62982
ENSMUSG00000063856	Gpx1	1.30071	2.78652e-05	0.000253201	8.58516	7.28445			ENSMUSG00000102918	Pcdhgc3	-1.18501	0.000624934	0.00200604	1.932	3.11702
ENSMUSG00000025747	Tyms	1.26884	2.80677e-05	0.000253787	1.97246	0.703613			ENSMUSG00000028476	Reck	-1.32228	0.000631508	0.00202225	3.4334	4.75567
ENSMUSG00000021215	Net1	-1.49031	2.8151e-05	0.000254014	3.36737	4.85768			ENSMUSG00000048424	Ranbp3l	-1.05754	0.000657467	0.00208106	2.36239	3.41994
ENSMUSG00000044201	Cdc25c	1.30512	2.85229e-05	0.000256474	1.35908	0.0539637			ENSMUSG00000030306	Tmtc1	-1.01868	0.000686211	0.00214649	4.35536	5.37404
ENSMUSG00000035413	Tmem98	1.31512	2.86034e-05	0.000256604	5.50741	4.19229			ENSMUSG00000030310	Slc6a1	-1.0241	0.000698579	0.00217266	4.368	5.3921
ENSMUSG00000040613	Apobec1	1.55898	2.86395e-05	0.000256631	4.54792	2.98894			ENSMUSG00000031760	Mt3	2.2134	0.00074026	0.00226785	8.10445	5.89105
ENSMUSG00000022665	Ccdc80	2.55623	2.88073e-05	0.000257198	4.63459	2.07835			ENSMUSG00000036578	Fxyd7	1.37758	0.000745334	0.00227782	4.78791	3.41034
ENSMUSG00000057278	Snrpg	1.14182	2.88832e-05	0.000257198	4.1426	3.00078			ENSMUSG00000002111	Spi1	1.11685	0.000763644	0.0023167	5.21732	4.10047
ENSMUSG00000050377	Il31ra	-1.35919	2.9116e-05	0.000258078	0.59847	1.95766			ENSMUSG00000046229	Scand1	1.43879	0.000768085	0.00232414	4.93345	3.49466
ENSMUSG00000023243	Kcnk5	-1.10131	2.92229e-05	0.000258078	3.75261	4.85392			ENSMUSG00000030054	Gp9	1.20494	0.000771624	0.00232953	3.5801	2.37516
ENSMUSG00000018008	Cyth4	1.46438	2.92645e-05	0.000258078	5.44272	3.97834			ENSMUSG00000031626	Sorbs2	-1.27907	0.000773992	0.00233569	1.26397	2.54304
ENSMUSG00000062328	Rpl17	1.08068	2.93275e-05	0.000258078	8.16878	7.0881			ENSMUSG00000065947	mt-Nd4l	-3.30307	0.000781798	0.00235242	1.44493	4.74801
ENSMUSG00000026385	Dbi	1.49303	2.94174e-05	0.000258415	7.81375	6.32072			ENSMUSG00000026829	Gbgt1	-1.33671	0.000790114	0.00236889	2.82297	4.15968
ENSMUSG00000024675	Ms4a4c	1.83471	2.94713e-05	0.000258415	3.73151	1.8968			ENSMUSG00000026904	Slc4a10	-1.76111	0.000829832	0.00245149	3.88644	5.64755
ENSMUSG00000019122	Ccl9	3.34626	2.96959e-05	0.000259418	5.58434	2.23808			ENSMUSG00000018830	Myh11	-2.2137	0.000844881	0.0024842	3.39214	5.60584
ENSMUSG00000069793	Slfn9	1.34446	2.98021e-05	0.000259556	2.1497	0.805244			ENSMUSG00000076612	Ighg2c	1.96958	0.000879333	0.00255985	3.47657	1.50699
ENSMUSG00000015852	Fcrls	1.70383	3.02477e-05	0.000260771	6.31749	4.61366			ENSMUSG00000021388	Aspn	-1.78059	0.000879557	0.00255985	0.812458	2.59305
ENSMUSG00000103088	Pcdhgb6	-1.65929	3.0369e-05	0.000260771	1.00607	2.66536			ENSMUSG00000040569	Slc26a7	-1.50684	0.000879624	0.00255985	3.37653	4.88337
ENSMUSG00000027456	Sdcbp2	2.04124	3.03782e-05	0.000260771	2.9636	0.922365			ENSMUSG00000059588	Calcrl	-1.41322	0.000881505	0.00256353	2.12482	3.53804
ENSMUSG00000025574	Tk1	1.56579	3.04856e-05	0.000261048	2.33162	0.765835			ENSMUSG00000017723	Wfdc2	1.38212	0.000888108	0.00257554	3.60081	2.21869
ENSMUSG00000031367	Ap1s2	1.03305	3.05117e-05	0.000261048	3.73547	2.70241			ENSMUSG00000031618	Nr3c2	-1.10401	0.00094718	0.00269554	2.10807	3.21208
ENSMUSG00000056612	Ppp1r14b	1.50732	3.07642e-05	0.000262053	6.25703	4.7497			ENSMUSG00000096715	Igkv3-4	1.24268	0.000951034	0.00270282	1.67487	0.432196
ENSMUSG00000056427	Slit3	-1.02946	3.08982e-05	0.00026277	1.47711	2.50657			ENSMUSG00000054640	Slc8a1	-1.18654	0.000973959	0.00274301	0.823147	2.00969
ENSMUSG00000036781	Rps27l	1.17207	3.09195e-05	0.00026277	6.32899	5.15692			ENSMUSG00000034320	Slc26a2	-1.06588	0.000997814	0.00279194	3.38053	4.44641
ENSMUSG00000017737	Mmp9	2.19862	3.10111e-05	0.00026277	3.88651	1.6879			ENSMUSG00000015093	Clic3	-1.39093	0.00100567	0.00280687	2.38273	3.77366
ENSMUSG00000050552	Lamtor4	1.09226	3.10322e-05	0.00026277	5.30934	4.21709			ENSMUSG00000027109	Sp3	-1.28595	0.0010402	0.00287766	3.09988	4.38583
ENSMUSG00000046364	Rpl27a	1.00804	3.11192e-05	0.00026277	7.20862	6.20058			ENSMUSG00000021215	Net1	-1.10345	0.00104092	0.00287838	3.36737	4.47082
ENSMUSG00000024660	Incenp	1.36092	3.13991e-05	0.000263703	3.3032	1.94228			ENSMUSG00000021485	Mxd3	1.06629	0.00106283	0.00292152	2.62198	1.5557
ENSMUSG00000006333	Rps9	1.02444	3.13997e-05	0.000263703	8.2492	7.22476			ENSMUSG00000000058	Cav2	-1.1348	0.0010753	0.00294737	3.42711	4.56191
ENSMUSG00000043866	Taf10	1.03843	3.16945e-05	0.000264605	3.44687	2.40844			ENSMUSG00000005732	Ranbp1	1.34024	0.00109931	0.00299477	2.33337	0.993131
ENSMUSG00000070436	Serpinh1	1.07733	3.17458e-05	0.000264605	8.46426	7.38693			ENSMUSG00000034686	Prr7	1.06506	0.00115271	0.00309902	2.9656	1.90054
ENSMUSG00000063564	Col23a1	-1.14238	3.18983e-05	0.000265306	3.66137	4.80375			ENSMUSG00000024661	Fth1	1.05892	0.00115382	0.00310134	12.9971	11.9381
ENSMUSG00000072294	Klf12	-1.42083	3.20773e-05	0.000266224	0.425216	1.84604			ENSMUSG00000038811	Gngt2	1.14442	0.00118313	0.00315501	4.05804	2.91362
ENSMUSG00000025766	D3Ertd751e	-1.11158	3.23202e-05	0.000266875	1.81921	2.93079			ENSMUSG00000027340	Slc23a2	-1.154	0.00120002	0.00318523	4.25279	5.40679
ENSMUSG00000044827	Tlr1	1.18089	3.23563e-05	0.000266875	2.51863	1.33774			ENSMUSG00000064325	Hhip	-1.41403	0.00122969	0.00324248	1.28165	2.69569
ENSMUSG00000003484	Cyp4f18	2.45894	3.25151e-05	0.000266878	3.86803	1.4091			ENSMUSG00000075705	Msrb1	1.10159	0.00125544	0.00329353	6.37377	5.27218
ENSMUSG00000021569	Trip13	1.07667	3.2572e-05	0.000266878	1.29887	0.222204			ENSMUSG00000091562	Crybg3	-1.02146	0.00126495	0.00331239	0.137893	1.15935
ENSMUSG00000034311	Kif4	1.28461	3.26375e-05	0.000266878	1.43325	0.148633			ENSMUSG00000079017	Ifi27l2a	1.29311	0.00127939	0.0033397	8.18132	6.88821
ENSMUSG00000022021	Diaph3	1.05038	3.28704e-05	0.000268267	1.43434	0.383958			ENSMUSG00000044501	Zfp758	-1.01203	0.00128226	0.00334523	1.51782	2.52985
ENSMUSG00000021131	Erh	1.14811	3.29669e-05	0.00026844	4.40513	3.25702			ENSMUSG00000050315	Synpo2	-1.06684	0.00128231	0.00334523	1.63133	2.69816
ENSMUSG00000030218	Mgp	1.2884	3.30812e-05	0.000268813	10.8463	9.55786			ENSMUSG00000004655	Aqp1	1.25817	0.00133082	0.00343789	5.4562	4.19804
ENSMUSG00000029094	Afap1	-1.04982	3.41094e-05	0.000271475	2.70288	3.75271			ENSMUSG00000018339	Gpx3	2.06824	0.00133214	0.00343789	8.18616	6.11792
ENSMUSG00000031827	Cotl1	1.8065	3.42878e-05	0.000272059	7.53315	5.72665			ENSMUSG00000057534	Elobl	2.51848	0.00134404	0.00345789	4.36303	1.84455
ENSMUSG00000057322	Rpl38	1.34474	3.43785e-05	0.0002725	8.06586	6.72112			ENSMUSG00000045551	Fpr1	1.24492	0.00142324	0.00360669	3.23052	1.98561
ENSMUSG00000035673	Sbno2	1.64815	3.48327e-05	0.000274442	4.23521	2.58707			ENSMUSG00000041556	Fbxo2	1.13419	0.0014288	0.00361493	5.98284	4.84865
ENSMUSG00000024679	Ms4a6d	2.61629	3.50352e-05	0.000274979	6.36253	3.74624			ENSMUSG00000091109	Gm17622	-1.43303	0.00151474	0.0037735	0.492317	1.92534
ENSMUSG00000020267	Hint1	1.14202	3.50416e-05	0.000274979	7.27242	6.1304			ENSMUSG00000016252	Atp5e	1.18811	0.00164294	0.00400989	5.7513	4.5632
ENSMUSG00000025534	Gusb	1.16116	3.50876e-05	0.000274979	5.04289	3.88173			ENSMUSG00000024397	Aif1	1.04142	0.00164837	0.00401905	4.57624	3.53483
ENSMUSG00000073489	Ifi204	1.62646	3.54167e-05	0.000274979	3.91573	2.28927			ENSMUSG00000061436	Hipk2	-1.12218	0.0017378	0.00418617	0.74326	1.86544
ENSMUSG00000025932	Eya1	-1.37244	3.56655e-05	0.000275936	2.62539	3.99783			ENSMUSG00000007480	Mc5r	-1.67105	0.00178963	0.00428159	0.965217	2.63627
ENSMUSG00000059291	Rpl11	1.10178	3.59941e-05	0.000277616	7.07595	5.97417			ENSMUSG00000014294	Ndufa2	1.13823	0.00179516	0.00429067	6.53195	5.39372
ENSMUSG00000017716	Birc5	2.34766	3.61383e-05	0.000278208	2.76366	0.416003			ENSMUSG00000024978	Gpam	-1.28379	0.00181917	0.0043307	1.74279	3.02658
ENSMUSG00000033020	Polr2f	1.02662	3.63002e-05	0.000278901	6.0388	5.01218			ENSMUSG00000001131	Timp1	1.46661	0.00184113	0.00437298	9.0309	7.56429
ENSMUSG00000048758	Rpl29	1.38867	3.6412e-05	0.000279207	8.06559	6.67692			ENSMUSG00000051748	Wfdc21	1.66425	0.00184636	0.00438123	2.92569	1.26144
ENSMUSG00000062248	Cks2	2.79983	3.64893e-05	0.000279248	3.89663	1.09679			ENSMUSG00000096833	Igkv4-55	2.88755	0.00192211	0.00451444	3.09063	0.203088
ENSMUSG00000037544	Dlgap5	1.22346	3.67905e-05	0.000280802	1.29204	0.0685827			ENSMUSG00000062151	Unc13c	-1.189	0.00219053	0.0050119	0.853742	2.04274
ENSMUSG00000041992	Rapgef5	-1.21841	3.70066e-05	0.000281772	2.38942	3.60783			ENSMUSG00000056870	Gulp1	-1.2839	0.00226425	0.00514397	2.09667	3.38056
ENSMUSG00000020388	Pdlim4	1.00181	3.713e-05	0.000281926	4.69763	3.69582			ENSMUSG00000029772	Ahcyl2	-1.01682	0.0025127	0.00556793	2.9637	3.98052
ENSMUSG00000043252	Tmem64	-1.41796	3.74935e-05	0.000283373	5.17584	6.5938			ENSMUSG00000058715	Fcer1g	1.09906	0.00252905	0.00559363	8.15112	7.05206
ENSMUSG00000067288	Rps28	1.3519	3.75031e-05	0.000283373	6.46594	5.11404			ENSMUSG00000025017	Pik3ap1	-1.01738	0.00254688	0.00562372	3.00047	4.01785
ENSMUSG00000033960	9430020K01Rik	-1.61216	3.77146e-05	0.000284233	4.47492	6.08709			ENSMUSG00000029373	Pf4	1.29814	0.00255831	0.00564397	7.34875	6.0506
ENSMUSG00000005580	Adcy9	-1.36048	3.78952e-05	0.000284397	0.824829	2.18531			ENSMUSG00000086596	Susd5	-1.3467	0.00258564	0.0056902	1.74382	3.09053
ENSMUSG00000004892	Bcan	-1.20284	3.80607e-05	0.000284538	3.87812	5.08096			ENSMUSG00000034227	Foxj1	1.42467	0.00273042	0.00593036	3.50465	2.07998
ENSMUSG00000030579	Tyrobp	2.51279	3.85588e-05	0.000285793	8.20665	5.69387			ENSMUSG00000037628	Cdkn3	1.02445	0.00275553	0.00596736	3.00808	1.98364
ENSMUSG00000024534	Sncaip	-1.41297	3.86336e-05	0.000285793	2.33001	3.74298			ENSMUSG00000040564	Apoc1	1.32387	0.0028301	0.00609338	3.34781	2.02394
ENSMUSG00000030757	Zkscan2	-1.00328	3.87746e-05	0.000285977	2.76588	3.76916			ENSMUSG00000032487	Ptgs2	-1.44412	0.00283379	0.00609774	3.25725	4.70137
ENSMUSG00000022831	Hcls1	1.65966	3.87965e-05	0.000285977	5.05846	3.39881			ENSMUSG00000056054	S100a8	1.94229	0.00285784	0.00613048	6.44209	4.4998
ENSMUSG00000040584	Abcb1a	-1.35846	3.88059e-05	0.000285977	4.36208	5.72054			ENSMUSG00000020023	Tmcc3	-1.14857	0.00286159	0.00613748	3.179	4.32756
ENSMUSG00000034116	Vav1	1.59683	3.90919e-05	0.000286452	3.7195	2.12266			ENSMUSG00000062382	Ftl1-ps1	1.35533	0.00299281	0.00635347	4.8748	3.51947
ENSMUSG00000030144	Clec4d	4.31674	3.93632e-05	0.000287739	5.43106	1.11432			ENSMUSG00000040026	Saa3	2.08658	0.00301392	0.00638851	5.81071	3.72413
ENSMUSG00000006519	Cyba	1.93674	3.94055e-05	0.000287739	7.52037	5.58363			ENSMUSG00000015652	Steap1	1.77199	0.0030319	0.00641248	2.64532	0.873327
ENSMUSG00000047675	Rps8	1.16833	3.94899e-05	0.000287739	8.33979	7.17147			ENSMUSG00000061808	Ttr	6.377	0.00312814	0.00656822	10.9649	4.58785
ENSMUSG00000039316	Rftn1	1.29483	4.00438e-05	0.000289229	3.29538	2.00055			ENSMUSG00000026701	Prdx6	1.1663	0.00350255	0.00716061	6.87217	5.70586
ENSMUSG00000022883	Robo1	-1.35589	4.00549e-05	0.000289229	2.96289	4.31878			ENSMUSG00000028755	Cda	1.06078	0.00367682	0.00743537	2.36273	1.30194
ENSMUSG00000007041	Clic1	1.27148	4.01045e-05	0.000289229	7.5338	6.26232			ENSMUSG00000024049	Myom1	-1.18471	0.00375108	0.0075574	1.7311	2.91581
ENSMUSG00000020101	Vsir	1.12413	4.04387e-05	0.000290829	4.8003	3.67616			ENSMUSG00000030579	Tyrobp	1.15356	0.00376978	0.00758652	8.20665	7.05309
ENSMUSG00000058715	Fcer1g	2.34435	4.07467e-05	0.000291261	8.15112	5.80678			ENSMUSG00000052270	Fpr2	1.20052	0.00384859	0.00770541	3.02643	1.82591
ENSMUSG00000035493	Tgfbi	1.09881	4.10781e-05	0.000292446	7.01457	5.91576			ENSMUSG00000031504	Rab20	1.04	0.00389316	0.00777843	3.38502	2.34502
ENSMUSG00000039457	Ppl	-1.02269	4.24137e-05	0.000299317	0.929973	1.95266			ENSMUSG00000023078	Cxcl13	1.13067	0.0039242	0.00783044	3.49391	2.36324
ENSMUSG00000034786	Gpsm3	1.06333	4.24613e-05	0.000299317	4.881	3.81767			ENSMUSG00000021250	Fos	-1.48369	0.00397514	0.00790933	3.74896	5.23265
ENSMUSG00000047153	Khnyn	-1.05563	4.25225e-05	0.000299317	2.20937	3.265			ENSMUSG00000023031	Cela1	1.15786	0.00413593	0.00815136	3.41487	2.25701
ENSMUSG00000110221	Gm36210	-1.00828	4.26306e-05	0.000299317	0.293685	1.30197			ENSMUSG00000035373	Ccl7	1.20632	0.00419813	0.00824343	5.84866	4.64234
ENSMUSG00000031490	Eif4ebp1	1.79342	4.27846e-05	0.000299317	4.66862	2.87519			ENSMUSG00000059108	Ifitm6	1.11773	0.00422779	0.00829227	3.5866	2.46887
ENSMUSG00000020315	Sptbn1	-1.15229	4.2983e-05	0.000299317	4.86992	6.02221			ENSMUSG00000033508	Asprv1	1.83871	0.00429782	0.00840152	3.09481	1.25611
ENSMUSG00000043613	Mmp3	1.88824	4.33174e-05	0.000299317	2.77872	0.890479			ENSMUSG00000069919	Hba-a1	1.3248	0.00441248	0.00857468	11.7967	10.4719
ENSMUSG00000030786	Itgam	2.25444	4.33933e-05	0.000299317	4.00587	1.75144			ENSMUSG00000063354	Slc39a4	1.07932	0.00442623	0.00859337	1.72037	0.641055
ENSMUSG00000035914	Cd276	1.40443	4.37539e-05	0.000300199	2.29902	0.894591			ENSMUSG00000040522	Tlr8	-1.04638	0.00448236	0.00867737	1.37202	2.4184
ENSMUSG00000007682	Dio2	1.65828	4.37919e-05	0.000300199	4.59649	2.93821			ENSMUSG00000031722	Hp	1.34613	0.00448338	0.00867737	4.53904	3.19291
ENSMUSG00000018750	Zbtb4	-1.09673	4.39061e-05	0.000300716	4.01065	5.10738			ENSMUSG00000002332	Dhrs1	1.15415	0.00451971	0.00873549	6.26676	5.11261
ENSMUSG00000030587	2200002D01Rik	1.567	4.43099e-05	0.000301626	3.96127	2.39427			ENSMUSG00000041696	Rasl12	-1.04218	0.0047064	0.00901404	1.48445	2.52663
ENSMUSG00000002603	Tgfb1	1.53998	4.45031e-05	0.000301626	5.60442	4.06444			ENSMUSG00000027456	Sdcbp2	1.01683	0.00484349	0.00921166	2.9636	1.94677
ENSMUSG00000026674	Ddr2	-1.14253	4.45222e-05	0.000301626	4.12745	5.26998			ENSMUSG00000035385	Ccl2	1.36168	0.00501531	0.0094578	5.75869	4.39701
ENSMUSG00000098112	Bin2	1.78942	4.46862e-05	0.000301626	3.96144	2.17201			ENSMUSG00000064356	mt-Atp8	-1.77011	0.00514072	0.00964404	0.322372	2.09249
ENSMUSG00000049130	C5ar1	2.51335	4.47663e-05	0.000301626	4.89144	2.37808			ENSMUSG00000056569	Mpz	-1.20119	0.00526327	0.00981576	2.66938	3.87057
ENSMUSG00000011008	Mcoln2	1.07152	4.47999e-05	0.000301626	1.35293	0.28141			ENSMUSG00000062248	Cks2	1.18533	0.0054032	0.0100139	3.89663	2.7113
ENSMUSG00000099974	Bcl2a1d	2.14027	4.48642e-05	0.000301626	2.85444	0.714171			ENSMUSG00000031765	Mt1	1.51662	0.0058917	0.0106832	9.67466	8.15803
ENSMUSG00000026614	Slc30a10	-1.66309	4.51043e-05	0.000302485	2.22475	3.88784			ENSMUSG00000026649	Cfap126	1.0668	0.00595922	0.0107743	2.65634	1.58954
ENSMUSG00000007891	Ctsd	2.21821	4.58704e-05	0.00030278	9.27792	7.05971			ENSMUSG00000051029	Serpinb1b	1.14388	0.0059933	0.0108234	1.42007	0.276188
ENSMUSG00000018362	Kpna2	1.39464	4.61675e-05	0.00030278	4.36427	2.96963			ENSMUSG00000034634	Ly6d	1.94845	0.00599419	0.0108234	2.54115	0.592695
ENSMUSG00000010406	Mrpl52	1.16336	4.62511e-05	0.00030278	5.72041	4.55704			ENSMUSG00000026424	Gpr37l1	1.1276	0.00654962	0.0115542	5.96882	4.84122
ENSMUSG00000023908	Pkmyt1	1.15155	4.66054e-05	0.00030278	2.66852	1.51697			ENSMUSG00000020713	Gh	-2.42955	0.00655504	0.0115596	1.11801	3.54756
ENSMUSG00000005413	Hmox1	5.32185	4.69044e-05	0.000302803	9.36798	4.04613			ENSMUSG00000025610	Map3k7cl	-1.11413	0.00659399	0.0116029	1.4334	2.54753
ENSMUSG00000025351	Cd63	1.24208	4.7105e-05	0.000302881	7.32268	6.0806			ENSMUSG00000001403	Ube2c	1.03141	0.00672527	0.0117726	3.71556	2.68415
ENSMUSG00000006589	Aprt	1.40716	4.71612e-05	0.000302881	5.53557	4.12841			ENSMUSG00000073448	Gm10509	-1.00583	0.00690527	0.0120053	1.30297	2.30881
ENSMUSG00000056737	Capg	2.14411	4.7551e-05	0.000304141	6.13475	3.99064			ENSMUSG00000031610	Scrg1	1.25986	0.00692634	0.0120385	4.10979	2.84993
ENSMUSG00000031821	Gins2	1.25966	4.76359e-05	0.000304242	2.01211	0.752457			ENSMUSG00000001827	Folr1	2.8311	0.00708538	0.0122553	3.34105	0.50994
ENSMUSG00000038811	Gngt2	2.09697	4.78459e-05	0.000304709	4.05804	1.96108			ENSMUSG00000025350	Rdh5	1.22671	0.00718812	0.0124038	2.5815	1.3548
ENSMUSG00000023031	Cela1	2.46715	4.83865e-05	0.000306266	3.41487	0.947721			ENSMUSG00000029641	Rasl11a	1.09867	0.00744319	0.0127542	4.3386	3.23992
ENSMUSG00000028873	Cdca8	1.70049	4.84174e-05	0.000306266	2.00396	0.303467			ENSMUSG00000034467	Dynlrb2	1.51975	0.00771479	0.0130867	2.87562	1.35587
ENSMUSG00000020737	Hn1	1.03912	4.84404e-05	0.000306266	5.35199	4.31287			ENSMUSG00000029223	Uchl1	1.0696	0.00778679	0.0131748	5.93724	4.86763
ENSMUSG00000057863	Rpl36	1.19054	4.85134e-05	0.000306266	8.70425	7.5137			ENSMUSG00000052387	Trpm3	-1.22005	0.00789111	0.0133078	2.41447	3.63452
ENSMUSG00000040204	Pclaf	1.64998	4.88223e-05	0.000306266	1.9921	0.342123			ENSMUSG00000024033	Rsph1	1.37414	0.00801709	0.0134692	3.10552	1.73138
ENSMUSG00000022843	Clcn2	-1.22646	4.88928e-05	0.000306266	4.17374	5.40019			ENSMUSG00000019122	Ccl9	1.1118	0.00812275	0.0136106	5.58434	4.47253
ENSMUSG00000022500	Litaf	1.85308	4.89479e-05	0.000306266	5.86455	4.01146			ENSMUSG00000039672	Kcne2	2.66992	0.00823321	0.0137497	3.00381	0.333891
ENSMUSG00000035674	Ndufa3	1.0311	4.89536e-05	0.000306266	5.48427	4.45316			ENSMUSG00000038583	Pln	-1.22711	0.00838731	0.0139504	0.605133	1.83224
ENSMUSG00000017724	Etv4	1.11721	4.89783e-05	0.000306266	2.47777	1.36056			ENSMUSG00000059657	Stfa2l1	2.44446	0.00864786	0.0142703	4.23825	1.79379
ENSMUSG00000053746	Ptrh1	1.20681	4.90726e-05	0.000306605	2.41541	1.2086			ENSMUSG00000013974	Mcemp1	1.07966	0.00871287	0.0143529	2.78918	1.70952
ENSMUSG00000079017	Ifi27l2a	1.49192	4.9189e-05	0.00030675	8.18132	6.68941			ENSMUSG00000022651	Retnlg	1.46514	0.00900286	0.0147181	5.7009	4.23576
ENSMUSG00000047793	Sned1	-2.31434	4.93131e-05	0.00030675	3.07872	5.39306			ENSMUSG00000023349	Clec4n	1.09334	0.00911584	0.0148542	5.80103	4.70769
ENSMUSG00000038274	Fau	1.13525	4.9617e-05	0.000307285	8.87305	7.73779			ENSMUSG00000027570	Col9a3	1.90122	0.00913266	0.0148758	3.33803	1.43681
ENSMUSG00000028542	Slc6a9	-1.86252	4.97001e-05	0.000307554	2.02201	3.88453			ENSMUSG00000078763	Slfn1	1.09636	0.00917415	0.0149317	4.2547	3.15834
ENSMUSG00000035042	Ccl5	1.79386	5.03546e-05	0.000309874	4.54175	2.74789			ENSMUSG00000056071	S100a9	1.48208	0.00920805	0.0149732	8.17427	6.69219
ENSMUSG00000071715	Ncf4	2.03752	5.05918e-05	0.00031035	4.09338	2.05586			ENSMUSG00000069917	Hba-a2	1.5195	0.00926744	0.0150464	8.80344	7.28394
ENSMUSG00000028053	Ash1l	-1.03394	5.06682e-05	0.000310573	1.96205	2.99598			ENSMUSG00000050157	Gm867	1.05633	0.00932689	0.0151232	2.61654	1.56022
ENSMUSG00000026683	Nuf2	1.43494	5.0734e-05	0.000310667	1.88252	0.447575			ENSMUSG00000060188	Cxcl17	1.31586	0.00951805	0.0153514	2.09151	0.77565
ENSMUSG00000026749	Nek6	1.5394	5.09498e-05	0.000311143	3.27339	1.73399			ENSMUSG00000030144	Clec4d	1.61623	0.00965503	0.0155303	5.43106	3.81483
ENSMUSG00000078771	Evi2a	1.26343	5.14398e-05	0.000312919	3.38407	2.12065			ENSMUSG00000027792	Bche	-1.45626	0.00966852	0.015538	3.05759	4.51385
ENSMUSG00000072620	Slfn2	1.81245	5.14542e-05	0.000312919	5.85339	4.04095			ENSMUSG00000026831	1700007K13Rik	1.01492	0.00996358	0.0159098	2.32509	1.31016
ENSMUSG00000030707	Coro1a	1.8848	5.19349e-05	0.000314119	5.39638	3.51157
ENSMUSG00000042293	Gm5617	1.06126	5.2378e-05	0.000315815	4.38542	3.32416
ENSMUSG00000039911	Spsb1	1.33026	5.30158e-05	0.000318409	4.35794	3.02768
ENSMUSG00000003038	Hmgn2	1.10891	5.31509e-05	0.000318409	5.67169	4.56279
ENSMUSG00000022221	Ripk3	1.46415	5.33962e-05	0.000318979	2.70675	1.2426
ENSMUSG00000041707	1810011H11Rik	1.75877	5.34972e-05	0.000319184	2.99802	1.23925
ENSMUSG00000061665	Cd2ap	-1.17752	5.36093e-05	0.000319184	3.43899	4.6165
ENSMUSG00000036908	Unc93b1	1.24653	5.36491e-05	0.000319184	6.38078	5.13425
ENSMUSG00000037313	Tacc3	1.69403	5.37166e-05	0.000319184	2.93423	1.24019
ENSMUSG00000052384	Nrros	1.12857	5.50893e-05	0.000323368	3.69939	2.57082
ENSMUSG00000034641	Cd300ld	1.98557	5.60104e-05	0.00032626	3.16401	1.17844
ENSMUSG00000044703	Phf11a	1.04045	5.66865e-05	0.00032626	1.57897	0.538518
ENSMUSG00000078780	Gm5150	2.158	5.6755e-05	0.00032626	2.33896	0.180951
ENSMUSG00000031558	Slit2	-1.15952	5.67614e-05	0.00032626	1.20915	2.36868
ENSMUSG00000036223	Ska1	1.31197	5.715e-05	0.00032626	1.37089	0.0589141
ENSMUSG00000068749	Psma5	1.11724	5.76036e-05	0.000327102	5.62265	4.50541
ENSMUSG00000078945	Naip2	1.13247	5.77255e-05	0.000327298	2.23504	1.10257
ENSMUSG00000068036	Afdn	-1.09358	5.83946e-05	0.000329079	3.39265	4.48623
ENSMUSG00000031304	Il2rg	1.39986	5.85258e-05	0.000329341	3.09145	1.69159
ENSMUSG00000041431	Ccnb1	1.86199	5.85259e-05	0.000329341	2.01153	0.14954
ENSMUSG00000005233	Spc25	1.77837	5.85701e-05	0.000329351	2.7053	0.926933
ENSMUSG00000001473	Tubb6	2.30865	5.87408e-05	0.000329594	6.22592	3.91727
ENSMUSG00000004730	Adgre1	1.2687	5.95138e-05	0.000332729	4.64859	3.3799
ENSMUSG00000030111	A2m	1.88529	5.96446e-05	0.000332813	4.96319	3.07789
ENSMUSG00000074622	Mafb	1.80683	5.99606e-05	0.000334023	4.90442	3.09759
ENSMUSG00000006134	Crkl	-1.09497	6.03509e-05	0.000334438	2.52094	3.61591
ENSMUSG00000027994	Mcub	1.00199	6.0527e-05	0.000335014	3.88901	2.88702
ENSMUSG00000074818	Pdzd7	-1.04833	6.12363e-05	0.000337256	1.2342	2.28254
ENSMUSG00000076437	Selenoh	1.3709	6.15406e-05	0.000338076	4.90603	3.53513
ENSMUSG00000004266	Ptpn6	1.41111	6.16518e-05	0.000338076	4.94595	3.53484
ENSMUSG00000046245	Pilra	1.76142	6.1719e-05	0.000338076	2.53342	0.772004
ENSMUSG00000068196	Col8a1	1.1702	6.17684e-05	0.000338076	4.93293	3.76273
ENSMUSG00000025804	Ccr1	1.78518	6.17882e-05	0.000338076	4.56125	2.77606
ENSMUSG00000037573	Tob1	-1.38192	6.19675e-05	0.000338076	3.59364	4.97557
ENSMUSG00000031994	Adamts8	1.25787	6.22385e-05	0.000338689	2.39817	1.1403
ENSMUSG00000051243	Islr2	-1.06809	6.22867e-05	0.000338714	1.26238	2.33048
ENSMUSG00000051048	P4ha3	1.88659	6.24857e-05	0.000339321	3.12839	1.2418
ENSMUSG00000038803	Ost4	1.14546	6.28482e-05	0.000340337	3.40167	2.25622
ENSMUSG00000036372	Tmem258	1.09602	6.31181e-05	0.00034156	4.67196	3.57594
ENSMUSG00000023045	Soat2	1.25628	6.32296e-05	0.000341686	2.08376	0.827477
ENSMUSG00000041797	Abca9	-1.45982	6.36536e-05	0.000343022	3.34424	4.80406
ENSMUSG00000044676	Zfp612	-1.25819	6.40778e-05	0.000343598	1.63234	2.89054
ENSMUSG00000038900	Rpl12	1.04961	6.41419e-05	0.000343598	6.28652	5.23691
ENSMUSG00000060216	Arrb2	1.36385	6.42207e-05	0.000343598	5.50974	4.14589
ENSMUSG00000047180	Neurl3	1.95482	6.42488e-05	0.000343598	3.71959	1.76477
ENSMUSG00000021714	Cenpk	1.28486	6.42983e-05	0.000343598	1.58589	0.301029
ENSMUSG00000053317	Sec61b	1.17793	6.44301e-05	0.000343598	5.99574	4.81781
ENSMUSG00000007476	Lrrc8a	1.27641	6.57396e-05	0.000345966	3.83233	2.55592
ENSMUSG00000037966	Ninj1	1.41306	6.57416e-05	0.000345966	6.90789	5.49483
ENSMUSG00000036040	Adamtsl2	1.15184	6.57437e-05	0.000345966	2.51163	1.35979
ENSMUSG00000027078	Ube2l6	1.07606	6.57602e-05	0.000345966	6.24266	5.1666
ENSMUSG00000028678	Kif2c	1.59244	6.60391e-05	0.000346318	1.76775	0.175307
ENSMUSG00000005470	Asf1b	1.76742	6.62647e-05	0.000346318	2.39198	0.624566
ENSMUSG00000022548	Apod	1.24673	6.64707e-05	0.000346648	11.8217	10.575
ENSMUSG00000022309	Angpt1	-1.23186	6.72502e-05	0.000349773	2.24391	3.47577
ENSMUSG00000045551	Fpr1	2.09351	6.76933e-05	0.000351606	3.23052	1.13701
ENSMUSG00000027715	Ccna2	1.59356	6.78837e-05	0.000352302	2.24812	0.654554
ENSMUSG00000035711	Dok3	1.46575	6.82657e-05	0.000353165	5.041	3.57526
ENSMUSG00000047945	Marcksl1	1.44251	6.87039e-05	0.000353917	6.60127	5.15875
ENSMUSG00000042684	Npl	1.40885	6.87116e-05	0.000353917	2.96744	1.55859
ENSMUSG00000028044	Cks1b	1.30829	6.94417e-05	0.000355923	4.57686	3.26858
ENSMUSG00000025407	Gli1	-1.03042	6.95019e-05	0.000355996	1.95084	2.98126
ENSMUSG00000020689	Itgb3	1.09946	6.967e-05	0.000356387	2.83101	1.73155
ENSMUSG00000075592	Nynrin	-1.13366	6.98208e-05	0.000356688	0.362928	1.49659
ENSMUSG00000090862	Rps13	1.08367	7.00086e-05	0.000356717	5.99624	4.91257
ENSMUSG00000040747	Cd53	1.93393	7.0057e-05	0.000356717	6.08685	4.15292
ENSMUSG00000005125	Ndrg1	-1.15725	7.01389e-05	0.000356717	4.94813	6.10539
ENSMUSG00000027454	Gins1	1.54345	7.01941e-05	0.000356717	2.23506	0.691607
ENSMUSG00000034462	Pkd2	-1.27027	7.02836e-05	0.000356924	3.4592	4.72947
ENSMUSG00000024300	Myo1f	1.32492	7.05691e-05	0.000357919	3.43213	2.10721
ENSMUSG00000032518	Rpsa	1.22447	7.06699e-05	0.000358196	8.41776	7.1933
ENSMUSG00000036814	Slc6a20a	-1.05488	7.08352e-05	0.000358332	6.45286	7.50774
ENSMUSG00000063316	Rpl27	1.06094	7.21701e-05	0.000360932	7.17979	6.11885
ENSMUSG00000031504	Rab20	2.11513	7.2233e-05	0.000360932	3.38502	1.26988
ENSMUSG00000049241	Hcar1	-1.3251	7.23648e-05	0.000361126	4.16246	5.48756
ENSMUSG00000022383	Ppara	-1.19878	7.25801e-05	0.000361967	0.442257	1.64104
ENSMUSG00000024661	Fth1	1.79003	7.32194e-05	0.000362864	12.9971	11.207
ENSMUSG00000054027	Nt5dc3	-1.03865	7.3266e-05	0.000362864	2.67943	3.71808
ENSMUSG00000064080	Fbln2	1.27924	7.45598e-05	0.000366889	4.46807	3.18883
ENSMUSG00000071713	Csf2rb	1.86027	7.59407e-05	0.000370099	3.3998	1.53953
ENSMUSG00000053113	Socs3	2.72177	7.60108e-05	0.000370099	5.97496	3.25319
ENSMUSG00000015355	Cd48	1.51691	7.62089e-05	0.000370099	4.49126	2.97435
ENSMUSG00000017167	Cntnap1	-1.02768	7.63757e-05	0.000370099	2.76595	3.79363
ENSMUSG00000027306	Nusap1	1.46368	7.64323e-05	0.000370099	2.27829	0.814615
ENSMUSG00000033220	Rac2	1.96199	7.6559e-05	0.000370385	4.80815	2.84617
ENSMUSG00000024781	Lipa	1.38364	7.68724e-05	0.000370976	5.62511	4.24147
ENSMUSG00000029304	Spp1	1.86467	7.74823e-05	0.000372992	10.397	8.53233
ENSMUSG00000063873	Slc24a3	-1.29081	7.82143e-05	0.000374425	4.81754	6.10835
ENSMUSG00000057789	Bak1	1.39499	7.90368e-05	0.000376575	4.6232	3.22821
ENSMUSG00000046618	Olfml2a	-1.71067	7.95809e-05	0.000378102	3.72006	5.43073
ENSMUSG00000060860	Ube2s	1.04377	7.96662e-05	0.000378102	4.45803	3.41427
ENSMUSG00000021361	Tmem14c	1.10816	7.97445e-05	0.000378102	6.23277	5.12461
ENSMUSG00000040466	Blvrb	1.26412	7.9762e-05	0.000378102	4.3403	3.07618
ENSMUSG00000037014	Sstr4	-2.7401	8.00267e-05	0.000378894	1.29519	4.03528
ENSMUSG00000102037	Bcl2a1a	1.71721	8.0324e-05	0.00038007	2.27583	0.558622
ENSMUSG00000041736	Tspo	1.40373	8.10531e-05	0.000380694	7.28449	5.88076
ENSMUSG00000042759	Apobr	1.16787	8.11428e-05	0.000380694	2.86974	1.70187
ENSMUSG00000073982	Rhog	1.45659	8.1632e-05	0.000381624	6.75279	5.2962
ENSMUSG00000046805	Mpeg1	2.00961	8.1636e-05	0.000381624	6.39853	4.38892
ENSMUSG00000026819	Slc25a25	-1.59272	8.17952e-05	0.000381936	3.05823	4.65095
ENSMUSG00000020901	Pik3r5	1.66089	8.21023e-05	0.000382651	2.63007	0.969179
ENSMUSG00000052187	Hbb-y	1.52777	8.26722e-05	0.000383694	2.68353	1.15576
ENSMUSG00000028248	Pnisr	-1.06605	8.35129e-05	0.000385762	3.14733	4.21338
ENSMUSG00000024053	Emilin2	1.81594	8.36646e-05	0.000385762	3.95008	2.13414
ENSMUSG00000014547	Wdfy2	-1.03475	8.41527e-05	0.000386405	0.664876	1.69962
ENSMUSG00000020437	Myo1g	1.01068	8.43655e-05	0.000386696	2.05029	1.03962
ENSMUSG00000040751	Lat2	1.1505	8.4952e-05	0.000387765	2.42284	1.27235
ENSMUSG00000030208	Emp1	1.209	8.50119e-05	0.000387765	5.35926	4.15026
ENSMUSG00000049001	Ndnf	-1.29146	8.50257e-05	0.000387765	1.61106	2.90252
ENSMUSG00000057534	Elobl	3.99897	8.50485e-05	0.000387765	4.36303	0.364066
ENSMUSG00000037003	Tns2	-1.02817	8.54158e-05	0.000388527	5.79773	6.8259
ENSMUSG00000049791	Fzd4	-1.12492	8.68165e-05	0.000391712	2.99296	4.11788
ENSMUSG00000002068	Ccne1	1.39753	8.80882e-05	0.00039511	2.10914	0.711605
ENSMUSG00000047787	Flrt1	-1.28657	8.82511e-05	0.00039511	1.0818	2.36837
ENSMUSG00000005681	Apoa2	1.0395	8.90744e-05	0.000397023	1.67177	0.632263
ENSMUSG00000002204	Napsa	1.40749	8.92901e-05	0.000397533	2.57677	1.16928
ENSMUSG00000029465	Arpc3	1.17395	8.9709e-05	0.000398674	6.5234	5.34945
ENSMUSG00000021281	Tnfaip2	1.75501	8.97986e-05	0.000398674	3.46218	1.70717
ENSMUSG00000048779	P2ry6	1.81725	8.98045e-05	0.000398674	4.56271	2.74546
ENSMUSG00000042228	Lyn	1.23946	9.00499e-05	0.000399307	4.3768	3.13734
ENSMUSG00000035385	Ccl2	3.04944	9.04285e-05	0.000400071	5.75869	2.70925
ENSMUSG00000028965	Tnfrsf9	1.64826	9.0932e-05	0.000401384	1.91648	0.268218
ENSMUSG00000034266	Batf	1.41611	9.12357e-05	0.000401617	3.33925	1.92314
ENSMUSG00000043157	Arl11	2.16857	9.13389e-05	0.000401617	3.93144	1.76287
ENSMUSG00000024696	Lpxn	1.59769	9.15224e-05	0.000401617	3.69202	2.09433
ENSMUSG00000048424	Ranbp3l	-1.30985	9.15541e-05	0.000401617	2.36239	3.67225
ENSMUSG00000010122	Slc47a1	-1.65611	9.17767e-05	0.000401991	5.76171	7.41782
ENSMUSG00000038132	Rbm24	-1.0746	9.18623e-05	0.000401991	0.857349	1.93195
ENSMUSG00000028661	Epha8	-1.42729	9.19071e-05	0.000401991	1.52177	2.94907
ENSMUSG00000030310	Slc6a1	-1.62949	9.20775e-05	0.000401991	4.368	5.99749
ENSMUSG00000051682	Treml4	1.5919	9.21353e-05	0.000401991	2.0788	0.486906
ENSMUSG00000032179	Bmp5	-1.75423	9.2366e-05	0.000401997	1.52384	3.27808
ENSMUSG00000021939	Ctsb	1.76246	9.24717e-05	0.000402101	9.4399	7.67744
ENSMUSG00000045273	Cenph	1.47354	9.33662e-05	0.000404761	1.69043	0.216888
ENSMUSG00000024730	Ms4a8a	1.70011	9.36393e-05	0.000405266	2.2306	0.530496
ENSMUSG00000054091	1810037I17Rik	1.00123	9.37257e-05	0.000405413	6.68818	5.68695
ENSMUSG00000056201	Cfl1	1.1727	9.43512e-05	0.000406985	8.78959	7.61689
ENSMUSG00000040952	Rps19	1.37246	9.48351e-05	0.000408553	5.56366	4.1912
ENSMUSG00000016256	Ctsz	1.40706	9.49695e-05	0.000408743	8.47718	7.07012
ENSMUSG00000008318	Relt	1.21102	9.51441e-05	0.000409118	2.54297	1.33195
ENSMUSG00000022098	Bmp1	1.15334	9.64588e-05	0.000413622	5.88367	4.73034
ENSMUSG00000049103	Ccr2	1.17357	9.72186e-05	0.000415745	3.28072	2.10715
ENSMUSG00000042357	Gjb5	1.30625	9.7823e-05	0.00041778	1.89132	0.585061
ENSMUSG00000025290	Rps24	1.01206	9.80734e-05	0.000417949	9.56003	8.54797
ENSMUSG00000040987	Mill2	-1.16828	9.81403e-05	0.000417985	2.87942	4.0477
ENSMUSG00000023982	Guca1a	1.2169	9.83883e-05	0.000418271	2.03208	0.815184
ENSMUSG00000005057	Sh2b2	1.527	9.8455e-05	0.000418271	2.35971	0.832717
ENSMUSG00000020053	Igf1	1.1963	9.88185e-05	0.000418509	3.70349	2.50719
ENSMUSG00000047759	Hs3st3a1	-1.05758	9.97983e-05	0.000419748	1.96423	3.02181
ENSMUSG00000032561	Acpp	-1.3184	0.000100016	0.00042004	0.957259	2.27566
ENSMUSG00000062151	Unc13c	-1.10777	0.000100214	0.000420583	0.853742	1.96151
ENSMUSG00000078452	Raet1d	1.19936	0.00010101	0.000422685	1.71717	0.517811
ENSMUSG00000043740	B430306N03Rik	1.68678	0.000101041	0.000422685	2.01051	0.323731
ENSMUSG00000041515	Irf8	1.16594	0.000101775	0.000423998	3.14911	1.98317
ENSMUSG00000049699	Ucn2	1.9857	0.000102412	0.000424981	2.46189	0.476195
ENSMUSG00000028367	Txn1	1.57935	0.000102679	0.000425678	6.98728	5.40793
ENSMUSG00000001056	Nhp2	1.17533	0.000103346	0.000426576	5.43579	4.26046
ENSMUSG00000050708	Ftl1	2.31268	0.000103688	0.000427308	8.24064	5.92796
ENSMUSG00000032322	Pstpip1	1.81222	0.00010436	0.000428724	3.24283	1.43061
ENSMUSG00000028364	Tnc	3.03102	0.000104726	0.000429775	4.51709	1.48607
ENSMUSG00000020340	Cyfip2	-1.35375	0.00010501	0.000430206	4.12872	5.48247
ENSMUSG00000027331	Knstrn	1.4922	0.000105298	0.000430741	1.77728	0.285085
ENSMUSG00000054150	Syne3	-1.06109	0.000105742	0.000432099	0.82416	1.88525
ENSMUSG00000030516	Tjp1	-1.08077	0.000106042	0.000432191	4.55022	5.63099
ENSMUSG00000070802	Pnmal2	-1.11477	0.000107628	0.000434805	4.48612	5.60089
ENSMUSG00000004849	Ap1s1	1.18676	0.000107702	0.000434843	5.659	4.47224
ENSMUSG00000048027	Rgmb	-1.2611	0.000107798	0.000435003	3.40857	4.66966
ENSMUSG00000058897	Col25a1	-1.31595	0.000107953	0.000435405	0.971001	2.28695
ENSMUSG00000053158	Fes	1.0007	0.00010817	0.000435599	3.8344	2.8337
ENSMUSG00000031760	Mt3	2.50554	0.000109139	0.000437455	8.10445	5.59891
ENSMUSG00000027379	Bub1	1.27554	0.000109168	0.000437455	1.31874	0.0431975
ENSMUSG00000043008	Klhl6	1.53436	0.000109374	0.00043786	3.62099	2.08663
ENSMUSG00000028944	Prkag2	-1.25102	0.000109639	0.000437878	4.24634	5.49736
ENSMUSG00000019987	Arg1	5.72073	0.000110008	0.000438901	6.27185	0.551125
ENSMUSG00000110218	Gm20219	-1.02453	0.000111917	0.000441073	2.02381	3.04834
ENSMUSG00000022193	Psmb5	1.13164	0.000112006	0.000441203	5.47615	4.34451
ENSMUSG00000000982	Ccl3	2.92536	0.000114206	0.000446242	3.96436	1.03901
ENSMUSG00000021994	Wnt5a	-1.11318	0.000115479	0.000447672	2.89207	4.00525
ENSMUSG00000050493	Fam167b	1.57158	0.000115495	0.000447672	2.09573	0.524147
ENSMUSG00000031609	Sap30	1.6313	0.000116399	0.000449751	3.5113	1.88
ENSMUSG00000040659	Efhd2	1.19057	0.000116526	0.000449871	5.97051	4.77995
ENSMUSG00000078783	Gm9733	1.68079	0.000117267	0.000451607	2.24377	0.562983
ENSMUSG00000063193	Cd300lb	1.88887	0.000117855	0.000452772	2.47651	0.58764
ENSMUSG00000022439	Parvg	1.46881	0.000118086	0.000453412	2.785	1.31619
ENSMUSG00000046743	Fat4	-1.35699	0.000120117	0.000457875	1.2345	2.59149
ENSMUSG00000031149	Praf2	1.01073	0.000120583	0.000458647	4.4368	3.42606
ENSMUSG00000003949	Hlf	-1.67861	0.000120651	0.000458647	4.42648	6.10509
ENSMUSG00000042826	Fgf11	-1.00376	0.00012069	0.000458647	2.69455	3.69831
ENSMUSG00000066113	Adamtsl1	-1.00886	0.000121254	0.000459439	1.35306	2.36192
ENSMUSG00000029915	Clec5a	1.19328	0.000123102	0.000463498	2.51284	1.31956
ENSMUSG00000040552	C3ar1	1.91605	0.0001234	0.00046427	4.48267	2.56662
ENSMUSG00000079641	Rpl39	1.2285	0.000123594	0.000464623	6.18942	4.96092
ENSMUSG00000055044	Pdlim1	1.37926	0.000123792	0.00046476	3.96629	2.58702
ENSMUSG00000002699	Lcp2	1.22965	0.000123916	0.00046476	2.9485	1.71885
ENSMUSG00000000290	Itgb2	1.96963	0.000124405	0.000465311	5.43221	3.46258
ENSMUSG00000036863	Syde2	-1.07166	0.000124739	0.000465509	0.745514	1.81718
ENSMUSG00000074939	Chrm5	-1.45527	0.000125209	0.000466313	0.433354	1.88863
ENSMUSG00000035352	Ccl12	1.78044	0.000125478	0.000466909	5.67553	3.89509
ENSMUSG00000000555	Itga5	2.00925	0.000125538	0.000466909	6.18526	4.17601
ENSMUSG00000028843	Sh3bgrl3	1.56506	0.000125572	0.000466909	7.21425	5.64919
ENSMUSG00000027514	Zbp1	1.64727	0.000126135	0.000467074	3.92022	2.27295
ENSMUSG00000019832	Rab32	1.56937	0.000126556	0.000467226	4.35252	2.78316
ENSMUSG00000053411	Cbx7	-1.2609	0.000128375	0.000470359	2.75202	4.01291
ENSMUSG00000047721	Bola2	1.17113	0.000129223	0.000472116	2.87321	1.70208
ENSMUSG00000036578	Fxyd7	1.68805	0.000129953	0.000473755	4.78791	3.09987
ENSMUSG00000015950	Ncf1	1.74107	0.000130631	0.00047413	4.70255	2.96148
ENSMUSG00000037095	Lrg1	2.38595	0.000131841	0.000474399	7.79558	5.40964
ENSMUSG00000001348	Acp5	2.33346	0.000131866	0.000474399	3.42395	1.09048
ENSMUSG00000028691	Prdx1	1.2589	0.000132265	0.000475173	7.60805	6.34915
ENSMUSG00000000197	Nalcn	-1.22793	0.000133061	0.000475174	2.02394	3.25187
ENSMUSG00000030878	Cdr2	1.12693	0.000134377	0.000477717	2.93706	1.81013
ENSMUSG00000022763	Aifm3	-1.54725	0.000134512	0.000477717	5.63618	7.18343
ENSMUSG00000038580	Sct	1.79715	0.000134772	0.000477962	2.31993	0.522778
ENSMUSG00000001025	S100a6	2.64804	0.000136192	0.000481044	8.06268	5.41464
ENSMUSG00000060988	Galnt13	-1.08864	0.000137621	0.000484324	0.798929	1.88757
ENSMUSG00000020219	Timm13	1.15175	0.000137825	0.000484422	5.42085	4.2691
ENSMUSG00000040055	Gjb6	-1.11634	0.000142208	0.000493854	7.37979	8.49613
ENSMUSG00000034957	Cebpa	1.14448	0.00014442	0.000499642	4.7505	3.60601
ENSMUSG00000027412	Lpin3	1.05891	0.00014476	0.000500151	2.28414	1.22524
ENSMUSG00000062006	Rpl34	1.16241	0.000146118	0.000502372	5.98728	4.82487
ENSMUSG00000026928	Card9	1.39587	0.000147563	0.00050556	3.28524	1.88938
ENSMUSG00000022292	Rrm2b	-1.04392	0.000147678	0.000505727	1.83314	2.87706
ENSMUSG00000032788	Pdxk	-2.11622	0.000148461	0.000508057	2.70617	4.82239
ENSMUSG00000034892	Rps29	1.40696	0.000149235	0.000509487	7.75619	6.34923
ENSMUSG00000015745	Plekho1	1.41764	0.00014956	0.000510373	5.88495	4.46732
ENSMUSG00000021719	Rgs7bp	-1.61437	0.000150231	0.000511651	1.81333	3.4277
ENSMUSG00000025511	Tspan4	1.27467	0.000151628	0.000512625	5.93159	4.65693
ENSMUSG00000025508	Rplp2	1.14083	0.00015216	0.000513151	7.49181	6.35098
ENSMUSG00000037894	H2afz	1.08377	0.000152622	0.00051395	5.90674	4.82297
ENSMUSG00000028581	Laptm5	1.45192	0.000152849	0.000514136	6.75893	5.30701
ENSMUSG00000028476	Reck	-1.69833	0.000153804	0.000516227	3.4334	5.13173
ENSMUSG00000023947	Nfkbie	1.28471	0.000155843	0.000520232	3.54089	2.25618
ENSMUSG00000028874	Fgr	1.8749	0.000157333	0.000521531	2.73647	0.861577
ENSMUSG00000050335	Lgals3	4.05363	0.000157715	0.000521772	7.22597	3.17235
ENSMUSG00000014633	Cmc2	1.09274	0.000159163	0.000524539	3.10143	2.0087
ENSMUSG00000005054	Cstb	1.62094	0.000159891	0.000525521	8.11188	6.49095
ENSMUSG00000048163	Selplg	1.69433	0.000160123	0.00052606	4.56705	2.87272
ENSMUSG00000018774	Cd68	2.50646	0.000160777	0.00052734	7.68361	5.17715
ENSMUSG00000030844	Rgs10	1.2274	0.000161467	0.000528461	5.32676	4.09937
ENSMUSG00000036242	3632451O06Rik	-1.10523	0.000163139	0.000531044	4.05899	5.16421
ENSMUSG00000026697	Myoc	-1.14063	0.000164381	0.000532643	4.45371	5.59433
ENSMUSG00000061524	Zic2	-1.04072	0.000165374	0.000534485	6.20451	7.24523
ENSMUSG00000038145	Snrk	-1.01417	0.000166197	0.000535811	2.63238	3.64655
ENSMUSG00000029771	Irf5	1.20885	0.000166554	0.000536289	4.3553	3.14645
ENSMUSG00000037138	Aff3	-1.16473	0.000166886	0.00053669	2.01705	3.18178
ENSMUSG00000004098	Col5a3	1.84881	0.000167616	0.000538217	3.35688	1.50806
ENSMUSG00000047330	Kcne4	-1.90007	0.000168579	0.000540345	2.66643	4.5665
ENSMUSG00000020460	Rps27a	1.02735	0.000169333	0.000541171	6.99861	5.97127
ENSMUSG00000058297	Spock2	-1.26074	0.000169452	0.000541171	4.99421	6.25495
ENSMUSG00000054793	Cadm4	1.08585	0.000170029	0.00054169	6.12183	5.03598
ENSMUSG00000025068	Gsto1	1.37054	0.000170478	0.00054169	4.97091	3.60037
ENSMUSG00000038147	Cd84	1.36706	0.0001711	0.000542153	3.16608	1.79902
ENSMUSG00000057729	Prtn3	1.15807	0.000171289	0.000542532	1.91161	0.75354
ENSMUSG00000062753	AI413582	1.0317	0.000171879	0.000543514	4.37215	3.34046
ENSMUSG00000020865	Abcc3	1.75392	0.000172455	0.000544891	2.81998	1.06606
ENSMUSG00000024397	Aif1	1.79352	0.000172894	0.000546055	4.57624	2.78272
ENSMUSG00000022488	Nckap1l	1.13808	0.000174411	0.000548613	4.26946	3.13138
ENSMUSG00000026062	Slc9a2	-1.5689	0.000175332	0.000550174	3.80351	5.37242
ENSMUSG00000038508	Gdf15	2.70505	0.000176269	0.000552665	3.09243	0.387377
ENSMUSG00000025503	Taldo1	1.14409	0.000178595	0.000557929	6.66152	5.51743
ENSMUSG00000019326	Aoc3	-1.29654	0.000180474	0.000561318	2.07993	3.37647
ENSMUSG00000015093	Clic3	-1.79756	0.000180845	0.000562242	2.38273	4.18029
ENSMUSG00000033685	Ucp2	1.1441	0.000181083	0.000562392	6.45736	5.31327
ENSMUSG00000014198	Zfp385c	-1.01353	0.000181924	0.000562797	1.25684	2.27037
ENSMUSG00000033777	Tlr13	1.59755	0.000182323	0.000563335	3.79282	2.19527
ENSMUSG00000005124	Wisp1	1.16221	0.000183395	0.000564966	2.24823	1.08602
ENSMUSG00000047496	Rnf152	-1.25183	0.000184995	0.00056854	1.53665	2.78848
ENSMUSG00000034771	Tle2	-1.04928	0.00018614	0.000569245	2.3267	3.37598
ENSMUSG00000022840	Adcy5	-1.27653	0.000186357	0.000569566	4.6635	5.94002
ENSMUSG00000022769	Sdf2l1	1.39236	0.00018676	0.0005699	5.69318	4.30082
ENSMUSG00000040345	Arhgap9	1.26007	0.00018756	0.000570902	2.76329	1.50322
ENSMUSG00000066363	Serpina3f	1.28714	0.000188192	0.00057202	1.95886	0.67172
ENSMUSG00000006715	Gmnn	1.43573	0.000191437	0.000578271	2.75802	1.32229
ENSMUSG00000035697	Arhgap45	1.16837	0.000191515	0.000578271	4.345	3.17662
ENSMUSG00000037960	Card19	1.15953	0.000193344	0.0005815	5.71853	4.559
ENSMUSG00000021870	Slmap	-1.02174	0.000194288	0.000582784	3.25057	4.27231
ENSMUSG00000031618	Nr3c2	-1.35819	0.000194361	0.000582784	2.10807	3.46626
ENSMUSG00000035273	Hpse	1.23432	0.000194966	0.000583165	2.64046	1.40615
ENSMUSG00000039270	Megf9	-1.17894	0.000195236	0.000583207	2.39989	3.57884
ENSMUSG00000029004	Kmt2e	-1.2632	0.000195406	0.000583207	2.15534	3.41854
ENSMUSG00000037731	Themis2	1.0589	0.000195459	0.000583207	3.43406	2.37516
ENSMUSG00000005611	Mrvi1	-1.00561	0.000195803	0.000583474	3.06352	4.06913
ENSMUSG00000047507	Baiap3	-1.18465	0.000196622	0.000584816	2.5458	3.73045
ENSMUSG00000026786	Apbb1ip	1.03764	0.000196997	0.000585484	2.25109	1.21345
ENSMUSG00000062542	Syt9	-1.05511	0.000197974	0.000587935	2.02852	3.08363
ENSMUSG00000034801	Sos2	-1.1896	0.00019907	0.000590512	2.20337	3.39296
ENSMUSG00000022235	Cmbl	-1.12558	0.000199745	0.000591837	5.60498	6.73056
ENSMUSG00000025262	Fam120c	-1.25772	0.000200422	0.000592938	0.516165	1.77389
ENSMUSG00000101523	Gm10031	-1.26851	0.000202317	0.000596497	0.921248	2.18976
ENSMUSG00000049775	Tmsb4x	1.36891	0.000204271	0.000600662	10.5312	9.1623
ENSMUSG00000068240	Gm11808	1.13642	0.00020587	0.000602396	8.24537	7.10895
ENSMUSG00000042659	Arrdc4	1.04661	0.000206705	0.000603866	2.9599	1.91328
ENSMUSG00000029816	Gpnmb	4.11523	0.000208574	0.000606928	5.35959	1.24436
ENSMUSG00000026380	Tfcp2l1	-1.04706	0.00020919	0.000607527	1.91382	2.96088
ENSMUSG00000033624	Pdpr	-1.4583	0.000210346	0.00060929	0.769223	2.22752
ENSMUSG00000054648	Zfp869	-1.00028	0.00021126	0.000610795	3.149	4.14928
ENSMUSG00000040824	Snrpd2	1.02621	0.000211584	0.000610824	4.41935	3.39314
ENSMUSG00000034773	BC030867	1.08042	0.000212871	0.000613625	1.20997	0.129552
ENSMUSG00000038489	Polr2l	1.01702	0.000213165	0.000614244	5.21706	4.20003
ENSMUSG00000026728	Vim	1.56924	0.00021345	0.000614655	9.1244	7.55516
ENSMUSG00000026153	Fam135a	-1.00423	0.000213768	0.000615297	1.60365	2.60788
ENSMUSG00000022994	Adcy6	-1.19345	0.000214465	0.00061616	2.99735	4.1908
ENSMUSG00000075705	Msrb1	1.6608	0.000215626	0.000618084	6.37377	4.71296
ENSMUSG00000047712	Ust	-1.37665	0.000216616	0.000619969	3.67763	5.05428
ENSMUSG00000049091	Sephs2	1.03758	0.000218628	0.000623504	3.48918	2.4516
ENSMUSG00000060791	Gmfg	1.15637	0.000218928	0.000623672	3.08031	1.92394
ENSMUSG00000025870	Arl10	-1.29213	0.000221124	0.000627622	2.64257	3.9347
ENSMUSG00000052572	Dlg2	-1.04508	0.000222032	0.000629279	1.45233	2.49741
ENSMUSG00000002668	Dennd1c	1.02486	0.000222352	0.000629958	3.15122	2.12636
ENSMUSG00000040536	Necab1	-1.15787	0.000223513	0.000632552	0.736699	1.89456
ENSMUSG00000036390	Gadd45a	1.59933	0.000224339	0.000633506	3.27266	1.67333
ENSMUSG00000023913	Pla2g7	1.81442	0.000224445	0.000633573	6.12648	4.31206
ENSMUSG00000033910	Gucy1a3	-1.00655	0.0002255	0.000635689	1.20233	2.20888
ENSMUSG00000027611	Procr	1.59354	0.000225686	0.000635689	4.85497	3.26143
ENSMUSG00000046718	Bst2	1.33499	0.000227065	0.000638414	7.46834	6.13335
ENSMUSG00000028832	Stmn1	1.13484	0.000227296	0.0006385	6.20239	5.06755
ENSMUSG00000021803	Cdhr1	1.36761	0.000227342	0.0006385	3.38138	2.01378
ENSMUSG00000034652	Cd300a	1.56449	0.000227732	0.000639132	2.6847	1.12022
ENSMUSG00000070469	Adamtsl3	-1.72049	0.000228473	0.000640307	2.9865	4.70699
ENSMUSG00000018830	Myh11	-2.47964	0.000228831	0.000640826	3.39214	5.87178
ENSMUSG00000030494	Rhpn2	-1.21765	0.00023141	0.000645982	1.9637	3.18135
ENSMUSG00000034573	Ptpn13	-1.0236	0.000231603	0.000646023	2.5741	3.59769
ENSMUSG00000065947	mt-Nd4l	-3.87958	0.000232031	0.00064629	1.44493	5.32451
ENSMUSG00000031722	Hp	2.78104	0.000233713	0.000648468	4.53904	1.758
ENSMUSG00000068735	Trp53i11	-1.0318	0.000234534	0.000649299	6.95055	7.98235
ENSMUSG00000024691	Fam111a	1.08841	0.000234623	0.000649313	3.2087	2.12029
ENSMUSG00000029581	Fscn1	1.82581	0.000236398	0.000652131	5.14674	3.32093
ENSMUSG00000003873	Bax	1.00982	0.000238322	0.000654879	4.70935	3.69953
ENSMUSG00000055172	C1ra	1.16616	0.000240888	0.000658277	4.85479	3.68864
ENSMUSG00000028599	Tnfrsf1b	1.3609	0.000241681	0.000659333	4.53999	3.17908
ENSMUSG00000028020	Glrb	-1.25127	0.000244728	0.00066518	2.50409	3.75536
ENSMUSG00000058806	Col13a1	-1.63252	0.000245014	0.000665387	2.38447	4.01699
ENSMUSG00000051022	Hs3st1	-1.14057	0.000247168	0.000669468	4.77561	5.91618
ENSMUSG00000021943	Gdf10	-1.11909	0.000248681	0.000671049	3.88559	5.00468
ENSMUSG00000030214	Plbd1	1.16675	0.000252595	0.000678012	3.75771	2.59096
ENSMUSG00000046223	Plaur	2.76986	0.000257011	0.000685809	4.83804	2.06818
ENSMUSG00000032531	Amotl2	-1.11649	0.00025759	0.000686026	3.91419	5.03068
ENSMUSG00000034686	Prr7	1.42317	0.000258314	0.000686026	2.9656	1.54243
ENSMUSG00000024558	Mapk4	-1.10096	0.000259256	0.000686801	4.7984	5.89936
ENSMUSG00000018171	Vmp1	1.28869	0.000260347	0.000688135	5.13446	3.84577
ENSMUSG00000069769	Msi2	-1.047	0.000262092	0.000691075	3.69158	4.73858
ENSMUSG00000038059	Smim3	1.26341	0.000267324	0.00069842	4.27114	3.00772
ENSMUSG00000020300	Cpeb4	-1.12156	0.000271176	0.000705051	2.14568	3.26724
ENSMUSG00000054717	Hmgb2	1.18164	0.000271208	0.000705051	3.92229	2.74065
ENSMUSG00000037613	Tnfrsf23	1.83217	0.000271365	0.000705222	2.35863	0.526458
ENSMUSG00000033107	Rnf125	-1.04613	0.00027286	0.000708272	1.15225	2.19838
ENSMUSG00000054855	Rnd1	1.68544	0.000273675	0.000709561	3.20641	1.52097
ENSMUSG00000003233	Dvl3	-1.31996	0.000274841	0.000710727	1.78959	3.10954
ENSMUSG00000035274	Tpbg	1.29729	0.000281199	0.000721834	2.28901	0.991711
ENSMUSG00000044033	Ccdc141	-1.0103	0.000285041	0.000728084	1.11514	2.12544
ENSMUSG00000044349	Snhg11	-1.05767	0.000285772	0.00072947	4.47359	5.53126
ENSMUSG00000024737	Slc15a3	1.8707	0.000288625	0.000733135	2.89096	1.02026
ENSMUSG00000034903	Cobll1	-1.02168	0.000289604	0.000734422	1.10956	2.13124
ENSMUSG00000054520	Sh3bp2	1.09178	0.00029157	0.000737237	3.03426	1.94248
ENSMUSG00000070583	Fv1	-1.11789	0.000293827	0.000741496	1.09581	2.2137
ENSMUSG00000022836	Mylk	-1.40346	0.000294686	0.000742434	3.24231	4.64578
ENSMUSG00000068129	Cst7	2.1929	0.00029492	0.000742434	3.13602	0.943125
ENSMUSG00000029648	Flt1	-1.0939	0.000295067	0.000742434	3.36086	4.45476
ENSMUSG00000029553	Tfec	1.13102	0.000295752	0.000743212	1.30231	0.171288
ENSMUSG00000112023	Lilr4b	2.31158	0.000296135	0.000743452	3.70597	1.39439
ENSMUSG00000070858	Gm1673	1.30634	0.000298759	0.000746896	4.34345	3.03711
ENSMUSG00000020493	Prr11	1.14706	0.000299289	0.000747501	1.71817	0.571113
ENSMUSG00000025006	Sorbs1	-1.82676	0.000301371	0.000751249	2.59169	4.41845
ENSMUSG00000078763	Slfn1	2.38686	0.000305285	0.000756632	4.2547	1.86784
ENSMUSG00000030306	Tmtc1	-1.31706	0.000305401	0.000756676	4.35536	5.67242
ENSMUSG00000041703	Zic5	-1.27062	0.000310467	0.000764843	2.91714	4.18777
ENSMUSG00000032855	Pkd1	-1.00402	0.000312916	0.000768185	2.95402	3.95804
ENSMUSG00000024014	Pim1	1.59433	0.000313138	0.000768242	3.51422	1.91989
ENSMUSG00000028036	Ptgfr	-1.13649	0.000313619	0.000768451	1.15521	2.2917
ENSMUSG00000041605	5730559C18Rik	1.03739	0.000315454	0.000771001	1.13993	0.102535
ENSMUSG00000025362	Rps26	1.06688	0.000315695	0.000771103	8.34707	7.28019
ENSMUSG00000036617	Etl4	-1.30623	0.000318621	0.000776538	1.56749	2.87372
ENSMUSG00000066571	4931406P16Rik	-1.50871	0.000318838	0.00077658	0.94441	2.45312
ENSMUSG00000026480	Ncf2	1.32196	0.000322351	0.000783169	3.15904	1.83708
ENSMUSG00000026177	Slc11a1	1.95196	0.000323051	0.000784177	4.66715	2.71519
ENSMUSG00000031264	Btk	1.02588	0.000326236	0.000788903	2.4162	1.39033
ENSMUSG00000095028	Sirpb1b	1.1259	0.000327945	0.000791525	1.4145	0.288595
ENSMUSG00000040809	Chil3	4.31338	0.000328395	0.000791904	6.1814	1.86802
ENSMUSG00000020932	Gfap	1.9166	0.000330299	0.000795012	9.15794	7.24134
ENSMUSG00000056888	Glipr1	1.70233	0.000332036	0.000796722	3.05911	1.35678
ENSMUSG00000023921	Mut	-1.13729	0.000336441	0.000804193	3.43586	4.57315
ENSMUSG00000069662	Marcks	1.14038	0.0003366	0.000804193	5.78728	4.6469
ENSMUSG00000026814	Eng	1.13547	0.000337369	0.000805533	6.97351	5.83804
ENSMUSG00000041828	Abca8a	-1.30717	0.000339898	0.000809828	0.893167	2.20034
ENSMUSG00000007097	Atp1a2	-1.20725	0.000343592	0.000815398	9.60237	10.8096
ENSMUSG00000074264	Amy1	-1.02986	0.000344379	0.000816044	2.86152	3.89138
ENSMUSG00000021477	Ctsl	1.04351	0.000344541	0.00081613	6.77969	5.73618
ENSMUSG00000031662	Snx20	1.19388	0.000347007	0.000819468	1.95727	0.763392
ENSMUSG00000036854	Hspb6	1.27024	0.000349681	0.000822778	3.88578	2.61553
ENSMUSG00000046480	Scn4b	-1.16174	0.000351603	0.000825549	2.08095	3.24269
ENSMUSG00000030102	Itpr1	-1.07575	0.000352713	0.000827269	2.18155	3.2573
ENSMUSG00000002332	Dhrs1	1.76535	0.000356498	0.00083326	6.26676	4.50141
ENSMUSG00000025597	Klhl4	-1.58	0.000356872	0.000833883	1.43182	3.01183
ENSMUSG00000024677	Ms4a6b	1.1066	0.000357521	0.000834627	4.13521	3.02861
ENSMUSG00000021998	Lcp1	1.57193	0.000362293	0.000841017	4.71344	3.14152
ENSMUSG00000040451	Sgms1	-1.06817	0.000364916	0.000845299	2.35411	3.42228
ENSMUSG00000026073	Il1r2	3.26084	0.000366135	0.000847247	3.77583	0.51499
ENSMUSG00000066682	Pilrb2	1.18681	0.000371729	0.000856731	1.56126	0.374447
ENSMUSG00000062515	Fabp4	1.0329	0.000372113	0.000857109	1.37502	0.342125
ENSMUSG00000034390	Cmip	-1.09002	0.000373941	0.00085936	2.24414	3.33415
ENSMUSG00000025473	Adam8	3.29316	0.000376773	0.000863484	4.71996	1.4268
ENSMUSG00000038963	Slco4a1	-1.32972	0.000380784	0.000869823	3.84755	5.17727
ENSMUSG00000010797	Wnt2	1.51707	0.000380792	0.000869823	1.84589	0.328818
ENSMUSG00000056529	Ptafr	1.40306	0.000383552	0.000873958	2.7047	1.30164
ENSMUSG00000079507	H2-Q1	-1.77389	0.000383791	0.000873958	4.06027	5.83416
ENSMUSG00000006219	Fblim1	1.09913	0.00038666	0.000878877	4.74076	3.64163
ENSMUSG00000027800	Tm4sf1	1.00907	0.000389518	0.000883045	6.19403	5.18496
ENSMUSG00000043631	Ecm2	-1.06171	0.000390667	0.00088476	3.05988	4.12159
ENSMUSG00000002055	Spag5	1.04679	0.000390938	0.000884947	1.61757	0.570781
ENSMUSG00000024590	Lmnb1	1.23057	0.000391042	0.000884947	3.40077	2.1702
ENSMUSG00000018796	Acsl1	-1.22719	0.000393102	0.000888315	3.26138	4.48857
ENSMUSG00000038178	Slc43a2	1.06886	0.00039516	0.000889496	2.97855	1.90969
ENSMUSG00000021996	Esd	1.46424	0.000404804	0.000902666	5.58955	4.1253
ENSMUSG00000019158	Tmem160	1.18133	0.000404996	0.000902754	4.42299	3.24166
ENSMUSG00000078185	Chml	-1.00054	0.000405444	0.000903315	1.28001	2.28055
ENSMUSG00000058624	Gda	1.66871	0.000409299	0.000909033	3.55659	1.88788
ENSMUSG00000027315	Spint1	1.92664	0.000416198	0.000917267	2.45673	0.53009
ENSMUSG00000063796	Slc22a8	-1.27375	0.000418811	0.000921718	6.82749	8.10124
ENSMUSG00000015568	Lpl	1.55166	0.000426451	0.000935349	2.15392	0.602261
ENSMUSG00000074874	Ctla2b	1.2577	0.000431168	0.000940377	4.74962	3.49193
ENSMUSG00000062960	Kdr	-1.19887	0.000432706	0.000942407	2.73241	3.93128
ENSMUSG00000090553	Snrpe	1.07402	0.00043545	0.000946259	4.36982	3.2958
ENSMUSG00000033715	Akr1c14	-1.38725	0.000442695	0.000956198	1.56638	2.95363
ENSMUSG00000046230	Vps13a	-1.22173	0.000443807	0.000957449	1.29129	2.51303
ENSMUSG00000020044	Timp3	-1.55611	0.000446613	0.000961097	5.56187	7.11798
ENSMUSG00000026424	Gpr37l1	1.22191	0.000448875	0.000964895	5.96882	4.74691
ENSMUSG00000026829	Gbgt1	-1.62524	0.000453366	0.000972085	2.82297	4.44821
ENSMUSG00000031299	Pdha1	-1.07542	0.000453473	0.000972085	4.25612	5.33155
ENSMUSG00000003226	Ranbp2	-1.08111	0.000454628	0.000972949	2.70691	3.78802
ENSMUSG00000049436	Upk1b	-1.18457	0.000455528	0.000973534	1.87571	3.06027
ENSMUSG00000013275	Slc41a1	-1.15491	0.000456231	0.00097423	5.6727	6.82761
ENSMUSG00000060063	Alox5ap	1.59537	0.000462022	0.000983888	4.21668	2.62131
ENSMUSG00000052270	Fpr2	2.05167	0.000464089	0.000986125	3.02643	0.974756
ENSMUSG00000030474	Siglece	1.16285	0.000465065	0.000986983	3.73463	2.57178
ENSMUSG00000039680	Mrps6	1.11384	0.000467419	0.000989409	5.54937	4.43552
ENSMUSG00000042485	Mustn1	1.14228	0.000475764	0.000999773	6.3859	5.24362
ENSMUSG00000045954	Sdpr	-1.40465	0.000477783	0.00100186	4.89341	6.29805
ENSMUSG00000038037	Socs1	1.36981	0.00047782	0.00100186	2.93328	1.56347
ENSMUSG00000022094	Slc39a14	1.29589	0.000478571	0.00100289	2.87527	1.57938
ENSMUSG00000042312	S100a13	1.07147	0.000483028	0.00100951	6.67345	5.60198
ENSMUSG00000045404	Kcnk13	1.02913	0.000487018	0.00101538	2.02902	0.999883
ENSMUSG00000036478	Btg1	1.20248	0.000487159	0.00101541	4.6542	3.45172
ENSMUSG00000032860	P2ry2	1.00206	0.0004915	0.00102253	1.48629	0.484231
ENSMUSG00000018930	Ccl4	2.7714	0.000493718	0.0010266	3.7232	0.951804
ENSMUSG00000041977	Arhgef11	-1.15089	0.000502357	0.00103823	2.01992	3.17081
ENSMUSG00000039236	Isg20	1.36371	0.000505359	0.00104297	4.65359	3.28988
ENSMUSG00000028755	Cda	1.69492	0.000506886	0.00104446	2.36273	0.667809
ENSMUSG00000000142	Axin2	-1.01714	0.000507623	0.00104542	2.35087	3.36801
ENSMUSG00000022587	Ly6e	1.07683	0.000509584	0.00104835	8.02162	6.94479
ENSMUSG00000003032	Klf4	-1.37862	0.000510036	0.00104872	4.74808	6.1267
ENSMUSG00000023905	Tnfrsf12a	1.761	0.000510897	0.0010497	6.5119	4.7509
ENSMUSG00000110332	Gm45396	2.3511	0.000512592	0.00105147	4.10869	1.75758
ENSMUSG00000035258	Abi3bp	-1.08491	0.00051677	0.00105697	1.25371	2.33863
ENSMUSG00000025044	Msr1	1.58492	0.00051914	0.00106014	3.01218	1.42726
ENSMUSG00000029373	Pf4	1.84953	0.000522692	0.00106487	7.34875	5.49922
ENSMUSG00000025161	Slc16a3	2.10311	0.000524004	0.00106726	3.28526	1.18215
ENSMUSG00000025504	Eps8l2	-1.08771	0.000525296	0.00106849	0.862398	1.9501
ENSMUSG00000089669	Tnfsf13	-1.20511	0.000526491	0.00106988	1.70004	2.90515
ENSMUSG00000028494	Plin2	2.37798	0.000526556	0.00106988	5.80738	3.42939
ENSMUSG00000043263	Ifi209	1.41162	0.00052867	0.0010717	3.0655	1.65388
ENSMUSG00000043939	A530064D06Rik	1.88881	0.000532636	0.00107645	2.14535	0.256539
ENSMUSG00000044303	Cdkn2a	1.09034	0.000533154	0.00107685	1.11344	0.0231002
ENSMUSG00000026390	Marco	2.32912	0.000537225	0.00108085	2.45571	0.126589
ENSMUSG00000017002	Slpi	1.42737	0.00053736	0.00108085	2.72508	1.29771
ENSMUSG00000040152	Thbs1	1.71126	0.000537686	0.00108122	5.6021	3.89084
ENSMUSG00000050105	Grrp1	1.00899	0.000539025	0.00108279	4.77024	3.76124
ENSMUSG00000001123	Lgals9	1.02719	0.000540237	0.00108327	6.08188	5.05469
ENSMUSG00000040841	Six5	-1.06096	0.000549853	0.00109744	3.51751	4.57847
ENSMUSG00000033855	Ston1	-2.02223	0.000556912	0.00110698	2.56132	4.58356
ENSMUSG00000064358	mt-Co3	-2.56575	0.000558458	0.00110948	6.48497	9.05072
ENSMUSG00000044258	Ctla2a	1.32625	0.00055921	0.00111047	7.35814	6.03189
ENSMUSG00000038496	Slc19a3	-1.03243	0.000560586	0.0011116	0.810367	1.84279
ENSMUSG00000064057	Scgb3a1	1.54118	0.000562104	0.0011133	2.45008	0.908903
ENSMUSG00000001436	Slc19a1	-1.06728	0.000567686	0.00112093	3.83924	4.90652
ENSMUSG00000013367	Iglon5	1.11547	0.000571535	0.00112595	2.8514	1.73593
ENSMUSG00000050761	Gp1bb	1.27853	0.000575267	0.00113043	3.3537	2.07518
ENSMUSG00000030798	Cd37	1.38838	0.000578652	0.00113478	3.57042	2.18204
ENSMUSG00000047798	Cd300lf	2.53878	0.000579377	0.0011354	3.14658	0.607807
ENSMUSG00000022218	Tgm1	3.72508	0.000580006	0.00113616	4.01386	0.288775
ENSMUSG00000030069	Prok2	2.86894	0.000581389	0.00113785	3.05421	0.185271
ENSMUSG00000021238	Aldh6a1	-1.18968	0.000582979	0.00114039	2.81903	4.00871
ENSMUSG00000019880	Rspo3	-1.32312	0.000583617	0.00114057	3.86661	5.18973
ENSMUSG00000064109	Hcst	1.39189	0.000590284	0.00114802	2.26577	0.873877
ENSMUSG00000041481	Serpina3g	1.19303	0.000592909	0.00114996	2.91362	1.72059
ENSMUSG00000026547	Tagln2	1.29112	0.000593334	0.00115044	7.28493	5.99381
ENSMUSG00000022876	Samsn1	1.2966	0.000596957	0.00115377	2.10338	0.806786
ENSMUSG00000047281	Sfn	1.12432	0.000599969	0.00115757	3.30618	2.18186
ENSMUSG00000031101	Sash3	1.26133	0.000603744	0.00116283	3.04348	1.78215
ENSMUSG00000022479	Vdr	1.08306	0.000616063	0.0011807	1.2846	0.201542
ENSMUSG00000033213	AA467197	1.67257	0.000617442	0.00118276	1.85622	0.183656
ENSMUSG00000024074	Crim1	-1.09799	0.000625231	0.0011917	3.77002	4.86802
ENSMUSG00000031266	Gla	1.08781	0.000634973	0.00120496	3.44296	2.35515
ENSMUSG00000029641	Rasl11a	2.0152	0.000635088	0.00120496	4.3386	2.3234
ENSMUSG00000039518	Cdsn	2.21768	0.000636413	0.00120629	2.48769	0.270017
ENSMUSG00000025877	Hk3	1.49174	0.000639048	0.00121011	2.96668	1.47494
ENSMUSG00000032368	Zic1	-1.36013	0.000643602	0.00121635	4.39903	5.75917
ENSMUSG00000064367	mt-Nd5	-1.15592	0.000649625	0.00122369	10.1279	11.2838
ENSMUSG00000043415	Otud1	-1.10516	0.000651946	0.00122675	3.43187	4.53703
ENSMUSG00000031626	Sorbs2	-1.03654	0.000669232	0.00125108	1.26397	2.30051
ENSMUSG00000050578	Mmp13	1.15519	0.000670242	0.00125207	1.65177	0.496575
ENSMUSG00000033152	Podxl2	-1.05528	0.00067622	0.00125839	3.3263	4.38158
ENSMUSG00000024039	Cbs	-1.02569	0.000677107	0.00125973	2.71117	3.73686
ENSMUSG00000064345	mt-Nd2	-1.58622	0.000683398	0.00126658	11.2171	12.8033
ENSMUSG00000029838	Ptn	-1.168	0.000683743	0.00126692	7.64285	8.81086
ENSMUSG00000029153	Ociad2	1.0722	0.000686937	0.00127041	3.03894	1.96674
ENSMUSG00000033501	Crygs	1.40969	0.000689834	0.00127425	2.24158	0.831893
ENSMUSG00000026701	Prdx6	1.54637	0.00069523	0.00128086	6.87217	5.3258
ENSMUSG00000032092	Mpzl2	-1.43789	0.000697253	0.00128255	1.21661	2.6545
ENSMUSG00000035407	Kank4	-1.29877	0.000698277	0.00128312	2.06066	3.35943
ENSMUSG00000034320	Slc26a2	-1.22316	0.000701374	0.0012863	3.38053	4.60369
ENSMUSG00000024856	Cdk2ap2	1.17667	0.000717144	0.00130268	1.91967	0.743004
ENSMUSG00000024042	Sik1	-1.53906	0.000724454	0.00131075	3.599	5.13806
ENSMUSG00000064356	mt-Atp8	-2.7221	0.000727785	0.00131345	0.322372	3.04448
ENSMUSG00000004707	Ly9	1.4549	0.000731091	0.00131612	3.16381	1.7089
ENSMUSG00000028528	Dnajc6	-1.4508	0.000731353	0.00131616	3.24509	4.69589
ENSMUSG00000044177	Wfikkn2	-1.07679	0.000738833	0.00132563	3.698	4.77479
ENSMUSG00000050299	Gm9843	1.15315	0.000746048	0.00133333	7.42633	6.27318
ENSMUSG00000024650	Slc22a6	-1.25439	0.000749805	0.0013376	6.24938	7.50377
ENSMUSG00000092074	Dynlt1a	1.03779	0.000750056	0.0013376	2.39251	1.35472
ENSMUSG00000096910	Zfp955b	-1.15384	0.000767496	0.00136039	0.708997	1.86284
ENSMUSG00000030638	Sh3gl3	-1.27384	0.000772694	0.00136586	2.00914	3.28298
ENSMUSG00000035112	Wnk4	-1.35202	0.000784381	0.00138179	4.41785	5.76987
ENSMUSG00000025610	Map3k7cl	-1.43735	0.000785234	0.00138298	1.4334	2.87075
ENSMUSG00000026536	Ifi211	1.44149	0.000786516	0.0013843	3.50061	2.05913
ENSMUSG00000000901	Mmp11	1.31678	0.000789402	0.00138749	4.23002	2.91325
ENSMUSG00000021591	Glrx	1.09231	0.000791163	0.00138995	2.95071	1.8584
ENSMUSG00000020431	Adcy1	-1.2242	0.00079698	0.00139456	1.84363	3.06783
ENSMUSG00000023960	Enpp5	-1.13545	0.000797518	0.0013948	4.22879	5.36425
ENSMUSG00000030048	Gkn3	-2.04809	0.000799169	0.00139577	2.92581	4.9739
ENSMUSG00000051043	Gprc5c	-1.01949	0.000801964	0.00139879	2.9904	4.00989
ENSMUSG00000054988	Agtr1b	-1.33573	0.000803744	0.00140001	1.31056	2.64629
ENSMUSG00000035004	Igsf6	1.29326	0.000824672	0.00142308	3.88088	2.58761
ENSMUSG00000027533	Fabp5	2.8598	0.000839947	0.00144171	5.18921	2.32941
ENSMUSG00000035678	Tnfsf9	1.33956	0.000841431	0.00144261	1.95452	0.614964
ENSMUSG00000028766	Alpl	-1.03472	0.000849765	0.001452	4.10117	5.13589
ENSMUSG00000033717	Adra2a	-1.64254	0.000853944	0.00145608	3.84976	5.4923
ENSMUSG00000021457	Syk	1.40243	0.000864763	0.00147	2.86621	1.46378
ENSMUSG00000034394	Lif	2.38796	0.00087359	0.00148007	2.94843	0.560474
ENSMUSG00000059108	Ifitm6	1.8057	0.000876008	0.00148165	3.5866	1.7809
ENSMUSG00000037185	Krt80	-1.06466	0.000876291	0.00148181	3.18262	4.24727
ENSMUSG00000022667	Cd200r1	1.07862	0.000878684	0.00148488	1.92919	0.850577
ENSMUSG00000021624	Cd180	1.1915	0.000886869	0.00149286	2.43726	1.24577
ENSMUSG00000011179	Odc1	1.24767	0.000890289	0.00149603	5.9302	4.68253
ENSMUSG00000040254	Sema3d	-1.50405	0.000891916	0.00149714	2.29067	3.79472
ENSMUSG00000062980	Cped1	-1.03957	0.000893592	0.00149866	3.68272	4.72229
ENSMUSG00000023078	Cxcl13	2.13073	0.000894322	0.00149909	3.49391	1.36318
ENSMUSG00000072082	Ccnf	1.06751	0.000899602	0.0015041	2.16637	1.09886
ENSMUSG00000039377	Hlx	1.13873	0.000899745	0.0015041	3.2402	2.10147
ENSMUSG00000038583	Pln	-1.45753	0.000906929	0.00151122	0.605133	2.06266
ENSMUSG00000031443	F7	2.02038	0.000907861	0.00151245	2.17721	0.15683
ENSMUSG00000079487	Med12	-1.02168	0.000910645	0.00151481	2.24203	3.26371
ENSMUSG00000091649	Phf11b	1.15119	0.000914845	0.00152082	3.75243	2.60124
ENSMUSG00000006442	Srm	1.01382	0.000921408	0.00152911	5.02812	4.0143
ENSMUSG00000065987	Cd209b	-1.06215	0.00092166	0.0015292	0.350654	1.4128
ENSMUSG00000060284	Sp7	-1.13595	0.00092473	0.00153266	1.45757	2.59352
ENSMUSG00000038146	Notch3	-1.04479	0.000929999	0.00154008	2.08096	3.12574
ENSMUSG00000040852	Plekhh2	-1.07763	0.000930792	0.00154095	2.38246	3.4601
ENSMUSG00000042734	Ttc9	1.44454	0.000933745	0.00154421	2.49896	1.05442
ENSMUSG00000062997	Rpl35	1.25835	0.000943597	0.00155496	5.37504	4.11668
ENSMUSG00000013974	Mcemp1	1.89808	0.000959205	0.00157566	2.78918	0.891092
ENSMUSG00000037762	Slc16a9	-1.18533	0.000960878	0.00157683	2.46273	3.64806
ENSMUSG00000042988	Notum	-1.11133	0.000964322	0.00157935	1.25409	2.36543
ENSMUSG00000027340	Slc23a2	-1.62089	0.000976789	0.00159289	4.25279	5.87368
ENSMUSG00000045136	Tubb2b	1.36966	0.000983502	0.00159969	5.65506	4.2854
ENSMUSG00000031444	F10	1.96913	0.00100672	0.00162617	2.18678	0.217644
ENSMUSG00000027995	Tlr2	1.54945	0.00101326	0.00163367	3.77208	2.22262
ENSMUSG00000027398	Il1b	2.28969	0.00102275	0.00164283	3.89897	1.60928
ENSMUSG00000030017	Reg3g	1.58081	0.00102825	0.00164975	1.70718	0.12637
ENSMUSG00000012428	Steap4	1.045	0.00104069	0.00166442	2.88017	1.83517
ENSMUSG00000032300	1700017B05Rik	1.02142	0.00105037	0.00167335	3.31001	2.28859
ENSMUSG00000040181	Fmo1	-1.00044	0.00105709	0.00168026	2.99721	3.99765
ENSMUSG00000020120	Plek	1.20845	0.00106795	0.00169267	4.19315	2.9847
ENSMUSG00000027397	Slc20a1	1.04486	0.00107054	0.00169504	4.68392	3.63906
ENSMUSG00000064294	Aox3	-1.33595	0.0010724	0.00169625	2.531	3.86695
ENSMUSG00000030865	Chp2	-1.19479	0.00107623	0.00170058	1.71482	2.90961
ENSMUSG00000047810	Ccdc88b	1.06933	0.00108381	0.00170942	2.71709	1.64776
ENSMUSG00000039004	Bmp6	-1.06819	0.00108622	0.00171148	6.68219	7.75038
ENSMUSG00000027368	Dusp2	1.10997	0.00108663	0.00171179	1.59662	0.486651
ENSMUSG00000025240	Sacm1l	-1.60782	0.00109083	0.00171527	1.65605	3.26387
ENSMUSG00000027524	Edn3	-1.52248	0.0010924	0.00171739	2.74476	4.26725
ENSMUSG00000000340	Dbt	-1.00384	0.00110985	0.00174113	2.85691	3.86075
ENSMUSG00000045294	Insig1	-1.12921	0.00111014	0.00174113	3.69966	4.82887
ENSMUSG00000074199	Krtdap	1.13929	0.00111766	0.00174877	1.76787	0.628582
ENSMUSG00000064354	mt-Co2	-2.289	0.00112512	0.00175779	7.22221	9.51122
ENSMUSG00000069855	Slc47a2	-1.00724	0.00112723	0.00176038	1.43883	2.44607
ENSMUSG00000064325	Hhip	-1.73883	0.00113347	0.00176688	1.28165	3.02048
ENSMUSG00000021069	Pygl	1.15372	0.00113417	0.00176688	2.39478	1.24106
ENSMUSG00000041347	Bdkrb1	1.37513	0.00114446	0.00177701	2.36294	0.987806
ENSMUSG00000060962	Dmkn	1.13855	0.001149	0.00178146	1.91515	0.7766
ENSMUSG00000038582	Pptc7	-1.20339	0.00115066	0.00178368	1.75685	2.96024
ENSMUSG00000021823	Vcl	-1.70479	0.00117213	0.00180721	2.06157	3.76636
ENSMUSG00000027796	Smad9	-1.19863	0.00117638	0.00181162	1.87164	3.07027
ENSMUSG00000042265	Trem1	2.1542	0.00119116	0.0018298	2.44777	0.29357
ENSMUSG00000032908	Sgpp2	-1.26124	0.00119356	0.00183229	1.04072	2.30196
ENSMUSG00000034714	Ttyh2	1.00774	0.00119377	0.00183229	3.25785	2.25011
ENSMUSG00000005824	Tnfsf14	1.56174	0.00120231	0.00184088	2.03401	0.472269
ENSMUSG00000021390	Ogn	-1.17537	0.00120253	0.00184088	7.01326	8.18864
ENSMUSG00000094796	BC147527	1.00033	0.00121529	0.00185565	1.90181	0.901481
ENSMUSG00000031765	Mt1	2.02978	0.0012309	0.00187401	9.67466	7.64487
ENSMUSG00000033863	Klf9	-1.49337	0.00125103	0.00189387	3.75616	5.24952
ENSMUSG00000039278	Pcsk1n	1.10008	0.00125917	0.00190174	5.87398	4.7739
ENSMUSG00000024030	Abcg1	1.12819	0.00125946	0.00190181	3.21818	2.08999
ENSMUSG00000029843	Slc13a4	-1.08364	0.00126397	0.00190713	6.82888	7.91252
ENSMUSG00000029772	Ahcyl2	-1.44278	0.00128165	0.00192558	2.9637	4.40648
ENSMUSG00000035692	Isg15	1.18128	0.00128352	0.00192764	6.50222	5.32094
ENSMUSG00000005087	Cd44	1.87968	0.00129465	0.0019406	4.10796	2.22827
ENSMUSG00000020889	Nr1d1	-1.35831	0.00131593	0.00196416	4.14431	5.50262
ENSMUSG00000047557	Lxn	1.04505	0.00132121	0.00196901	4.91614	3.87109
ENSMUSG00000033080	Vsx1	-1.04873	0.0013293	0.00197811	1.79414	2.84288
ENSMUSG00000021388	Aspn	-1.72896	0.00137884	0.00202801	0.812458	2.54142
ENSMUSG00000044927	H1fx	1.00437	0.00139389	0.00204395	1.86168	0.857311
ENSMUSG00000027859	Ngf	1.77157	0.00140287	0.00205473	3.86118	2.08961
ENSMUSG00000035373	Ccl7	1.79534	0.00143104	0.0020819	5.84866	4.05332
ENSMUSG00000059336	Slc14a1	1.35694	0.00143938	0.0020913	3.2954	1.93847
ENSMUSG00000050359	Sprr1a	2.53601	0.0014428	0.00209391	2.77011	0.234099
ENSMUSG00000022490	Ppp1r1a	-1.14897	0.00145085	0.00210205	7.3118	8.46077
ENSMUSG00000028480	Glipr2	1.23814	0.00147415	0.00212628	5.25981	4.02167
ENSMUSG00000022534	Mefv	1.47781	0.00147681	0.00212893	1.66385	0.186042
ENSMUSG00000020682	Mmp28	-1.08467	0.0014887	0.00214011	1.94451	3.02918
ENSMUSG00000038526	Car14	-1.50507	0.00150035	0.00215167	4.28444	5.78951
ENSMUSG00000020774	Aspa	-1.09826	0.00151811	0.00216843	2.3938	3.49206
ENSMUSG00000025921	Rdh10	1.5224	0.00152273	0.00217212	3.91163	2.38923
ENSMUSG00000048096	Lmod1	-1.33169	0.0015294	0.00217725	3.52123	4.85292
ENSMUSG00000052305	Hbb-bs	2.11154	0.00157786	0.00222987	12.8546	10.7431
ENSMUSG00000026228	Htr2b	1.20519	0.00158209	0.00223434	1.65128	0.446088
ENSMUSG00000046908	Ltb4r1	1.46892	0.0015922	0.002244	2.29362	0.8247
ENSMUSG00000004371	Il11	2.6542	0.00160183	0.0022543	3.46412	0.809919
ENSMUSG00000025498	Irf7	1.42691	0.00160921	0.00226059	5.10444	3.67752
ENSMUSG00000022085	Pebp4	-1.06564	0.00163363	0.00228308	0.628556	1.6942
ENSMUSG00000036501	Fam13b	-1.09252	0.00163719	0.00228526	1.97097	3.06349
ENSMUSG00000050157	Gm867	1.67238	0.00165679	0.00230654	2.61654	0.944163
ENSMUSG00000021647	Cartpt	1.43013	0.00165914	0.00230857	3.35355	1.92343
ENSMUSG00000042073	Abhd14b	-1.10962	0.00166047	0.0023096	2.88375	3.99336
ENSMUSG00000040569	Slc26a7	-1.9686	0.00167297	0.00231893	3.37653	5.34513
ENSMUSG00000027792	Bche	-1.917	0.00170576	0.00235445	3.05759	4.97459
ENSMUSG00000052776	Oas1a	1.00822	0.00170636	0.00235462	4.38146	3.37323
ENSMUSG00000003541	Ier3	1.05233	0.00170928	0.00235717	7.00542	5.95309
ENSMUSG00000016252	Atp5e	1.17735	0.00170976	0.00235717	5.7513	4.57396
ENSMUSG00000025746	Il6	1.83053	0.00171586	0.00236209	1.90949	0.0789606
ENSMUSG00000007892	Rplp1	1.05052	0.00173511	0.00238098	10.3017	9.25117
ENSMUSG00000022636	Alcam	-1.00988	0.00174928	0.00239506	5.69761	6.70749
ENSMUSG00000000058	Cav2	-1.15559	0.00185217	0.00250354	3.42711	4.5827
ENSMUSG00000027360	Hdc	1.5959	0.00185527	0.00250686	2.45847	0.862561
ENSMUSG00000032849	Abcc4	-1.05121	0.00187331	0.00252332	3.4743	4.52551
ENSMUSG00000026271	Gpr35	1.50586	0.00189129	0.00254093	2.05656	0.550698
ENSMUSG00000026576	Atp1b1	-1.31822	0.00189322	0.00254177	5.6094	6.92763
ENSMUSG00000040938	Slc16a11	-1.14029	0.00191101	0.00255793	5.4486	6.58889
ENSMUSG00000026904	Slc4a10	-1.85251	0.00191936	0.00256532	3.88644	5.73895
ENSMUSG00000045392	Olfr1033	-1.55742	0.00193202	0.0025778	0.985093	2.54251
ENSMUSG00000064360	mt-Nd3	-2.31727	0.00194818	0.002591	4.96825	7.28552
ENSMUSG00000005148	Klf5	-1.05843	0.00201155	0.0026538	2.78514	3.84358
ENSMUSG00000035133	Arhgap5	-1.02794	0.00201925	0.00266169	1.64398	2.67192
ENSMUSG00000000792	Slc5a5	-1.09727	0.00202084	0.0026625	5.02014	6.11741
ENSMUSG00000032826	Ank2	-1.02502	0.00215517	0.00279247	2.64288	3.6679
ENSMUSG00000039782	Cpeb2	-1.37743	0.00223486	0.00287271	2.35754	3.73497
ENSMUSG00000045382	Cxcr4	1.62528	0.00224995	0.0028816	4.24379	2.61851
ENSMUSG00000006403	Adamts4	1.24556	0.00225248	0.00288436	2.36802	1.12246
ENSMUSG00000028859	Csf3r	1.55002	0.00226381	0.00289279	4.49774	2.94772
ENSMUSG00000024479	Mal2	-1.06312	0.00232568	0.00295518	2.44305	3.50617
ENSMUSG00000059657	Stfa2l1	3.62573	0.00235154	0.00298114	4.23825	0.612517
ENSMUSG00000037280	Galnt6	1.66068	0.00235396	0.00298281	2.50819	0.847501
ENSMUSG00000041559	Fmod	-1.1214	0.00236541	0.00299487	7.99643	9.11783
ENSMUSG00000042367	Gjb3	2.29651	0.00238496	0.00301421	2.41688	0.120366
ENSMUSG00000021200	Asb2	-1.19746	0.00240516	0.00302987	2.30532	3.50278
ENSMUSG00000064357	mt-Atp6	-2.18731	0.00242325	0.00304327	6.29637	8.48367
ENSMUSG00000101389	Ms4a4a	1.2415	0.00242382	0.0030435	4.7703	3.5288
ENSMUSG00000040703	Cyp2s1	-1.0229	0.00244622	0.00306122	1.31712	2.34002
ENSMUSG00000002944	Cd36	1.58483	0.00253127	0.00313973	3.23096	1.64613
ENSMUSG00000026204	Ptprn	1.38591	0.00253884	0.00314569	4.77966	3.39374
ENSMUSG00000039628	Hs3st6	-1.17037	0.00256009	0.00316404	2.10891	3.27928
ENSMUSG00000067586	S1pr3	1.2257	0.00257791	0.00318139	4.27752	3.05182
ENSMUSG00000025776	Crispld1	-1.10689	0.00259503	0.00319693	2.14547	3.25236
ENSMUSG00000041696	Rasl12	-1.09944	0.00263015	0.00323067	1.48445	2.58389
ENSMUSG00000000204	Slfn4	1.79274	0.00263639	0.0032358	2.22886	0.436116
ENSMUSG00000030124	Lag3	1.11856	0.00268319	0.00327847	2.85808	1.73952
ENSMUSG00000056708	Ier5	1.0398	0.00274893	0.00333584	4.48434	3.44454
ENSMUSG00000037010	Apln	1.10945	0.0027797	0.00336303	2.45304	1.34358
ENSMUSG00000045362	Tnfrsf26	1.28427	0.00285362	0.00343267	1.55077	0.266508
ENSMUSG00000038067	Csf3	2.04194	0.0029707	0.00353459	2.13754	0.0955944
ENSMUSG00000079012	Serpina3m	1.15946	0.00300924	0.00357005	1.1983	0.0388415
ENSMUSG00000037362	Nov	-1.5896	0.0030363	0.00359172	6.82118	8.41078
ENSMUSG00000041556	Fbxo2	1.14024	0.00303677	0.00359173	5.98284	4.84261
ENSMUSG00000042254	Cilp	-1.28278	0.00304208	0.00359581	0.749164	2.03195
ENSMUSG00000046711	Hmga1	1.4087	0.00311014	0.00366177	5.66556	4.25685
ENSMUSG00000090122	Kcne1l	1.04008	0.00314955	0.00369527	3.05902	2.01894
ENSMUSG00000062382	Ftl1-ps1	1.70875	0.00316228	0.00370575	4.8748	3.16604
ENSMUSG00000020399	Havcr2	1.26027	0.00318699	0.00372567	2.8647	1.60444
ENSMUSG00000102918	Pcdhgc3	-1.07848	0.00323071	0.00375642	1.932	3.01048
ENSMUSG00000049866	Arl4c	1.01405	0.00334992	0.00386422	3.68341	2.66936
ENSMUSG00000029380	Cxcl1	1.94082	0.00349413	0.00398986	3.58537	1.64455
ENSMUSG00000051920	Rspo2	-1.60016	0.00349846	0.00399412	1.98743	3.58759
ENSMUSG00000025927	Tfap2b	-1.29601	0.00354413	0.00403636	1.92123	3.21725
ENSMUSG00000044468	Fam46c	1.01085	0.00358983	0.00407327	3.28226	2.2714
ENSMUSG00000031610	Scrg1	1.39948	0.00360379	0.00408434	4.10979	2.71031
ENSMUSG00000051748	Wfdc21	1.92336	0.00365429	0.0041265	2.92569	1.00233
ENSMUSG00000072662	Mansc4	-1.09628	0.00367955	0.00414417	1.66162	2.7579
ENSMUSG00000006641	Slc5a6	-1.10905	0.00376241	0.00421973	4.4188	5.52785
ENSMUSG00000027832	Ptx3	2.77624	0.00379667	0.00424697	2.91791	0.141675
ENSMUSG00000015652	Steap1	2.02449	0.00382692	0.00427109	2.64532	0.620823
ENSMUSG00000025993	Slc40a1	1.02417	0.00385901	0.00429579	2.50583	1.48166
ENSMUSG00000074676	Foxs1	1.68613	0.00389817	0.00432634	3.92069	2.23456
ENSMUSG00000086564	Cd101	1.00646	0.00392417	0.00434836	1.32478	0.318328
ENSMUSG00000004951	Hspb1	1.17103	0.00396403	0.00438603	8.57849	7.40745
ENSMUSG00000022367	Has2	1.1958	0.0041793	0.00457166	1.23967	0.04387
ENSMUSG00000044338	Aplnr	1.12193	0.0042126	0.0046016	2.0771	0.955163
ENSMUSG00000022584	Ly6c2	1.18836	0.00430587	0.00467584	2.35012	1.16176
ENSMUSG00000079286	Gm11084	-1.71655	0.00431237	0.00468028	1.93142	3.64797
ENSMUSG00000021263	Degs2	-1.08122	0.00432628	0.00468745	1.5887	2.66991
ENSMUSG00000030142	Clec4e	1.53152	0.00440463	0.00474854	1.92047	0.388957
ENSMUSG00000056870	Gulp1	-1.29091	0.00441418	0.0047562	2.09667	3.38757
ENSMUSG00000015854	Cd5l	2.12698	0.00442178	0.00476041	2.54381	0.416826
ENSMUSG00000033508	Asprv1	2.15957	0.00445796	0.0047927	3.09481	0.935245
ENSMUSG00000028194	Ddah1	1.16756	0.00447428	0.00480426	3.69069	2.52313
ENSMUSG00000020427	Igfbp3	1.084	0.0045851	0.00488875	6.6804	5.59639
ENSMUSG00000022462	Slc38a2	-1.41515	0.00464391	0.00493555	7.09261	8.50775
ENSMUSG00000028238	Atp6v0d2	1.50661	0.00473325	0.00500682	1.78795	0.281341
ENSMUSG00000046229	Scand1	1.28616	0.00478212	0.00504883	4.93345	3.6473
ENSMUSG00000048368	Omd	-1.28547	0.00491143	0.00515106	4.40638	5.69185
ENSMUSG00000026981	Il1rn	1.26076	0.00501334	0.00523226	1.63852	0.377761
ENSMUSG00000031438	Rnf128	1.38302	0.00506923	0.00527804	2.14724	0.764215
ENSMUSG00000063234	Gpr84	1.89794	0.00512282	0.00532526	2.45913	0.561187
ENSMUSG00000060188	Cxcl17	1.66555	0.0053736	0.0055143	2.09151	0.425959
ENSMUSG00000043556	Fbxl7	-1.64661	0.00541883	0.0055497	1.23351	2.88012
ENSMUSG00000034227	Foxj1	1.71495	0.00542063	0.00555008	3.50465	1.7897
ENSMUSG00000096506	CR974586.5	1.00965	0.00543928	0.00556404	3.68782	2.67817
ENSMUSG00000063354	Slc39a4	1.27833	0.00547288	0.00558882	1.72037	0.442044
ENSMUSG00000022651	Retnlg	2.30107	0.00564052	0.00571192	5.7009	3.39984
ENSMUSG00000056054	S100a8	2.42297	0.00569066	0.00575068	6.44209	4.01912
ENSMUSG00000026180	Cxcr2	2.11961	0.00573364	0.00578148	3.31943	1.19981
ENSMUSG00000078234	Klhdc7a	-1.04873	0.00575715	0.00579643	3.08711	4.13584
ENSMUSG00000026602	Nphs2	-1.10576	0.005861	0.00586836	2.98075	4.08651
ENSMUSG00000027913	Crct1	1.70993	0.00596333	0.00595098	1.83206	0.122127
ENSMUSG00000023067	Cdkn1a	1.1207	0.00618594	0.0061158	6.26567	5.14498
ENSMUSG00000041324	Inhba	1.05787	0.00643684	0.00629951	2.15451	1.09663
ENSMUSG00000041827	Oasl1	1.30277	0.00648196	0.00633342	2.70908	1.4063
ENSMUSG00000030787	Lyve1	-1.1962	0.00684571	0.00661141	3.33399	4.5302
ENSMUSG00000047139	Cd24a	1.23252	0.00692214	0.00667112	4.93837	3.70585
ENSMUSG00000056071	S100a9	2.08284	0.00726504	0.00692504	8.17427	6.09142
ENSMUSG00000022902	Stfa2	2.28701	0.00734688	0.0069799	2.28701	0
ENSMUSG00000062563	Cys1	-1.10348	0.00735286	0.00698386	3.24148	4.34496
ENSMUSG00000026295	Spp2	-1.26076	0.00739842	0.00701684	1.66132	2.92208
ENSMUSG00000056569	Mpz	-1.52413	0.00743037	0.0070394	2.66938	4.19352
ENSMUSG00000048644	Ctxn1	1.12872	0.00755514	0.00713409	5.06856	3.93983
ENSMUSG00000028937	Acot7	1.12942	0.00761862	0.00717481	4.87553	3.74611
ENSMUSG00000003665	Has1	1.33703	0.00765488	0.00719848	1.61555	0.278517
ENSMUSG00000079597	Gm5483	3.32448	0.00765901	0.00719975	3.66056	0.336086
ENSMUSG00000051906	Cd209f	-1.19258	0.00769217	0.0072213	1.18052	2.37311
ENSMUSG00000005800	Mmp8	1.6558	0.00776535	0.00727328	3.15936	1.50356
ENSMUSG00000058755	Osm	1.47403	0.00846492	0.00779122	1.89467	0.420638
ENSMUSG00000047261	Gap43	1.02319	0.00847653	0.00780006	4.70513	3.68193
ENSMUSG00000076613	Ighg2b	1.40798	0.00857486	0.00786722	3.06004	1.65206
ENSMUSG00000024907	Gal	2.33884	0.00862336	0.0079	3.51675	1.17791
ENSMUSG00000002289	Angptl4	1.383	0.00883747	0.00804747	5.22774	3.84474
ENSMUSG00000004814	Ccl24	1.12337	0.0088377	0.00804747	2.6375	1.51413
ENSMUSG00000046160	Olig1	1.19444	0.00897883	0.0081339	4.43441	3.23997
ENSMUSG00000049723	Mmp12	1.02074	0.00918483	0.00827616	1.22558	0.204845
ENSMUSG00000022389	Tef	-1.11454	0.00920618	0.00828962	4.38575	5.50028
ENSMUSG00000034765	Dusp5	1.52472	0.00984821	0.00871348	2.96524	1.44052

## Sheet: Fig. 6d
Fig. 6d	Quantification of F4/80+ and Ly-6G+ neutrophil immunostaining surrounding CD31+ cerebral vessels
		Number of macrophage cells/field				Number of neutrophil cells/field
	Con-FMT+Vehicle	UIA-FMT+Vehicle	UIA-FMT+Taurine		Con-FMT+Vehicle	UIA-FMT+Vehicle	UIA-FMT+Taurine
	15.1667	31.3333	13.1667		8.3333	21	4.16667
	11.3333	44.5	13		7.16667	13.3333	6.05
	17.6667	23.8333	6.83333		14	31.5	12
	10	22.1667	12.5		4.5	23.1667	2.33333
	18.3333	37	21.5		9.83333	17.3333	11.8333

## Sheet: Fig. 6e
Fig. 6e	Levels of IL-6 and TNF-α in serum measured by ELISA
		IL-6				TNF-α
	Con-FMT+Vehicle	UIA-FMT+Vehicle	UIA-FMT+Taurine		Con-FMT+Vehicle	UIA-FMT+Vehicle	UIA-FMT+Taurine
	135.553	178.736	55.5709		118.736	235.553	134.141
	91.1472	130.496	122.254		70.4957	231.147	65.6189
	75.784	141.974	61.9376		81.9737	235.784	85.6189
	127.369	185.081	71.6987		115.081	327.369	94.1414
	80.1226	166.151	95.6608		146.151	160.123	39.0011

## Sheet: Fig. 6f
Fig. 6f	Quantitative analysis of the MMP-9 activity in cerebral vessels from each group
	Con-FMT+Vehicle	UIA-FMT+Vehicle	UIA-FMT+Taurine
	0.801056	2.53746	0.4411
	0.885796	3.05131	0.403623
	0.848669	3.73509	0.44035
	0.947193	2.93706	0.603115
	1.35533	3.55443	1.23616
	1.16196	3.45716	1.16259
		IntDen
		Con-FMT+Vehicle	UIA-FMT+Vehicle	UIA-FMT+Taurine
	1	128098	405769	70537
	2	141649	487939	64544
	3	135712	597284	70417
	4	151467	469670	96445
	5	216733	568395	197676
	6	185810	552840	185912

[truncated: 17 more sheets: Fig. 6g, Fig. 6h, Fig. 8a, Fig. 8b, Fig. 8f, Fig. 8g, Fig. 8h, Fig. 8i, Fig. 8j, Supplementary Fig. 3, Supplementary Fig. 7, Supplementary Fig. 8b, Supplementary Fig. 11, Supplementary Fig. 12, Supplementary Fig. 13, Supplementary Fig. 15, Supplementary Fig. 17a]
